# Supplementary material for: A Gene Expression Atlas of the Domestic Water Buffalo (Bubalus bubalis)
Source: Front Genet. 2019 Jul 24;10:668. doi: 10.3389/fgene.2019.00668 (PMC6689995; doi:10.3389/fgene.2019.00668)
Supplement: Supplementary file 1 [file Table_1.xlsx]

## Sheet: Sheet1
Supplementary Table 1. Tissues and cell types comprising the buffalo atlas.
Tissue type (breed)	Organ system	Breed(s) sampled	Library type and sequencing depth
abomasum	gastrointestinal tract	Mediterranean, Pandharpuri	mRNA-Seq, >25 million paired-end reads
adrenal gland	endocrine glands	Mediterranean, Pandharpuri	mRNA-Seq, >25 million paired-end reads
alveolar macrophage	immune system	Mediterranean	mRNA-Seq, >25 million paired-end reads
bone marrow	immune system	Mediterranean, Pandharpuri, Bhadawari	mRNA-Seq, >25 million paired-end reads
bone marrow derived macrophages (BMDM)	immune system	Mediterranean	Total RNA-Seq, >100 million paired-end reads
bone marrow derived macrophages (BMDM)+ LPS 7 hrs	immune system	Mediterranean	Total RNA-Seq, >100 million paired-end reads
caecum	gastrointestinal tract	Mediterranean	mRNA-Seq, >25 million paired-end reads
cerebellum	nervous system	Mediterranean	mRNA-Seq, >25 million paired-end reads
colon distal	gastrointestinal tract	Mediterranean, Pandharpuri	mRNA-Seq, >25 million paired-end reads
colon proximal	gastrointestinal tract	Mediterranean	mRNA-Seq, >25 million paired-end reads
duodenum	gastrointestinal tract	Mediterranean	mRNA-Seq, >25 million paired-end reads
epididymis	male reproductive system	Mediterranean, Bhadawari	mRNA-Seq, >25 million paired-end reads
fallopian tube	female reproductive system	Mediterranean, Pandharpuri	mRNA-Seq, >25 million paired-end reads
hemolymph node	immune system	Mediterranean	mRNA-Seq, >25 million paired-end reads
hippocampus	nervous system	Mediterranean	Total RNA-Seq, >100 million paired-end reads
ileum	gastrointestinal tract	Mediterranean, Pandharpuri	Total RNA-Seq, >100 million paired-end reads
jejunum	gastrointestinal tract	Mediterranean, Pandharpuri, Bhadawari	mRNA-Seq, >25 million paired-end reads
kidney cortex	renal system	Mediterranean, Pandharpuri	mRNA-Seq, >25 million paired-end reads
kidney medulla	renal system	Mediterranean, Pandharpuri, Bhadawari	Total RNA-Seq, >100 million paired-end reads
left ventricle	cardiovascular system	Mediterranean, Pandharpuri	Total RNA-Seq, >100 million paired-end reads
liver	endocrine glands	Mediterranean, Pandharpuri, Bhadawari	Total RNA-Seq, >100 million paired-end reads
longitudinal dorsal muscle	muscular system	Mediterranean,	Total RNA-Seq, >100 million paired-end reads
longitudinal muscle	muscular system	Mediterranean	mRNA-Seq, >25 million paired-end reads
lung	respiratory system	Mediterranean, Pandharpuri, Bhadawari	Total RNA-Seq, >100 million paired-end reads
mesenteric lymph node	immune system	Mediterranean, Pandharpuri	mRNA-Seq, >25 million paired-end reads
monocyte-derived macrophages (MDM)	immune system	Mediterranean	mRNA-Seq, >25 million paired-end reads
occipital lobe	nervous system	Mediterranean	Total RNA-Seq, >100 million paired-end reads
occipital lobe	nervous system	Mediterranean	mRNA-Seq, >25 million paired-end reads
omasum	gastrointestinal tract	Mediterranean, Pandharpuri, Bhadawari	mRNA-Seq, >25 million paired-end reads
ovary	female reproductive system	Mediterranean, Pandharpuri	Total RNA-Seq, >100 million paired-end reads
pancreas	endocrine glands	Mediterranean	mRNA-Seq, >25 million paired-end reads
peripheral blood mononuclear cells (PBMC)	immune system	Mediterranean, Pandharpuri, Bhadawari	mRNA-Seq, >25 million paired-end reads
peyers patch	gastrointestinal tract	Mediterranean	mRNA-Seq, >25 million paired-end reads
pituitary gland	endocrine glands	Mediterranean	mRNA-Seq, >25 million paired-end reads
popliteal lymph node	immune system	Mediterranean	mRNA-Seq, >25 million paired-end reads
prescapular lymph node	immune system	Mediterranean	mRNA-Seq, >25 million paired-end reads
pylorus	gastrointestinal tract	Mediterranean, Pandharpuri	mRNA-Seq, >25 million paired-end reads
rectum	gastrointestinal tract	Mediterranean, Pandharpuri	mRNA-Seq, >25 million paired-end reads
reticulum	gastrointestinal tract	Mediterranean, Pandharpuri	Total RNA-Seq, >100 million paired-end reads
right atrium	cardiovascular system	Mediterranean, Pandharpuri	mRNA-Seq, >25 million paired-end reads
right ventricle	cardiovascular system	Mediterranean, Pandharpuri	mRNA-Seq, >25 million paired-end reads
rumen	gastrointestinal tract	Mediterranean, Pandharpuri	mRNA-Seq, >25 million paired-end reads
salivary gland	endocrine glands	Mediterranean, Pandharpuri, Bhadawari	mRNA-Seq, >25 million paired-end reads
spleen	immune system	Mediterranean	mRNA-Seq, >25 million paired-end reads
submandibular lymph node	immune system	Mediterranean, Pandharpuri	mRNA-Seq, >25 million paired-end reads
testis	male reproductive system	Mediterranean, Bhadawari	Total RNA-Seq, >100 million paired-end reads
thoracic oesophagus	gastrointestinal tract	Mediterranean	mRNA-Seq, >25 million paired-end reads
thymus	immune system	Mediterranean	Total RNA-Seq, >100 million paired-end reads
thyroid	endocrine glands	Mediterranean, Pandharpuri	mRNA-Seq, >25 million paired-end reads
tonsil	immune system	Mediterranean	mRNA-Seq, >25 million paired-end reads
