# Supplementary material for: A Gene Expression Atlas of the Domestic Water Buffalo (Bubalus bubalis)
Source: Front Genet. 2019 Jul 24;10:668. doi: 10.3389/fgene.2019.00668 (PMC6689995; doi:10.3389/fgene.2019.00668)
Supplement: Supplementary file 2 [file Table_2.xlsx]

## Sheet: Sheet1
Supplementary Table 2. Number of reads, and number of aligned reads, per sample, using the 'first pass' Kallisto index.
Tissue/cell type (breed)	Age	Sex	Individual animal no.	No. of reads (millions)	Total no. of read alignments (millions)	Alignment-to-read ratio	No. of non-unique alignments (millions)	% of non-unique alignments
abomasum (Mediterranean)	juvenile	female	1	45.1	52.48	1.16364	17.85	34
abomasum (Mediterranean)	juvenile	female	3	28.15	40.9	1.45293	20.18	49.35
abomasum (Mediterranean)	juvenile	male	1	64.76	92.36	1.42619	45.4	49.15
abomasum (Mediterranean)	juvenile	male	3	47.87	58.89	1.23021	23.87	40.54
abomasum (Pandharpuri)	adult	female	1	43.14	51.49	1.19356	23.5	45.64
abomasum (Pandharpuri)	adult	female	2	43.61	14.3	0.327906	7.86	54.97
abomasum (Pandharpuri)	adult	male	2	46.32	53.36	1.15199	23.75	44.52
adrenal gland (Mediterranean)	juvenile	female	1	20.6	29.75	1.44417	15.59	52.4
adrenal gland (Mediterranean)	juvenile	female	3	35.83	51.57	1.4393	25.95	50.33
adrenal gland (Mediterranean)	juvenile	male	1	47.11	67.59	1.43473	36.43	53.9
adrenal gland (Mediterranean)	juvenile	male	3	41.21	57.31	1.39068	28.47	49.68
adrenal gland (Pandharpuri)	adult	female	1	42.1	58.61	1.39216	30.58	52.16
adrenal gland (Pandharpuri)	adult	female	2	42.86	55.5	1.29491	29.12	52.46
alveolar macrophage (Mediterranean)	juvenile	female	3	41.52	60.67	1.46122	30.04	49.51
alveolar macrophage (Mediterranean)	juvenile	male	3	43.68	63.45	1.45261	30.8	48.55
bone marrow (Bhadawari)	adult	male	1	35.61	47.41	1.33137	21.82	46.02
bone marrow (Mediterranean)	juvenile	female	3	36.96	50.58	1.36851	25.89	51.19
bone marrow (Mediterranean)	juvenile	male	3	41.9	61.53	1.4685	31.7	51.52
bone marrow (Pandharpuri)	adult	female	1	42.22	57.51	1.36215	26.71	46.44
bone marrow (Pandharpuri)	adult	female	2	37.8	47.93	1.26799	21.83	45.54
bone marrow (Pandharpuri)	adult	male	2	48.05	64.06	1.33319	29.36	45.83
BMDM (Mediterranean)	adult	female	2	229.19	273.01	1.1912	131.85	48.29
BMDM (Mediterranean)	juvenile	female	3	163.51	181.5	1.11002	82.3	45.34
BMDM (Mediterranean)	adult	male	2	308.83	362.87	1.17498	174.35	48.05
BMDM (Mediterranean)	juvenile	male	3	167.84	207.22	1.23463	97.43	47.02
BMDM + LPS 7 hrs (Mediterranean)	adult	female	2	282.26	336.68	1.1928	155.15	46.08
BMDM + LPS 7 hrs (Mediterranean)	juvenile	female	3	167.94	197.79	1.17774	90.01	45.51
BMDM + LPS 7 hrs (Mediterranean)	adult	male	2	301.66	344.45	1.14185	153.43	44.54
BMDM + LPS 7 hrs (Mediterranean)	juvenile	male	3	136.42	169.65	1.24359	78.23	46.11
caecum (Mediterranean)	juvenile	female	1	48.41	65.53	1.35365	31.77	48.48
caecum (Mediterranean)	juvenile	female	3	42.08	59.1	1.40447	28.88	48.87
caecum (Mediterranean)	juvenile	male	1	45.63	64	1.40259	32.7	51.1
caecum (Mediterranean)	juvenile	male	3	39.72	56.67	1.42674	27.51	48.54
cerebellum (Mediterranean)	juvenile	female	1	54.26	71.1	1.31036	38.81	54.59
cerebellum (Mediterranean)	juvenile	female	3	49.23	59.41	1.20678	32.41	54.55
cerebellum (Mediterranean)	juvenile	male	1	46.43	61.47	1.32393	34.57	56.24
cerebellum (Mediterranean)	juvenile	male	3	40.9	45.25	1.10636	23.57	52.08
colon distal (Mediterranean)	juvenile	female	1	40.07	56.73	1.41577	29.32	51.68
colon distal (Mediterranean)	juvenile	female	3	46.94	66.75	1.42203	33.83	50.68
colon distal (Mediterranean)	juvenile	male	1	49.18	70.06	1.42456	35.5	50.67
colon distal (Pandharpuri)	adult	female	1	42.59	51.69	1.21367	25.91	50.12
colon proximal (Mediterranean)	juvenile	female	1	49.57	69.49	1.40186	35.58	51.2
colon proximal (Mediterranean)	juvenile	female	3	35.51	46.44	1.3078	21.53	46.36
colon proximal (Mediterranean)	juvenile	male	1	41.48	59.22	1.42768	30.55	51.58
colon proximal (Mediterranean)	juvenile	male	3	44.56	59.58	1.33707	28.02	47.04
duodenum (Mediterranean)	juvenile	female	1	52.23	72.14	1.3812	35.52	49.23
duodenum (Mediterranean)	juvenile	female	3	32.71	46.98	1.43626	23.31	49.63
duodenum (Mediterranean)	juvenile	male	1	47.8	63.21	1.32238	31.51	49.85
duodenum (Mediterranean)	juvenile	male	3	46.58	26.24	0.563332	11.97	45.62
epididymis (Bhadawari)	adult	male	1	40.34	60	1.48736	31.55	52.58
epididymis (Mediterranean)	juvenile	male	1	48.79	73.91	1.51486	38.28	51.79
epididymis (Mediterranean)	juvenile	male	3	48.19	70.06	1.45383	35.43	50.57
fallopian tube (Mediterranean)	juvenile	female	1	51.47	78.87	1.53235	39.34	49.88
fallopian tube (Mediterranean)	juvenile	female	3	36.91	56.4	1.52804	28.59	50.69
fallopian tube (Pandharpuri)	adult	female	1	39.95	21.49	0.537922	11.25	52.36
hemolymph node (Mediterranean)	juvenile	female	1	45.33	69.83	1.54048	37.16	53.22
hemolymph node (Mediterranean)	juvenile	male	1	51.5	77.61	1.50699	41.34	53.27
hippocampus (Mediterranean)	juvenile	female	1	241.16	148.44	0.615525	81.83	55.13
hippocampus (Mediterranean)	juvenile	male	1	175.69	119.92	0.682566	62.01	51.71
ileum (Mediterranean)	juvenile	female	1	283.07	177.19	0.625958	94.58	53.38
ileum (Mediterranean)	juvenile	female	3	169.11	209.11	1.23653	107.59	51.45
ileum (Mediterranean)	juvenile	male	1	175.79	123.49	0.702486	67.42	54.59
ileum (Mediterranean)	juvenile	male	3	147.1	181.07	1.23093	92.34	51
ileum (Pandharpuri)	adult	female	1	265.94	225.14	0.846582	111.67	49.6
jejunum (Bhadawari)	adult	male	1	36.34	45.94	1.26417	21.08	45.88
jejunum (Mediterranean)	juvenile	female	1	40.64	57.08	1.40453	28.52	49.96
jejunum (Mediterranean)	juvenile	female	3	32.88	44.93	1.36648	20.85	46.4
jejunum (Mediterranean)	juvenile	male	1	42.2	57.49	1.36232	28.87	50.22
jejunum (Mediterranean)	juvenile	male	3	40.76	50.58	1.24092	23.27	46.01
jejunum (Pandharpuri)	adult	female	2	42.73	59.39	1.38989	28.18	47.45
kidney cortex (Mediterranean)	juvenile	female	1	45.49	66.41	1.45988	33.61	50.61
kidney cortex (Mediterranean)	juvenile	female	3	42.84	58.1	1.35621	28.54	49.12
kidney cortex (Mediterranean)	juvenile	male	1	52.77	74.5	1.41179	38.53	51.72
kidney cortex (Mediterranean)	juvenile	male	3	43.5	52.84	1.21471	25.54	48.33
kidney cortex (Pandharpuri)	adult	female	2	43.33	57.7	1.33164	28.96	50.19
kidney medulla (Bhadawari)	adult	male	1	190.66	176.24	0.924368	89.87	50.99
kidney medulla (Mediterranean)	juvenile	female	1	233.88	158.35	0.677057	89.38	56.45
kidney medulla (Mediterranean)	juvenile	female	3	176.12	172.2	0.977742	85.25	49.51
kidney medulla (Mediterranean)	juvenile	male	1	214.26	144.06	0.672361	79.57	55.23
kidney medulla (Mediterranean)	juvenile	male	3	209.51	157.02	0.749463	74.7	47.58
kidney medulla (Pandharpuri)	adult	female	1	194.71	149.77	0.769195	81.13	54.17
kidney medulla (Pandharpuri)	adult	female	2	237.14	196.97	0.830606	99.8	50.67
kidney medulla (Pandharpuri)	adult	male	2	334.08	358.05	1.07175	187.33	52.32
left ventricle (Mediterranean)	juvenile	female	1	284.17	183.6	0.646092	87.41	47.61
left ventricle (Mediterranean)	juvenile	female	3	155.76	109.09	0.700372	51.57	47.27
left ventricle (Mediterranean)	juvenile	male	1	192.86	130.1	0.674583	62.79	48.26
left ventricle (Mediterranean)	juvenile	male	3	311.61	190.52	0.611405	87.15	45.74
left ventricle (Pandharpuri)	adult	female	1	218.39	114.46	0.524108	53.27	46.54
liver (Bhadawari)	adult	male	1	261.7	300.62	1.14872	126.82	42.19
liver (Mediterranean)	juvenile	female	1	220.88	175.81	0.795953	80.1	45.56
liver (Mediterranean)	juvenile	female	3	196.34	216.31	1.10171	86.31	39.9
liver (Mediterranean)	juvenile	male	1	177.11	142.05	0.802044	63.85	44.95
liver (Mediterranean)	juvenile	male	3	210.5	203.42	0.966366	83.19	40.9
liver (Pandharpuri)	adult	female	1	215.03	230.76	1.07315	96.13	41.66
liver (Pandharpuri)	adult	female	2	223.81	241.51	1.07908	100.83	41.75
liver (Pandharpuri)	adult	male	2	237.03	243.47	1.02717	99.28	40.77
longitudinal muscle (Mediterranean)	juvenile	female	1	252.94	247.2	0.977307	99.74	40.35
longitudinal muscle (Mediterranean)	juvenile	female	3	189	185.99	0.984074	74.47	40.04
longitudinal muscle (Mediterranean)	juvenile	male	1	189.19	173.89	0.919129	68.99	39.67
longitudinal muscle (Mediterranean)	juvenile	male	3	207.3	207.57	1.0013	90.27	43.49
lung (Bhadawari)	adult	male	1	226.91	269.98	1.18981	142.01	52.6
lung (Mediterranean)	juvenile	female	1	201.69	154.75	0.767267	85.14	55.02
lung (Mediterranean)	juvenile	female	3	156.66	169.92	1.08464	83.33	49.04
lung (Mediterranean)	juvenile	male	1	206.08	156.85	0.761112	86.21	54.96
lung (Mediterranean)	juvenile	male	3	251.56	282.1	1.1214	142.3	50.44
lung (Pandharpuri)	adult	female	1	202.27	229.16	1.13294	121.16	52.87
lung (Pandharpuri)	adult	female	2	273.78	332.54	1.21462	178.06	53.54
lung (Pandharpuri)	adult	male	2	220.2	261.11	1.18579	136.46	52.26
MDM (Mediterranean)	adult	female	2	50.05	75.56	1.50969	35.74	47.3
MDM (Mediterranean)	juvenile	female	3	44.44	66.7	1.5009	32.79	49.17
MDM (Mediterranean)	adult	male	2	36.72	56.32	1.53377	26.27	46.63
MDM (Mediterranean)	juvenile	male	3	38.11	57.28	1.50302	27.96	48.82
mesenteric lymph node (Mediterranean)	juvenile	female	1	48.66	72.6	1.49199	38.97	53.68
mesenteric lymph node (Mediterranean)	juvenile	female	3	38.33	55.64	1.4516	27.27	49.01
mesenteric lymph node (Mediterranean)	juvenile	male	1	43.62	63.78	1.46217	33.67	52.79
mesenteric lymph node (Mediterranean)	juvenile	male	3	40.03	58.01	1.44916	28.51	49.15
mesenteric lymph node (Pandharpuri)	adult	female	1	49.59	68.47	1.38072	35.69	52.13
mesenteric lymph node (Pandharpuri)	adult	female	2	46.9	70.2	1.4968	35.35	50.36
occipital lobe (Mediterranean)	juvenile	female	3	175.65	156.83	0.892855	88.33	56.32
occipital lobe (Mediterranean)	juvenile	male	3	157.72	143.49	0.909777	78.19	54.49
omasum (Bhadawari)	adult	male	1	41.4	66.75	1.61232	37.8	56.63
omasum (Mediterranean)	juvenile	female	1	36.4	48.1	1.32143	23.29	48.43
omasum (Mediterranean)	juvenile	female	3	36.34	45.83	1.26114	19.59	42.76
omasum (Mediterranean)	juvenile	male	1	46	59.21	1.28717	28.57	48.26
omasum (Mediterranean)	juvenile	male	3	40.63	44.67	1.09943	18.07	40.45
omasum (Pandharpuri)	adult	female	1	33.33	45.77	1.37324	20.58	44.96
omasum (Pandharpuri)	adult	female	2	36.94	42.25	1.14375	18.18	43.04
ovary (Mediterranean)	juvenile	female	1	190.15	137.02	0.720589	74.08	54.06
ovary (Mediterranean)	juvenile	female	3	194.29	176.56	0.908745	91.8	51.99
ovary (Pandharpuri)	adult	female	1	224.21	188.12	0.839035	99.5	52.89
ovary (Pandharpuri)	adult	female	2	185.08	148.88	0.804409	79.59	53.46
pancreas (Mediterranean)	juvenile	female	1	51.79	57.58	1.1118	12.57	21.83
pancreas (Mediterranean)	juvenile	female	3	48.35	50.19	1.03806	8.84	17.61
pancreas (Mediterranean)	juvenile	male	1	49.89	56.37	1.12989	12.6	22.35
pancreas (Mediterranean)	juvenile	male	3	40.94	42.21	1.03102	7.43	17.61
PBMC (Bhadawari)	adult	male	1	46.02	66.61	1.44741	36.35	54.57
PBMC (Mediterranean)	adult	female	2	22.52	30.3	1.34547	15.97	52.71
PBMC (Mediterranean)	juvenile	female	3	42.23	60.21	1.42576	32.34	53.71
PBMC (Mediterranean)	adult	male	2	58.82	76.15	1.29463	41.35	54.3
PBMC (Mediterranean)	juvenile	male	3	44.71	62.79	1.40438	33.12	52.75
PBMC (Pandharpuri)	adult	female	1	30.32	43.16	1.42348	21.92	50.8
PBMC (Pandharpuri)	adult	female	2	41.84	60.54	1.44694	30.79	50.86
PBMC (Pandharpuri)	adult	male	2	40.69	55.73	1.36962	29.72	53.33
Peyer's patch (Mediterranean)	juvenile	female	1	47.7	70.62	1.4805	37.9	53.68
Peyer's patch (Mediterranean)	juvenile	female	3	38.4	61.7	1.60677	32.36	52.44
Peyer's patch (Mediterranean)	juvenile	male	1	38.43	54.2	1.41036	27.49	50.73
Peyer's patch (Mediterranean)	juvenile	male	3	51.74	84.36	1.63046	44.42	52.65
pituitary gland (Mediterranean)	juvenile	female	1	46.29	65.09	1.40614	36.7	56.38
pituitary gland (Mediterranean)	juvenile	male	1	52.82	81.19	1.53711	43.6	53.7
popliteal lymph node (Mediterranean)	juvenile	female	3	34.67	49.08	1.41563	24.28	49.46
prescapular lymph node (Mediterranean)	juvenile	female	1	63.48	82.11	1.29348	43.04	52.41
prescapular lymph node (Mediterranean)	juvenile	female	3	35.06	49.16	1.40217	24.06	48.94
prescapular lymph node (Mediterranean)	juvenile	male	1	45.96	67.24	1.46301	35.42	52.68
prescapular lymph node (Mediterranean)	juvenile	male	3	32.84	49.85	1.51797	25.3	50.74
pylorus (Mediterranean)	juvenile	female	1	43.08	67.95	1.5773	37.04	54.51
pylorus (Mediterranean)	juvenile	female	3	38.44	44.73	1.16363	17.68	39.53
pylorus (Mediterranean)	juvenile	male	1	37.66	52.53	1.39485	25.19	47.95
pylorus (Mediterranean)	juvenile	male	3	39.94	54.37	1.36129	23.56	43.34
pylorus (Pandharpuri)	adult	female	1	38.96	48.51	1.24512	22.39	46.16
rectum (Mediterranean)	juvenile	female	1	54.86	91.94	1.6759	50.39	54.81
rectum (Mediterranean)	juvenile	female	3	41.41	58.61	1.41536	28.58	48.77
rectum (Mediterranean)	juvenile	male	1	59.86	100.39	1.67708	55.62	55.4
rectum (Mediterranean)	juvenile	male	3	40.96	54.81	1.33813	26.15	47.71
rectum (Pandharpuri)	adult	female	1	43.51	59.41	1.36543	30.07	50.62
rectum (Pandharpuri)	adult	female	2	41.55	51.57	1.24116	27.31	52.94
rectum (Pandharpuri)	adult	male	2	40.29	47.44	1.17746	22.59	47.61
reticulum (Mediterranean)	juvenile	female	1	207.3	141.4	0.682103	72.31	51.14
reticulum (Mediterranean)	juvenile	female	3	157.9	172.01	1.08936	90.18	52.43
reticulum (Mediterranean)	juvenile	male	1	223.62	168.62	0.754047	81.42	48.29
reticulum (Mediterranean)	juvenile	male	3	317.8	259.21	0.815639	117.29	45.25
reticulum (Pandharpuri)	adult	female	1	216.83	135.08	0.622977	73.17	54.16
reticulum (Pandharpuri)	adult	female	2	196.25	125.47	0.639338	61.1	48.7
reticulum (Pandharpuri)	adult	male	2	243	178.24	0.733498	96.15	53.95
right atrium (Mediterranean)	juvenile	female	1	56.76	75.04	1.32206	39.16	52.19
right atrium (Mediterranean)	juvenile	female	3	42.81	51.58	1.20486	25.84	50.1
right atrium (Mediterranean)	juvenile	male	1	62.69	82.85	1.32158	42.62	51.45
right atrium (Mediterranean)	juvenile	male	3	8.96	8.74	0.975446	4.1	46.88
right atrium (Pandharpuri)	adult	female	1	43.17	54.01	1.2511	28.15	52.12
right ventricle (Mediterranean)	juvenile	female	1	41.58	50.59	1.21669	25.8	51
right ventricle (Mediterranean)	juvenile	female	3	48.25	65.34	1.3542	31.95	48.89
right ventricle (Mediterranean)	juvenile	male	1	61.19	75.98	1.24171	38.84	51.12
right ventricle (Mediterranean)	juvenile	male	3	31.94	36.67	1.14809	16.86	45.98
right ventricle (Pandharpuri)	adult	female	1	51.4	63.43	1.23405	32.46	51.17
rumen (Mediterranean)	juvenile	female	1	47.79	84.17	1.76125	47.45	56.37
rumen (Mediterranean)	juvenile	female	3	42.25	53.58	1.26817	24.93	46.52
rumen (Mediterranean)	juvenile	male	1	45.95	77.92	1.69576	42.42	54.44
rumen (Mediterranean)	juvenile	male	3	45.26	69.52	1.53601	37.38	53.76
rumen (Pandharpuri)	adult	female	1	44.49	48.33	1.08631	22.48	46.51
rumen (Pandharpuri)	adult	male	2	42.87	51.54	1.20224	23.3	45.21
salivary gland (Bhadawari)	adult	male	1	42.63	51.05	1.19751	21.27	41.67
salivary gland (Mediterranean)	juvenile	female	1	53.26	65.44	1.22869	27.96	42.73
salivary gland (Mediterranean)	juvenile	female	3	37.63	39.12	1.0396	10.52	26.88
salivary gland (Mediterranean)	juvenile	male	1	41.09	58.25	1.41762	30.49	52.33
salivary gland (Mediterranean)	juvenile	male	3	41.62	66.47	1.59707	35.7	53.71
salivary gland (Pandharpuri)	adult	male	2	46.75	52.83	1.13005	18.94	35.85
spleen (Mediterranean)	juvenile	female	1	42.59	59.19	1.38976	29.25	49.42
spleen (Mediterranean)	juvenile	female	3	40.83	47.32	1.15895	24.63	52.06
spleen (Mediterranean)	juvenile	male	1	31.93	44.52	1.3943	22.1	49.65
spleen (Mediterranean)	juvenile	male	3	46.45	65.81	1.41679	34.06	51.74
submandibular lymph node (Mediterranean)	juvenile	female	3	42.33	60.4	1.42688	32.49	53.78
submandibular lymph node (Mediterranean)	juvenile	male	3	43.77	58.42	1.3347	27.7	47.41
submandibular lymph node (Pandharpuri)	adult	female	2	38.74	50.55	1.30485	25.7	50.84
testis (Bhadawari)	adult	male	1	264.84	278.77	1.0526	147.49	52.91
testis (Mediterranean)	juvenile	male	1	212.39	159.3	0.750035	87.67	55.04
testis (Mediterranean)	juvenile	male	3	183.68	236.21	1.28599	123.66	52.35
thoracic oesophagus (Mediterranean)	juvenile	female	3	48.68	75.79	1.5569	40.36	53.25
thoracic oesophagus (Mediterranean)	juvenile	male	3	42.47	64.4	1.51636	33.57	52.14
thymus (Mediterranean)	juvenile	female	1	203.58	137.27	0.67428	75.99	55.36
thymus (Mediterranean)	juvenile	female	3	161.13	175.09	1.08664	92.73	52.96
thymus (Mediterranean)	juvenile	male	1	192.38	129.28	0.672003	72.03	55.72
thymus (Mediterranean)	juvenile	male	3	234	149.72	0.639829	81.91	54.71
thyroid (Mediterranean)	juvenile	female	1	55.96	77.14	1.37848	35.39	45.88
thyroid (Mediterranean)	juvenile	female	3	43.48	53.71	1.23528	22.44	41.79
thyroid (Mediterranean)	juvenile	male	1	53.34	75.59	1.41714	35.08	46.41
thyroid (Mediterranean)	juvenile	male	3	43.77	59.56	1.36075	25.7	43.15
thyroid (Pandharpuri)	adult	female	1	43.44	50.35	1.15907	20.03	39.78
tonsil (Mediterranean)	juvenile	female	1	62.18	89.32	1.43647	41.64	46.63
tonsil (Mediterranean)	juvenile	female	3	44.41	65.02	1.46408	31.94	49.12
tonsil (Mediterranean)	juvenile	male	1	46.31	67.83	1.46469	34.5	50.87
tonsil (Mediterranean)	juvenile	male	3	44.35	66.4	1.49718	32.55	49.02
			Total	21257.6	22280.6		10937.2
