# Supplementary material for: A Gene Expression Atlas of the Domestic Water Buffalo (Bubalus bubalis)
Source: Front Genet. 2019 Jul 24;10:668. doi: 10.3389/fgene.2019.00668 (PMC6689995; doi:10.3389/fgene.2019.00668)
Supplement: Supplementary file 3 [file Table_3.xlsx]

## Sheet: Sheet1
Supplementary Table 3. Number of genes with detectable expression, per gene type.
Kallisto index:		First		Second		Third
Gene type	No. in reference annotation	No. of genes of this type expressed (TPM > 1 in at least one replicate of at least one tissue)	% genes of this type expressed (TPM > 1 in at least one replicate of at least one tissue)	No. of genes of this type expressed (TPM > 1 in at least one replicate of at least one tissue)	% genes of this type expressed (TPM > 1 in at least one replicate of at least one tissue)	No. of genes of this type expressed (TPM > 1 in at least one replicate of at least one tissue)	% genes of this type expressed (TPM > 1 in at least one replicate of at least one tissue)
protein-coding gene	20047	18635	92.96	18635	92.96	18730	93.43
RNA gene	2244	2213	98.62	2216	98.75	2229	99.43
undetermined	578	576	99.65	576	99.65	578	100
Total	22869	21424		21427		21537
The 'first pass' Kallisto index contains the known Bubalus bubalis cDNAs (n = 45,402 transcripts), obtained from draft assembly 'UMD_CASPUR_WB_2.0' (ftp://ftp.ncbi.nlm.nih.gov/genomes/all/GCF_000471725.1_UMD_CASPUR_WB_2.0/GCF_000471725.1_UMD_CASPUR_WB_2.0_rna.fna.gz)
The 'second pass' Kallisto index is a filtered version of the former, that (a) restricts the RNA space to protein-coding genes (so that expression within an equivalent space will be quantified, irrespective of experimental protocol), (b) omits genes that had no detectable expression across all samples, and (c) includes novel transcript reconstructions further to the de novo assembly of reads unma…
Finally, the 'third pass' Kallisto index appends to the second pass index a set of de novo transcript reconstructions from an complementary alignment-based RNA-seq pipeline, using HISAT/StringTie. Only those transcript models that show coding potential are included.
The gene counts given in this table are all relative to the existing reference annotation, UMD_WD_CASPUR_2.0, i.e. do not take into account the increasing number of total genes in each index.
