# Supplementary material for: A Gene Expression Atlas of the Domestic Water Buffalo (Bubalus bubalis)
Source: Front Genet. 2019 Jul 24;10:668. doi: 10.3389/fgene.2019.00668 (PMC6689995; doi:10.3389/fgene.2019.00668)
Supplement: Supplementary file 5 [file Table_5.xlsx]

## Sheet: Sheet1
Supplementary Table 5. Proportion of reference annotation gene, exon and transcript models captured by the StringTie assembly.
No. of gene models in StringTie annotation	No. of gene models in reference annotation	No. of reference gene models whose start and end coords are exactly supported in the StringTie assembly	% of reference gene models whose start and end coords are exactly supported in the StringTie assembly	No. of transcript models in StringTie assembly	No. of transcript models in reference annotation	No. of reference transcript models whose start and end coords are exactly supported in the StringTie assembly	% of reference transcript models whose start and end coords are exactly supported in the StringTie assembly	No. of exon models in StringTie assembly	No. of exon models in reference annotation	No. of reference exon models whose start and end coords are exactly supported in the StringTie assembly	% of reference exon models whose start and end coords are exactly supported in the StringTie assembly
89113	22869	0	0	211610	43099	35538	82.46	654546	220983	220976	100
Note that 'gene start' and 'gene end' coordinates in the reference annotation are, more precisely, the start of the first transcript and the end of the last transcript, respectively. In this respect, the StringTie gene models will not be able to match those of the reference annotation.
