# Supplementary material for: A Gene Expression Atlas of the Domestic Water Buffalo (Bubalus bubalis)
Source: Front Genet. 2019 Jul 24;10:668. doi: 10.3389/fgene.2019.00668 (PMC6689995; doi:10.3389/fgene.2019.00668)
Supplement: Supplementary file 6 [file Table_6.xlsx]

## Sheet: Sheet1
Supplementary Table 6. Source of ruminant proteome data.
Common name	Species	Assembly version	URL
alpaca	Vicugna pacos	Vicugna_pacos-2.0.2	ftp://ftp.ncbi.nlm.nih.gov/genomes/all/GCF_000164845.2_Vicugna_pacos-2.0.2/GCF_000164845.2_Vicugna_pacos-2.0.2_protein.faa.gz
American bison	Bison bison bison	Bison_UMD1.0	ftp://ftp.ncbi.nlm.nih.gov/genomes/all/GCF_000754665.1_Bison_UMD1.0/GCF_000754665.1_Bison_UMD1.0_protein.faa.gz
Bactrian camel	Camelus ferus	CB1	ftp://ftp.ncbi.nlm.nih.gov/genomes/all/GCF_000311805.1_CB1/GCF_000311805.1_CB1_protein.faa.gz
chiru/Tibetan antelope	Pantholops hodgsonii	PHO1.0	ftp://ftp.ncbi.nlm.nih.gov/genomes/all/GCF_000400835.1_PHO1.0/GCF_000400835.1_PHO1.0_protein.faa.gz
cow	Bos taurus	UMD3.1	ftp://ftp.ncbi.nlm.nih.gov/genomes/all/GCF_000003055.6_Bos_taurus_UMD_3.1.1/GCF_000003055.6_Bos_taurus_UMD_3.1.1_protein.faa.gz
domestic goat	Capra hircus	CHIR_1.0	ftp://ftp.ncbi.nlm.nih.gov/genomes/all/GCF_000317765.1_CHIR_1.0/GCF_000317765.1_CHIR_1.0_protein.faa.gz
mouflon	Ovis aries musimon	Oori1	ftp://ftp.ncbi.nlm.nih.gov/genomes/all/GCF_000765115.1_Oori1/GCF_000765115.1_Oori1_protein.faa.gz
sheep	Ovis aries	Oar v3.1	ftp://ftp.ensembl.org/pub/release-84/fasta/ovis_aries/pep/Ovis_aries.Oar_v3.1.pep.all.fa.gz
yak	Bos mutus	BosGru_v2.0	ftp://ftp.ncbi.nlm.nih.gov/genomes/all/GCF_000298355.1_BosGru_v2.0/GCF_000298355.1_BosGru_v2.0_protein.faa.gz
