# Supplementary material for: A Gene Expression Atlas of the Domestic Water Buffalo (Bubalus bubalis)
Source: Front Genet. 2019 Jul 24;10:668. doi: 10.3389/fgene.2019.00668 (PMC6689995; doi:10.3389/fgene.2019.00668)
Supplement: Supplementary file 8 [file Table_8.xlsx]

## Sheet: Sheet1
Supplementary Table 8. Number of protein-coding genes with detectable expression, per tissue, using the 'third pass' Kallisto index.
Note: to distinguish between samples from this study and from Williams, et al. (2017) (detailed in Supplementary Table 9), samples unique to the latter are described as "tissue (ENA accession from Williams, et al.)"
Tissue (breed)	No. of replicates	No. of protein-coding genes expressed (avg. TPM > 1) in this tissue	% of protein-coding genes expressed (avg. TPM > 1) in this tissue
abomasum (Mediterranean)	5	14498	72.32
abomasum (Pandharpuri)	3	12790	63.8
adrenal gland (Mediterranean)	4	14004	69.86
adrenal gland (Pandharpuri)	2	13819	68.93
alveolar macrophage (Mediterranean)	2	11344	56.59
BMDM (Mediterranean)	4	10360	51.68
BMDM + LPS 7 hrs (Mediterranean)	4	9523	47.5
bone marrow (Bhadawari)	1	10796	53.85
bone marrow (Mediterranean)	3	12735	63.53
bone marrow (Pandharpuri)	3	11490	57.32
caecum (Mediterranean)	4	14325	71.46
cerebellum (Mediterranean)	5	14414	71.9
colon distal (Mediterranean)	3	14425	71.96
colon distal (Pandharpuri)	1	13108	65.39
colon proximal (Mediterranean)	4	14480	72.23
duodenum (Mediterranean)	4	14605	72.85
embryo pool (PRJEB4351) (Mediterranean)	1	8944	44.62
embryo single (PRJEB4351) (Mediterranean)	1	7746	38.64
endometrium (PRJEB4351) (Mediterranean)	1	14096	70.31
epididymis (Bhadawari)	1	13950	69.59
epididymis (Mediterranean)	2	14573	72.69
fallopian tube (Mediterranean)	2	14468	72.17
fallopian tube (Pandharpuri)	1	13380	66.74
heart (PRJEB4351) (Mediterranean)	1	10988	54.81
hemolymph node (Mediterranean)	2	14054	70.11
hippocampus (Mediterranean)	2	10642	53.09
hypophysis (PRJEB4351) (Mediterranean)	1	13097	65.33
ileum (Mediterranean)	4	12410	61.9
ileum (Pandharpuri)	1	10019	49.98
jejunum (Bhadawari)	1	12789	63.8
jejunum (Mediterranean)	4	14313	71.4
jejunum (Pandharpuri)	1	12681	63.26
kidney (Mediterranean)	1	13994	69.81
kidney cortex (Mediterranean)	4	13484	67.26
kidney cortex (Pandharpuri)	1	12524	62.47
kidney medulla (Bhadawari)	1	10133	50.55
kidney medulla (Mediterranean)	4	12295	61.33
kidney medulla (Pandharpuri)	3	12518	62.44
large intestine (PRJEB4351) (Mediterranean)	1	13804	68.86
left ventricle (Mediterranean)	4	9557	47.67
left ventricle (Pandharpuri)	1	5261	26.24
liver (Bhadawari)	1	9442	47.1
liver (Mediterranean)	4	9393	46.85
liver (Pandharpuri)	3	9419	46.98
liver (PRJEB4351) (Mediterranean)	1	12323	61.47
longitudinal muscle (Mediterranean)	5	11531	57.52
lung (Bhadawari)	1	11119	55.46
lung (Mediterranean)	4	12445	62.08
lung (Pandharpuri)	3	12155	60.63
lung (PRJEB4351) (Mediterranean)	1	14334	71.5
mammary gland (PRJEB4351) (Mediterranean)	1	13892	69.3
MDM (Mediterranean)	4	12131	60.51
mesenteric lymph node (Mediterranean)	5	14510	72.38
mesenteric lymph node (Pandharpuri)	2	13204	65.87
obex (PRJEB4351) (Mediterranean)	1	13730	68.49
occipital lobe (Mediterranean)	2	10428	52.02
omasum (Bhadawari)	1	12198	60.85
omasum (Mediterranean)	4	12061	60.16
omasum (Pandharpuri)	2	11897	59.35
ovary (Mediterranean)	2	11698	58.35
ovary (Pandharpuri)	2	10652	53.14
ovary-corpus luteum (PRJEB4351) (Mediterranean)	1	12314	61.43
ovary-follicle (PRJEB4351) (Mediterranean)	1	12863	64.16
oviduct (PRJEB4351) (Mediterranean)	1	13818	68.93
pancreas (Mediterranean)	5	11472	57.23
PBMC (Bhadawari)	1	11329	56.51
PBMC (Mediterranean)	4	12628	62.99
PBMC (Pandharpuri)	3	12122	60.47
Peyer's patch (Mediterranean)	4	14597	72.81
pituitary gland (Mediterranean)	2	14152	70.59
popliteal lymph node (Mediterranean)	1	12610	62.9
prescapular lymph node (Mediterranean)	4	13987	69.77
pylorus (Mediterranean)	4	14058	70.13
pylorus (Pandharpuri)	1	13021	64.95
rectum (Mediterranean)	4	14614	72.9
rectum (Pandharpuri)	3	14093	70.3
reticulum (Mediterranean)	4	9929	49.53
reticulum (Pandharpuri)	3	9552	47.65
right atrium (Mediterranean)	4	12467	62.19
right atrium (Pandharpuri)	1	11991	59.81
right ventricle (Mediterranean)	4	11633	58.03
right ventricle (Pandharpuri)	1	11401	56.87
rumen (Mediterranean)	5	14173	70.7
rumen (Pandharpuri)	2	11911	59.42
salivary gland (Bhadawari)	1	11948	59.6
salivary gland (Mediterranean)	4	14766	73.66
salivary gland (Pandharpuri)	1	10087	50.32
semitendinosus muscle (PRJEB4351) (Mediterranean)	1	11189	55.81
small intestine (PRJEB4351) (Mediterranean)	1	14412	71.89
spinal cord (PRJEB4351) (Mediterranean)	1	14107	70.37
spleen (Mediterranean)	4	13660	68.14
spleen (PRJEB4351) (Mediterranean)	1	13779	68.73
submandibular lymph node (Mediterranean)	2	13598	67.83
submandibular lymph node (Pandharpuri)	1	12547	62.59
testis (Bhadawari)	1	12158	60.65
testis (Mediterranean)	2	13049	65.09
testis (PRJEB4351) (Mediterranean)	1	13629	67.99
thoracic oesophagus (Mediterranean)	2	13195	65.82
thymus (Mediterranean)	4	11724	58.48
thymus (PRJEB4351) (Mediterranean)	1	13835	69.01
thyroid (Mediterranean)	5	14725	73.45
thyroid (Pandharpuri)	1	11566	57.69
tongue (PRJEB4351) (Mediterranean)	1	12519	62.45
tonsil (Mediterranean)	4	14438	72.02
white blood cells (PRJEB4351) (Mediterranean)	1	11692	58.32
