# Supplementary material for: A Gene Expression Atlas of the Domestic Water Buffalo (Bubalus bubalis)
Source: Front Genet. 2019 Jul 24;10:668. doi: 10.3389/fgene.2019.00668 (PMC6689995; doi:10.3389/fgene.2019.00668)
Supplement: Supplementary file 9 [file Table_9.xlsx]

## Sheet: Sheet1
Supplementary Table 9. Details of the additional buffalo RNA-Seq libraries, obtained from Williams, et al. (2017).
Alias	Age	BioSample	Experiment	INSDC_last_update	MBases	MBytes	Run	SRA_Sample	SRA_accession	Sample_Name	Title	Assay_Type	BioProject	Center_Name	Consent	DATASTORE_filetype	DATASTORE_provider	INSDC_center_name	INSDC_first_public	INSDC_status	InsertSize	Instrument	LibraryLayout	LibrarySelection	LibrarySource	Library_Name	LoadDate	Organism	Platform	ReleaseDate	SRA_Study
tongue	juvenile	SAMEA2146571	ERX288764	2013-07-18T10:07:51Z	4916	3658	ERR315616	ERS327316	ERS327316	SAMEA2146571 ERS327316	tongue	RNA-Seq	PRJEB4351	PTP	public	sra	ncbi	PTP	2013-07-31T17:01:51Z	public	350	Illumina HiSeq 2000	PAIRED	size fractionation	TRANSCRIPTOMIC	unspecified	2013-08-03	Bubalus bubalis	ILLUMINA	2013-08-07	ERP003627
rumen	juvenile	SAMEA2146239	ERX288765	2013-07-18T10:07:51Z	3246	2370	ERR315617	ERS327317	ERS327317	SAMEA2146239 ERS327317	rumen	RNA-Seq	PRJEB4351	PTP	public	sra	ncbi	PTP	2013-07-31T17:01:51Z	public	350	Illumina HiSeq 2000	PAIRED	size fractionation	TRANSCRIPTOMIC	unspecified	2013-08-03	Bubalus bubalis	ILLUMINA	2013-08-07	ERP003627
abomasum	juvenile	SAMEA2144234	ERX288766	2013-07-18T10:07:51Z	5167	3874	ERR315618	ERS327318	ERS327318	SAMEA2144234 ERS327318	abomasum	RNA-Seq	PRJEB4351	PTP	public	sra	ncbi	PTP	2013-07-31T17:01:51Z	public	350	Illumina HiSeq 2000	PAIRED	size fractionation	TRANSCRIPTOMIC	unspecified	2013-08-03	Bubalus bubalis	ILLUMINA	2013-08-07	ERP003627
small_intestine	juvenile	SAMEA2146608	ERX288767	2013-07-18T10:07:51Z	3813	2757	ERR315619	ERS327319	ERS327319	SAMEA2146608 ERS327319	small_intestine	RNA-Seq	PRJEB4351	PTP	public	sra	ncbi	PTP	2013-07-31T17:01:51Z	public	350	Illumina HiSeq 2000	PAIRED	size fractionation	TRANSCRIPTOMIC	unspecified	2013-08-03	Bubalus bubalis	ILLUMINA	2013-08-07	ERP003627
large_intestine	juvenile	SAMEA1968690	ERX288768	2013-07-18T10:07:51Z	10050	7490	ERR315620	ERS327320	ERS327320	SAMEA1968690 ERS327320	large_intestine	RNA-Seq	PRJEB4351	PTP	public	sra	ncbi	PTP	2013-07-31T17:01:51Z	public	350	Illumina HiSeq 2000	PAIRED	size fractionation	TRANSCRIPTOMIC	unspecified	2013-08-03	Bubalus bubalis	ILLUMINA	2013-08-07	ERP003627
obex	juvenile	SAMEA2150597	ERX288769	2013-07-18T10:07:51Z	6347	4715	ERR315621	ERS327321	ERS327321	SAMEA2150597 ERS327321	obex	RNA-Seq	PRJEB4351	PTP	public	sra	ncbi	PTP	2013-07-31T17:01:51Z	public	350	Illumina HiSeq 2000	PAIRED	size fractionation	TRANSCRIPTOMIC	unspecified	2013-08-03	Bubalus bubalis	ILLUMINA	2013-08-07	ERP003627
hypophysis	juvenile	SAMEA2156867	ERX288770	2013-07-18T10:07:51Z	5240	3873	ERR315622	ERS327322	ERS327322	SAMEA2156867 ERS327322	hypophysis	RNA-Seq	PRJEB4351	PTP	public	sra	ncbi	PTP	2013-07-31T17:01:51Z	public	350	Illumina HiSeq 2000	PAIRED	size fractionation	TRANSCRIPTOMIC	unspecified	2013-08-03	Bubalus bubalis	ILLUMINA	2013-08-07	ERP003627
spinal_cord	juvenile	SAMEA2149947	ERX288771	2013-07-18T10:07:51Z	6079	4662	ERR315623	ERS327323	ERS327323	SAMEA2149947 ERS327323	spinal_cord	RNA-Seq	PRJEB4351	PTP	public	sra	ncbi	PTP	2013-07-31T17:01:51Z	public	350	Illumina HiSeq 2000	PAIRED	size fractionation	TRANSCRIPTOMIC	unspecified	2013-08-03	Bubalus bubalis	ILLUMINA	2013-08-07	ERP003627
white_blood_cells	juvenile	SAMEA2151679	ERX288772	2013-07-18T10:07:51Z	7830	6035	ERR315624	ERS327324	ERS327324	SAMEA2151679 ERS327324	white_blood_cells	RNA-Seq	PRJEB4351	PTP	public	sra	ncbi	PTP	2013-07-31T17:01:51Z	public	350	Illumina HiSeq 2000	PAIRED	size fractionation	TRANSCRIPTOMIC	unspecified	2013-08-03	Bubalus bubalis	ILLUMINA	2013-08-07	ERP003627
cerebellum	juvenile	SAMEA2159406	ERX288773	2013-07-18T10:07:51Z	11593	8687	ERR315625	ERS327325	ERS327325	SAMEA2159406 ERS327325	cerebellum	RNA-Seq	PRJEB4351	PTP	public	sra	ncbi	PTP	2013-07-31T17:01:51Z	public	350	Illumina HiSeq 2000	PAIRED	size fractionation	TRANSCRIPTOMIC	unspecified	2013-08-03	Bubalus bubalis	ILLUMINA	2013-08-07	ERP003627
bone_marrow	juvenile	SAMEA2159533	ERX288774	2013-07-18T10:07:51Z	4328	3288	ERR315626	ERS327326	ERS327326	SAMEA2159533 ERS327326	bone_marrow	RNA-Seq	PRJEB4351	PTP	public	sra	ncbi	PTP	2013-07-31T17:01:51Z	public	350	Illumina HiSeq 2000	PAIRED	size fractionation	TRANSCRIPTOMIC	unspecified	2013-08-03	Bubalus bubalis	ILLUMINA	2013-08-07	ERP003627
muscle_longissimus_dorsali	juvenile	SAMEA2149403	ERX288775	2013-07-18T10:07:51Z	3034	2322	ERR315627	ERS327327	ERS327327	SAMEA2149403 ERS327327	muscle_longissimus_dorsali	RNA-Seq	PRJEB4351	PTP	public	sra	ncbi	PTP	2013-07-31T17:01:51Z	public	350	Illumina HiSeq 2000	PAIRED	size fractionation	TRANSCRIPTOMIC	unspecified	2013-08-03	Bubalus bubalis	ILLUMINA	2013-08-07	ERP003627
muscle_semitendinosus	juvenile	SAMEA2142778	ERX288776	2013-07-18T10:07:51Z	3303	2507	ERR315628	ERS327328	ERS327328	SAMEA2142778 ERS327328	muscle_semitendinosus	RNA-Seq	PRJEB4351	PTP	public	sra	ncbi	PTP	2013-07-31T17:01:51Z	public	350	Illumina HiSeq 2000	PAIRED	size fractionation	TRANSCRIPTOMIC	unspecified	2013-08-03	Bubalus bubalis	ILLUMINA	2013-08-07	ERP003627
testis	juvenile	SAMEA2159387	ERX288777	2013-07-18T10:07:51Z	3701	2817	ERR315629	ERS327329	ERS327329	SAMEA2159387 ERS327329	testis	RNA-Seq	PRJEB4351	PTP	public	sra	ncbi	PTP	2013-07-31T17:01:51Z	public	350	Illumina HiSeq 2000	PAIRED	size fractionation	TRANSCRIPTOMIC	unspecified	2013-08-03	Bubalus bubalis	ILLUMINA	2013-08-07	ERP003627
thyroid	juvenile	SAMEA2163199	ERX288778	2013-07-18T10:07:51Z	2497	1905	ERR315630	ERS327330	ERS327330	SAMEA2163199 ERS327330	thyroid	RNA-Seq	PRJEB4351	PTP	public	sra	ncbi	PTP	2013-07-31T17:01:51Z	public	350	Illumina HiSeq 2000	PAIRED	size fractionation	TRANSCRIPTOMIC	unspecified	2013-08-03	Bubalus bubalis	ILLUMINA	2013-08-07	ERP003627
heart	juvenile	SAMEA2148806	ERX288779	2013-07-18T10:07:51Z	4969	3869	ERR315631	ERS327331	ERS327331	SAMEA2148806 ERS327331	heart	RNA-Seq	PRJEB4351	PTP	public	sra	ncbi	PTP	2013-07-31T17:01:51Z	public	350	Illumina HiSeq 2000	PAIRED	size fractionation	TRANSCRIPTOMIC	unspecified	2013-08-03	Bubalus bubalis	ILLUMINA	2013-08-07	ERP003627
ovary-corpus_luteum	juvenile	SAMEA2149013	ERX288780	2013-07-18T10:07:51Z	3930	3024	ERR315632	ERS327332	ERS327332	SAMEA2149013 ERS327332	ovary-corpus_luteum	RNA-Seq	PRJEB4351	PTP	public	sra	ncbi	PTP	2013-07-31T17:01:51Z	public	350	Illumina HiSeq 2000	PAIRED	size fractionation	TRANSCRIPTOMIC	unspecified	2013-08-03	Bubalus bubalis	ILLUMINA	2013-08-07	ERP003627
ovary-follicle	juvenile	SAMEA2148123	ERX288781	2013-07-18T10:07:51Z	6450	4972	ERR315633	ERS327333	ERS327333	SAMEA2148123 ERS327333	ovary-follicle	RNA-Seq	PRJEB4351	PTP	public	sra	ncbi	PTP	2013-07-31T17:01:51Z	public	350	Illumina HiSeq 2000	PAIRED	size fractionation	TRANSCRIPTOMIC	unspecified	2013-08-03	Bubalus bubalis	ILLUMINA	2013-08-07	ERP003627
oviduct	juvenile	SAMEA2145210	ERX288782	2013-07-18T10:07:51Z	5412	4159	ERR315634	ERS327334	ERS327334	SAMEA2145210 ERS327334	oviduct	RNA-Seq	PRJEB4351	PTP	public	sra	ncbi	PTP	2013-07-31T17:01:51Z	public	350	Illumina HiSeq 2000	PAIRED	size fractionation	TRANSCRIPTOMIC	unspecified	2013-08-03	Bubalus bubalis	ILLUMINA	2013-08-07	ERP003627
endometrium	juvenile	SAMEA2149993	ERX288783	2013-07-18T10:07:51Z	5520	4253	ERR315635	ERS327335	ERS327335	SAMEA2149993 ERS327335	endometrium	RNA-Seq	PRJEB4351	PTP	public	sra	ncbi	PTP	2013-07-31T17:01:51Z	public	350	Illumina HiSeq 2000	PAIRED	size fractionation	TRANSCRIPTOMIC	unspecified	2013-08-03	Bubalus bubalis	ILLUMINA	2013-08-07	ERP003627
mammary_gland	juvenile	SAMEA2154127	ERX288784	2013-07-18T10:07:51Z	3608	2786	ERR315636	ERS327336	ERS327336	SAMEA2154127 ERS327336	mammary_gland	RNA-Seq	PRJEB4351	PTP	public	sra	ncbi	PTP	2013-07-31T17:01:51Z	public	350	Illumina HiSeq 2000	PAIRED	size fractionation	TRANSCRIPTOMIC	unspecified	2013-08-03	Bubalus bubalis	ILLUMINA	2013-08-07	ERP003627
embryo_pool	juvenile	SAMEA2144960	ERX288785	2013-07-18T10:07:51Z	6282	4118	ERR315637	ERS327337	ERS327337	SAMEA2144960 ERS327337	embryo_pool	RNA-Seq	PRJEB4351	PTP	public	sra	ncbi	PTP	2013-07-31T17:01:51Z	public	350	Illumina HiSeq 2000	PAIRED	size fractionation	TRANSCRIPTOMIC	unspecified	2013-08-03	Bubalus bubalis	ILLUMINA	2013-08-07	ERP003627
embryo_single	juvenile	SAMEA2155194	ERX288786	2013-07-18T10:07:51Z	1023	693	ERR315638	ERS327338	ERS327338	SAMEA2155194 ERS327338	embryo_single	RNA-Seq	PRJEB4351	PTP	public	sra	ncbi	PTP	2013-07-31T17:01:51Z	public	350	Illumina HiSeq 2000	PAIRED	size fractionation	TRANSCRIPTOMIC	unspecified	2013-08-03	Bubalus bubalis	ILLUMINA	2013-08-07	ERP003627
thymus	juvenile	SAMEA2149564	ERX288787	2013-07-18T10:07:51Z	4131	3232	ERR315639	ERS327339	ERS327339	SAMEA2149564 ERS327339	thymus	RNA-Seq	PRJEB4351	PTP	public	sra	ncbi	PTP	2013-07-31T17:01:51Z	public	350	Illumina HiSeq 2000	PAIRED	size fractionation	TRANSCRIPTOMIC	unspecified	2013-08-03	Bubalus bubalis	ILLUMINA	2013-08-07	ERP003627
mesenteric_lymphnode	juvenile	SAMEA2152197	ERX288788	2013-07-18T10:07:51Z	3622	2806	ERR315640	ERS327340	ERS327340	SAMEA2152197 ERS327340	mesenteric_lymphnode	RNA-Seq	PRJEB4351	PTP	public	sra	ncbi	PTP	2013-07-31T17:01:51Z	public	350	Illumina HiSeq 2000	PAIRED	size fractionation	TRANSCRIPTOMIC	unspecified	2013-08-03	Bubalus bubalis	ILLUMINA	2013-08-07	ERP003627
spleen	juvenile	SAMEA2145927	ERX288789	2013-07-18T10:07:51Z	4856	3783	ERR315641	ERS327341	ERS327341	SAMEA2145927 ERS327341	spleen	RNA-Seq	PRJEB4351	PTP	public	sra	ncbi	PTP	2013-07-31T17:01:51Z	public	350	Illumina HiSeq 2000	PAIRED	size fractionation	TRANSCRIPTOMIC	unspecified	2013-08-03	Bubalus bubalis	ILLUMINA	2013-08-07	ERP003627
liver	juvenile	SAMEA2159711	ERX288790	2013-07-18T10:07:51Z	4296	3339	ERR315642	ERS327342	ERS327342	SAMEA2159711 ERS327342	liver	RNA-Seq	PRJEB4351	PTP	public	sra	ncbi	PTP	2013-07-31T17:01:51Z	public	350	Illumina HiSeq 2000	PAIRED	size fractionation	TRANSCRIPTOMIC	unspecified	2013-08-03	Bubalus bubalis	ILLUMINA	2013-08-07	ERP003627
pancreas	juvenile	SAMEA2158486	ERX288791	2013-07-18T10:07:51Z	8657	6599	ERR315643	ERS327343	ERS327343	SAMEA2158486 ERS327343	pancreas	RNA-Seq	PRJEB4351	PTP	public	sra	ncbi	PTP	2013-07-31T17:01:51Z	public	350	Illumina HiSeq 2000	PAIRED	size fractionation	TRANSCRIPTOMIC	unspecified	2013-08-03	Bubalus bubalis	ILLUMINA	2013-08-07	ERP003627
kidney	juvenile	SAMEA2143802	ERX288792	2013-07-18T10:07:52Z	4657	3608	ERR315644	ERS327344	ERS327344	SAMEA2143802 ERS327344	kidney	RNA-Seq	PRJEB4351	PTP	public	sra	ncbi	PTP	2013-07-31T17:01:51Z	public	350	Illumina HiSeq 2000	PAIRED	size fractionation	TRANSCRIPTOMIC	unspecified	2013-08-03	Bubalus bubalis	ILLUMINA	2013-08-07	ERP003627
lung	juvenile	SAMEA2142479	ERX288793	2013-07-18T10:07:52Z	4016	2980	ERR315645	ERS327345	ERS327345	SAMEA2142479 ERS327345	lung	RNA-Seq	PRJEB4351	PTP	public	sra	ncbi	PTP	2013-07-31T17:01:51Z	public	350	Illumina HiSeq 2000	PAIRED	size fractionation	TRANSCRIPTOMIC	unspecified	2013-08-03	Bubalus bubalis	ILLUMINA	2013-08-07	ERP003627
