# Supplementary material for: A Gene Expression Atlas of the Domestic Water Buffalo (Bubalus bubalis)
Source: Front Genet. 2019 Jul 24;10:668. doi: 10.3389/fgene.2019.00668 (PMC6689995; doi:10.3389/fgene.2019.00668)
Supplement: Supplementary file 10 [file Table_10.csv]

Gene name	Synonyms	Reference annotation gene ID	Transcript IDs (NCBI RefSeq)	Location (chr:start-end:strand)	Gene type	Description	Expression summary	Expression summary (brief)	Expression category	Tissue with highest PEM (= avg. TPM in tissue/avg. TPM across all tissues)	Group enrichment	Tissue specificity index (tau)	Mean TPM considering all tissues/median TPM considering all tissues	GO term (molecular function)	GO term (biological process)	GO term (cellular component)	cerebellum (Mediterranean)	hippocampus (Mediterranean)	occipital lobe (Mediterranean)	obex (Mediterranean)	spinal cord (Mediterranean)	heart (Mediterranean)	left ventricle (Mediterranean)	right ventricle (Mediterranean)	right ventricle (Pandharpuri)	right atrium (Mediterranean)	right atrium (Pandharpuri)	longitudinal muscle (Mediterranean)	semitendinosus muscle (Mediterranean)	lung (Mediterranean)	lung (Bhadawari)	lung (Pandharpuri)	tongue (Mediterranean)	thoracic oesophagus (Mediterranean)	reticulum (Mediterranean)	reticulum (Pandharpuri)	rumen (Mediterranean)	rumen (Pandharpuri)	omasum (Mediterranean)	omasum (Bhadawari)	omasum (Pandharpuri)	abomasum (Mediterranean)	abomasum (Pandharpuri)	pylorus (Mediterranean)	pylorus (Pandharpuri)	duodenum (Mediterranean)	jejunum (Mediterranean)	jejunum (Bhadawari)	jejunum (Pandharpuri)
Breed																	Mediterranean	Mediterranean	Mediterranean	Mediterranean	Mediterranean	Mediterranean	Mediterranean	Mediterranean	Mediterranean	Mediterranean	Mediterranean	Mediterranean	Mediterranean	Mediterranean	Bhadawari	Pandharpuri	Mediterranean	Mediterranean	Mediterranean	Pandharpuri	Mediterranean	Pandharpuri	Mediterranean	Bhadawari	Pandharpuri	Mediterranean	Pandharpuri	Mediterranean	Pandharpuri	Mediterranean	Mediterranean	Bhadawari	Pandharpuri
Organ system																	nervous system	nervous system	nervous system	nervous system	nervous system	cardiovascular system	cardiovascular system	cardiovascular system	cardiovascular system	cardiovascular system	cardiovascular system	muscular system	muscular system	respiratory system	respiratory system	respiratory system	gastrointestinal tract	gastrointestinal tract	gastrointestinal tract	gastrointestinal tract	gastrointestinal tract	gastrointestinal tract	gastrointestinal tract	gastrointestinal tract	gastrointestinal tract	gastrointestinal tract	gastrointestinal tract	gastrointestinal tract	gastrointestinal tract	gastrointestinal tract	gastrointestinal tract	gastrointestinal tract	gastrointestinal tract
Prep protocol																	mRNA	total	mRNA	mRNA	mRNA	mRNA	total	mRNA	mRNA	mRNA	mRNA	mRNA	mRNA	total	total	total	mRNA	mRNA	total	total	mRNA	mRNA	mRNA	mRNA	mRNA	mRNA	mRNA	mRNA	mRNA	mRNA	mRNA	mRNA	mRNA
A1BG	A1B | ABG | C44 | GAB | HYST2477	gene19974	XM_006067266	NW_005785252.1:793762-798054:-1	presumed protein-coding gene	PREDICTED: Bubalus bubalis alpha-1-B glycoprotein	detected at high to low expression in 19 of 100 tissues	high to low	tissue enhanced (liver)	liver (PRJEB4351) (Mediterranean) (9.395)	none	0.972	4.015	protein binding (GO:0005515)	unknown	blood microparticle (GO:0072562) | extracellular space (GO:0005615) | extracellular exosome (GO:0070062) | extracellular region (GO:0005576)	3.463	0.039	0.789	1.141	0.484	0.101	0.043	0.397	0.591	0.768	0.97	0.294	0.374	0.076	0.156	0.264	0.207	2.082	0.345	0.209	2.021	4.038	4.998	3.492	0.852	1.013	5.695	0.969	2.516	0.962	0.611	1.527	0.579
A1CF	1810073H04Rik | A1cft | ACF | ACF64 | ACF65 | APOBEC1CF | ASP | Acf | Apobec-1 | MCM | MerCreMer | Tg(Myh6-cre/Esr1*)1Jmk | acf | acf64 | acf65 | apobec1cf | asp | mer	gene23937	XM_006072975, XM_006072976, XM_006072977, XM_006072978, XM_006072979, XM_006072980	NW_005785519.1:85134-178927:+1	presumed protein-coding gene	PREDICTED: Bubalus bubalis APOBEC1 complementation factor	detected at medium to low expression in 16 of 100 tissues	medium to low	mixed expression	liver (PRJEB4351) (Mediterranean) (6.081)	none	0.916	137.699	protein binding (GO:0005515) | nucleic acid binding (GO:0003676) | nucleotide binding (GO:0000166)	mRNA modification (GO:0016556) | mRNA localization resulting in posttranscriptional regulation of gene expression (GO:0010609) | cytidine to uridine editing (GO:0016554)	nucleus (GO:0005634) | cytoplasm (GO:0005737)	0.04	0.002	0.006	0.014	0	0.037	0.001	0	0	0	0	0.005	0	0.001	0.088	0.02	0.017	0	0.001	0.001	0.008	0	0.006	0.015	0.275	0.486	0.042	0.307	9.399	9.093	11.3	18.221	19.005
A2M	A2MAC1 | A2MD | A2m1 | A2maa | A2mb | A2mp | CD109 | CPAMD5 | Edd | FWP007 | Mam | S863-7 | cpamd5 | endod | fwp007 | s863-7	gene21832	XM_006069784, XM_006069785, XM_006069786	NW_005785373.1:1766679-1838756:-1	presumed protein-coding gene	PREDICTED: Bubalus bubalis alpha-2-macroglobulin	detected at high to low expression in 64 of 100 tissues	high to low	tissue enhanced (liver, thoracic oesophagus)	liver (Pandharpuri) (1.648)	none	0.903	1.916	interleukin-1 binding (GO:0019966) | protein binding (GO:0005515) | peptidase inhibitor activity (GO:0030414) | endopeptidase inhibitor activity (GO:0004866) | receptor binding (GO:0005102) | enzyme binding (GO:0019899) | interleukin-8 binding (GO:0019959) | calcium-dependent protein binding (GO:0048306) | tumor necrosis factor binding (GO:0043120) | serine-type endopeptidase inhibitor activity (…	stem cell differentiation (GO:0048863) | negative regulation of peptidase activity (GO:0010466) | negative regulation of endopeptidase activity (GO:0010951) | negative regulation of complement activation, lectin pathway (GO:0001869)	blood microparticle (GO:0072562) | extracellular space (GO:0005615) | extracellular exosome (GO:0070062) | extracellular region (GO:0005576)	2.308	7.401	0.897	9.046	22.461	24.14	28.219	31.002	27.523	66.302	75.274	15.301	27.963	264.158	250.96	551.946	27.261	786.455	158.624	148.195	446.604	100.12	92.834	955.883	64.59	883.791	146.259	459.331	391.114	291.993	487.054	351.857	249.951
A2ML1	CPAMD9 | OMS | Ovos | Ovos2 | Panza | RGD1565709 | p170	gene21827	XM_006069772, XM_006069773, XM_006069774, XM_006069775	NW_005785373.1:1564919-1613930:+1	presumed protein-coding gene	PREDICTED: Bubalus bubalis alpha-2-macroglobulin-like 1	detected at high to low expression in 10 of 100 tissues	high to low	group enriched (gastrointestinal tract)	omasum (Mediterranean) (10.997)	gastrointestinal tract	0.973	576.045	peptidase inhibitor activity (GO:0030414) | endopeptidase inhibitor activity (GO:0004866)	regulation of endopeptidase activity (GO:0052548) | negative regulation of endopeptidase activity (GO:0010951)	extracellular space (GO:0005615) | extracellular exosome (GO:0070062) | extracellular region (GO:0005576)	0.192	0.108	0.046	0.238	0.211	0.019	0.102	0.06	0.034	0.075	0.017	0.027	0.025	0.133	0.012	0.048	451.145	90.822	1442.464	522.51	847.009	1356.129	2043.166	0.063	0.056	0.068	1018.44	0.05	0.781	0.29	0.105	0.092	0.146
A3GALT2	A3GALT2P | Gm433 | IGB3S | IGBS3S | iGb3 | iGb3S	gene11515	XM_006054702	NW_005784634.1:4059938-4069585:-1	presumed protein-coding gene	PREDICTED: Bubalus bubalis alpha 1,3-galactosyltransferase 2	not detected	not detected	not detected	not calculated	none	not calculated	not calculated	alpha-1,3-galactosyltransferase activity (GO:0001962) | transferase activity, transferring hexosyl groups (GO:0016758)	glycosphingolipid biosynthetic process (GO:0006688) | carbohydrate metabolic process (GO:0005975)	membrane (GO:0016020)	0.532	0.101	0.051	0.227	0.3	0	0.095	0.048	0	0.036	0.055	0.027	0.09	0.075	0.067	0.145	0	0.057	0.025	0.037	0.045	0.047	0.029	0.07	0	0.062	0	0.059	0.111	0.065	0.084	0	0.049
A4GALT	A14GALT | A4GALT1 | Gb3 | Gb3S | P(k) | P1 | P1PK | PK	gene3984	XM_006043992, XM_006043993, XM_006043994, XM_006043995, XM_006043996, XM_006043997, XM_006043998, XM_006043999, XM_006044000, XM_006044001, XM_006044002, XM_006044003	NW_005783529.1:260999-288147:+1	presumed protein-coding gene	PREDICTED: Bubalus bubalis alpha 1,4-galactosyltransferase	detected at high to low expression in 64 of 100 tissues	high to low	tissue enhanced (endometrium, ovary-follicle)	endometrium (Mediterranean) (2.144)	none	0.9	2.205	galactosyltransferase activity (GO:0008378) | toxic substance binding (GO:0015643) | lactosylceramide 4-alpha-galactosyltransferase activity (GO:0050512)	globoside biosynthetic process (GO:0001576) | plasma membrane organization (GO:0007009)	membrane (GO:0016020) | extracellular exosome (GO:0070062)	1.275	1.262	0.434	1.466	2.727	10.184	9.993	15.887	9.733	17.869	13.12	4.144	20.42	13.579	12.822	18.196	5.863	10.623	3.631	3.217	31.34	3.947	1.163	56.979	7.116	13.838	8.138	17.987	17.665	9.486	13.612	6.057	22.252
A4GNT	ALPHA4GNT | AV080780 | Alpha4gnt | DZIP1L | Gm798 | alpha4GnT	gene7723	XM_006049409, XR_326743	NW_005784203.1:212160-222899:+1	undetermined	PREDICTED: Bubalus bubalis alpha-1,4-N-acetylglucosaminyltransferase	detected at high to low expression in 16 of 100 tissues	high to low	tissue enriched (endometrium)	endometrium (Mediterranean) (7.402)	none	0.983	125.65	acetylglucosaminyltransferase activity (GO:0008375)	glycoprotein biosynthetic process (GO:0009101) | negative regulation of epithelial cell proliferation (GO:0050680) | protein O-linked glycosylation (GO:0006493)	unknown	0.012	0.705	0.01	0.042	0	0	0.436	0.003	0	0.003	0	0.015	0	1.342	0.738	0.47	0.047	0.009	0.168	0.268	0.015	0.007	0.004	0	8.447	26.599	0.025	20.073	3.08	26.958	1.607	0.906	0.143
AAAS	AAA | AAASb | ADRACALA | ADRACALIN | ALADIN | Aladin | D030041N15Rik | GL003 | aladin | zgc:85873	gene5733	XM_006046643, XM_006046644	NW_005783901.1:672768-686668:-1	presumed protein-coding gene	PREDICTED: Bubalus bubalis achalasia, adrenocortical insufficiency, alacrimia	detected at high to low expression in 65 of 100 tissues	high to low	mixed expression	endometrium (Mediterranean) (1.860)	none	0.808	1.223	protein binding (GO:0005515)	fertilization (GO:0009566) | learning (GO:0007612) | nucleocytoplasmic transport (GO:0006913)	centrosome (GO:0005813) | nuclear pore (GO:0005643) | nucleus (GO:0005634) | cytoplasm (GO:0005737) | membrane (GO:0016020) | nucleoplasm (GO:0005654) | nuclear membrane (GO:0031965)	10.439	2.045	1	7.221	11.704	3.012	2.545	4.208	3.357	5.146	3.685	0.959	1.277	5.967	4.936	6.459	5.469	5.672	4.894	3.261	11.127	7.998	7.221	8.665	10.722	11.692	5.057	14.706	11.362	17.578	16.677	8.223	11.987
AACS	2210408B16Rik | ACSF1 | QccE-14415 | QflA-13650 | SUR-5 | SUR5 | sur-5 | zgc:56105	gene8901	XM_006051110	NW_005784349.1:429878-485516:-1	presumed protein-coding gene	PREDICTED: Bubalus bubalis acetoacetyl-CoA synthetase	detected at high to low expression in 66 of 100 tissues	high to low	mixed expression	adrenal gland (Mediterranean) (1.771)	none	0.755	1.152	protein binding (GO:0005515) | acetoacetate-CoA ligase activity (GO:0030729) | catalytic activity (GO:0003824)	metabolic process (GO:0008152) | lipid metabolic process (GO:0006629)	unknown	11.281	8.337	3.699	9.862	26.796	4.399	5.123	4.437	5.108	7.402	7.926	1.128	3.814	11.784	18.731	18.535	17.63	7.543	5.539	4.209	9.286	5.417	6.354	6.799	16.778	11.735	5.562	17.076	14.518	16.052	9.377	5.329	6.586
AADAC/gene25716 (assigned to gene25716 [confidence: 1])	.	gene25716	XM_006075621, XM_006075622, XM_006075623, XM_006075624	NW_005785650.1:698012-733385:+1	presumed protein-coding gene	arylacetamide deacetylase	detected at medium to low expression in 12 of 100 tissues	medium to low	mixed expression	liver (PRJEB4351) (Mediterranean) (6.942)	none	0.937	13.54	unknown	unknown	unknown	0.17	0.136	0.381	0.238	0.121	0.084	0.123	0.01	0	0.269	0.177	0.354	0.085	0.384	0.283	0.173	0.108	0.463	0.054	0.09	0.075	0.093	0.013	0.226	0.012	0.058	0.008	0.02	32.243	22.818	7.503	42.018	43.101
AADAC/gene25715 (assigned to gene25715 [confidence: 8])	.	gene25715	XM_006075625, XM_006075626, XR_329045	NW_005785650.1:663557-697991:+1	undetermined	arylacetamide deacetylase	detected at medium to low expression in 12 of 100 tissues	medium to low	mixed expression	fallopian tube (Pandharpuri) (4.318)	none	0.959	15.799	unknown	unknown	unknown	0	0.005	0	0	0	0	0.03	0.032	0	0.438	1.011	0.055	0	1.714	0.818	0.98	0.073	1.056	0.014	0.017	0.019	0	0	0.43	0	0.108	0.013	0	3.976	3.638	4.598	8.437	5.686
AADACL2	EG639634 | RGD1563197	gene25713	XM_006075620	NW_005785650.1:549289-572684:+1	presumed protein-coding gene	PREDICTED: Bubalus bubalis arylacetamide deacetylase-like 2	not detected	not detected	not detected	not calculated	none	not calculated	not calculated	unknown	unknown	unknown	0	0	0	0	0	0	0	0	0	0.029	0	0.053	0	0	0	0	0	0	0	0	0	0	0	0	0	0	0	0	0	0	0	0	0
AAED1	1110018J18Rik | AI849003 | C1H9orf21 | C8H9orf21 | C9ORF21 | C9orf21 | CA093 | CZH9orf21 | c9orf21 | ci021 | fmHP | si:ch73-368o13.2	gene17288	XM_006063089	NW_005785076.1:1101985-1119692:-1	presumed protein-coding gene	PREDICTED: Bubalus bubalis AhpC/TSA antioxidant enzyme domain containing 1	detected at high to low expression in 64 of 100 tissues	high to low	tissue enhanced (endometrium)	endometrium (Mediterranean) (1.910)	none	0.824	1.091	antioxidant activity (GO:0016209) | oxidoreductase activity (GO:0016491)	oxidation-reduction process (GO:0055114)	unknown	10.405	5.113	2.336	8.993	15.055	10.92	8.836	8.709	9.834	12.064	13.421	5.983	13.908	12.336	20.7	19.326	12.694	11.78	6.544	5.62	20.384	5.792	3.657	30.956	0.933	8.496	10.398	9.623	5.52	7.614	8.611	5.557	6.193
AAGAB	2310007F21Rik | KPPP1 | P34 | PPKP1 | PPKP1A | kppp1 | p34 | ppkp1 | ppkp1a | wu:fa20c02 | zgc:92663	gene8298	XM_006050233, XM_006050234, XM_006050235, XM_006050236	NW_005784288.1:2575187-2649563:-1	presumed protein-coding gene	PREDICTED: Bubalus bubalis alpha- and gamma-adaptin binding protein	detected at high to low expression in 66 of 100 tissues	high to low	mixed expression	endometrium (Mediterranean) (1.508)	none	0.771	1.054	protein binding (GO:0005515)	unknown	cytoplasm (GO:0005737) | nucleoplasm (GO:0005654)	43.986	24.38	7.556	34.33	56.453	13.866	14.207	18.742	27.143	17.626	29.703	3.609	10.931	20.162	33.719	29.703	14.604	23.276	11.268	13.314	22.673	13.995	15.817	36.484	15.572	22.299	15.273	22.375	17.555	24.713	24.883	17.28	20.889
AAMDC	1810020D17Rik | 1810037D19Rik | C11H11orf67 | C11orf6 | C11orf67 | C14H11orf67 | C1H11ORF67 | C29H11orf67 | C3H11orf67 | CK067 | LI2 | PTD015 | RGD1561459 | c11orf67 | ck067 | zgc:112239	gene26936	XM_006077386, XM_006077387	NW_005785782.1:386433-421409:+1	presumed protein-coding gene	PREDICTED: Bubalus bubalis adipogenesis associated, Mth938 domain containing	detected at high to low expression in 65 of 100 tissues	high to low	tissue enhanced (endometrium)	endometrium (Mediterranean) (1.515)	none	0.843	1.306	protein binding (GO:0005515)	positive regulation of transcription from RNA polymerase II promoter (GO:0045944) | negative regulation of apoptotic process (GO:0043066) | positive regulation of fat cell differentiation (GO:0045600)	cytoplasm (GO:0005737)	39.964	14.158	2.282	46.713	84.256	150.859	73.916	136.025	124.317	121.829	129.738	76.199	163.309	26.753	72.154	57.952	96.404	78.959	33.439	35.433	68.981	65.794	40.521	86.143	25.018	59.904	67.721	53.087	56.119	47.856	42.815	66.293	33.155
AAMP	AU040907 | Aamp-rs | zgc:85939 | zgc:92640	gene5541	XM_006046395, XM_006046396	NW_005783861.1:645618-650646:-1	presumed protein-coding gene	PREDICTED: Bubalus bubalis angio-associated, migratory cell protein	detected at high to low expression in 66 of 100 tissues	high to low	tissue enhanced (endometrium)	endometrium (Mediterranean) (1.446)	none	0.815	1.06	protein binding (GO:0005515)	cell differentiation (GO:0030154) | positive regulation of endothelial cell migration (GO:0010595) | multicellular organism development (GO:0007275) | angiogenesis (GO:0001525) | smooth muscle cell migration (GO:0014909)	cytoplasm (GO:0005737) | cell surface (GO:0009986) | membrane (GO:0016020) | plasma membrane (GO:0005886)	68.846	30.535	8.454	42.305	59.176	30.026	25.47	37.489	32.508	38.48	39.344	17.217	48.066	35.803	42.162	47.366	41.522	51.108	35.937	26.987	67.616	47.748	50.964	82.344	52.255	62.486	53.687	67.306	82.294	61.603	64.692	62.538	66.408
AAR2	0610011L14Rik | C13H20orf4 | C1H20orf4 | C20H20ORF4 | C20orf4 | C24H20orf4 | C5H20orf4 | CGI-23 | RGD1311066 | c20orf4 | ct004 | im:7153138 | zgc:92018	gene23576	XM_006072460, XM_006072461	NW_005785491.1:694697-703333:+1	presumed protein-coding gene	PREDICTED: Bubalus bubalis AAR2 splicing factor homolog (S. cerevisiae)	detected at medium to low expression in 64 of 100 tissues	medium to low	mixed expression	endometrium (Mediterranean) (1.860)	none	0.796	1.093	unknown	unknown	unknown	5.699	2.613	1.183	3.969	7.391	3.291	4.185	5.235	4.388	6.065	5.732	2.025	6.676	6.693	6.968	8.071	4.77	8.514	4.879	2.795	8.328	3.896	5.835	7.434	6.288	7.566	3.44	8.328	9.732	9.226	8.63	6.992	10.309
AARD	A5D3 | AV328152 | C14H8orf85 | C8orf85	gene6953	XM_006048324	NW_005784107.1:161068-166981:+1	presumed protein-coding gene	PREDICTED: Bubalus bubalis alanine and arginine rich domain containing protein	detected at low expression in 5 of 100 tissues	low	group enriched (male reproductive system)	testes (Bhadawari) (3.315)	male reproductive system	0.973	7.332	unknown	unknown	unknown	0.106	0.011	0.083	0.186	0.041	0.029	0.023	0.032	0	0.02	0	0.132	0.074	0.032	0.006	0.016	0	0.08	0.007	0.01	0.121	0.061	0.05	7.302	0	0.599	1.133	0.139	0.097	0.034	0.158	0.087	0.043
AARS	AI316495 | AlaRS | C76919 | CMT2N | EIEE29 | Fibulin-7 | im:7146712 | si:ch211-223o1.6 | sti | syac | wu:fc48h07 | zgc:113920	gene1641	XM_006040737	NW_005764620.1:331-17740:+1	presumed protein-coding gene	PREDICTED: Bubalus bubalis alanyl-tRNA synthetase	detected at high to low expression in 66 of 100 tissues	high to low	tissue enhanced (endometrium)	endometrium (Mediterranean) (1.522)	none	0.839	1.245	aminoacyl-tRNA editing activity (GO:0002161) | RNA binding (GO:0003723) | protein binding (GO:0005515) | nucleic acid binding (GO:0003676) | alanine-tRNA ligase activity (GO:0004813) | aminoacyl-tRNA ligase activity (GO:0004812) | tRNA binding (GO:0000049) | nucleotide binding (GO:0000166) | ATP binding (GO:0005524) | ligase activity, forming aminoacyl-tRNA and related compounds (GO:0016876) | me…	cellular response to unfolded protein (GO:0034620) | neuromuscular process controlling balance (GO:0050885) | neuromuscular process (GO:0050905) | tRNA aminoacylation (GO:0043039) | cerebellar Purkinje cell layer development (GO:0021680) | skin development (GO:0043588) | protein folding (GO:0006457) | response to amino acid (GO:0043200) | tRNA modification (GO:0006400) | hair follicle development…	cytoplasm (GO:0005737) | membrane (GO:0016020) | extracellular exosome (GO:0070062)	80.274	28.624	9.586	52.254	65.675	23.785	21.916	26.234	27.417	31.02	31.243	14.089	37.64	32.414	37.146	45.352	46.67	37.97	32.077	24.27	55.696	25.788	34.104	67.308	35.843	41.28	25.712	42.337	37.539	54.786	52.61	27.947	46.254
AARS2	AARSL | Aarsl | AlaRS | COXPD8 | Gm89 | LKENP | MT-ALARS | MTALARS | im:7141191 | si:dkey-240e12.1	gene21452	XM_006069309	NW_005785339.1:4560458-4571023:-1	presumed protein-coding gene	PREDICTED: Bubalus bubalis alanyl-tRNA synthetase 2, mitochondrial	detected at medium to low expression in 62 of 100 tissues	medium to low	tissue enhanced (endometrium)	endometrium (Mediterranean) (2.303)	none	0.852	1.129	RNA binding (GO:0003723) | nucleic acid binding (GO:0003676) | alanine-tRNA ligase activity (GO:0004813) | aminoacyl-tRNA ligase activity (GO:0004812) | tRNA binding (GO:0000049) | nucleotide binding (GO:0000166) | ATP binding (GO:0005524) | ligase activity, forming aminoacyl-tRNA and related compounds (GO:0016876) | metal ion binding (GO:0046872) | ligase activity (GO:0016874) | zinc ion binding…	mitochondrial respiratory chain complex assembly (GO:0033108) | alanyl-tRNA aminoacylation (GO:0006419) | translation (GO:0006412) | tRNA aminoacylation (GO:0043039) | mitochondrial alanyl-tRNA aminoacylation (GO:0070143)	cytoplasm (GO:0005737) | mitochondrion (GO:0005739)	7.146	2.33	0.889	3.583	5.877	4.231	5.504	5.771	4.778	7.107	7.206	1.365	4.911	3.35	4.52	3.69	4.426	8.096	4.081	2.662	5.641	3.577	6.711	7.636	2.813	4.226	5.039	4.657	5.735	7.386	6.724	6.973	4.183
AARSD1	1110069E20Rik | 2310044P18Rik | AA589600 | AlaX | AlaXp-II | aasd1 | im:7152658 | zgc:101066	gene12222	XM_006055706	NW_005784710.1:101764-111018:+1	presumed protein-coding gene	PREDICTED: Bubalus bubalis alanyl-tRNA synthetase domain containing 1	detected at high to low expression in 66 of 100 tissues	high to low	mixed expression	endometrium (Mediterranean) (1.479)	none	0.767	1.114	unknown	unknown	unknown	42.855	15.469	5.223	26.233	29.635	27.599	20.662	31.44	21.878	28.82	26.848	6.317	20.081	20.618	29.715	27.892	28.438	19.184	23.495	13.809	33.199	20.636	24.998	34.891	26.278	26.542	21.03	31.09	34.396	30.452	34.251	23.164	31.951
AASDH	A230062G08Rik | A830035E16 | ACSF4 | Acsf4 | LYS2 | NRPS1098 | NRPS998 | RGD1311135 | U26 | si:dkeyp-117h8.3 | u26	gene14172	XM_006058343, XM_006058344, XM_006058345	NW_005784847.1:2512373-2540228:-1	presumed protein-coding gene	PREDICTED: Bubalus bubalis aminoadipate-semialdehyde dehydrogenase	detected at medium to low expression in 66 of 100 tissues	medium to low	mixed expression	small intestine (Mediterranean) (1.606)	none	0.647	1.174	catalytic activity (GO:0003824)	metabolic process (GO:0008152) | beta-alanine metabolic process (GO:0019482) | amino acid activation for nonribosomal peptide biosynthetic process (GO:0043041)	unknown	10.191	3.966	2.235	7.5	12.502	3.471	3.483	2.868	2.868	3.749	4.283	3.342	11.03	5.81	7.327	7.579	6.766	5.825	3.424	4.029	7.32	5.835	4.2	7.457	3.217	6.021	4.005	4.533	4.616	8.77	8.154	4.471	8.678
AASDHPPT	2010309J24Rik | 2810407B07Rik | AASD-PPT | ACPS | CGI-80 | LYS2 | LYS5 | zgc:114148	gene23082	XM_006071802	NW_005785463.1:251711-277194:+1	presumed protein-coding gene	PREDICTED: Bubalus bubalis aminoadipate-semialdehyde dehydrogenase-phosphopantetheinyl transferase	detected at high to low expression in 66 of 100 tissues	high to low	mixed expression	cerebellum (Mediterranean) (1.495)	none	0.705	1.059	unknown	unknown	unknown	53.725	29.736	17.226	20.849	15.652	12.881	10.785	14.811	11.582	13.453	12.444	5.351	8.585	8.679	18.587	17.088	15.157	18.038	11.344	9.995	21.733	15.352	17.621	25.238	6.759	12.34	18.05	15.262	13.418	14.633	13.967	12.595	15.691
AATF	4933415H02Rik | 5830465M17Rik | AATF | BFR2 | CG11188 | CHE-1 | CHE1 | Che-1 | DED | Ded | Dmel\CG11188 | Trb | anon-WO0118547.190 | cb109 | che-1 | che1 | ded | nutmeg | sb:cb109 | wu:fc13d05 | zgc:162071	gene18814	XM_006065485	NW_005785166.1:4011694-4116790:+1	presumed protein-coding gene	PREDICTED: Bubalus bubalis apoptosis antagonizing transcription factor	detected at high to low expression in 65 of 100 tissues	high to low	tissue enhanced (spleen)	spleen (Mediterranean) (1.715)	none	0.822	1.321	protein binding (GO:0005515) | poly(A) RNA binding (GO:0044822) | leucine zipper domain binding (GO:0043522)	negative regulation of superoxide anion generation (GO:0032929) | negative regulation of amyloid precursor protein biosynthetic process (GO:0042985) | negative regulation of apoptotic process (GO:0043066) | cell adhesion (GO:0007155) | embryonic cleavage (GO:0040016) | positive regulation of transcription from RNA polymerase II promoter (GO:0045944) | negative regulation of reactive oxygen specie…	centrosome (GO:0005813) | nucleus (GO:0005634) | focal adhesion (GO:0005925) | cytoplasm (GO:0005737) | nucleolus (GO:0005730)	22.443	5.242	0.822	9.89	13.707	9.161	4.935	7.94	6.953	7.508	10.354	3.011	10.601	9.012	13.379	13.29	11.73	7.915	7.962	10.25	29.5	13.585	12.969	31.722	11.626	14.55	14.489	17.753	19.937	17.181	19.888	15.824	18.908
AATK	AATYK | AATYK1 | LMR1 | LMTK1 | PPP1R77 | aatyk1 | mKIAA0641 | p35BP	gene18009	XM_006064178, XM_006064179, XM_006064180, XM_006064181, XM_006064182	NW_005785125.1:3069918-3109581:-1	presumed protein-coding gene	PREDICTED: Bubalus bubalis apoptosis-associated tyrosine kinase	detected at high to low expression in 24 of 100 tissues	high to low	tissue enhanced (spinal cord), group enriched (nervous system)	spinal cord (Mediterranean) (6.204)	nervous system	0.967	4.906	ATP binding (GO:0005524) | transferase activity (GO:0016740) | protein tyrosine kinase activity (GO:0004713) | protein kinase activity (GO:0004672) | kinase activity (GO:0016301) | nucleotide binding (GO:0000166)	protein phosphorylation (GO:0006468) | phosphorylation (GO:0016310)	unknown	20.364	22.626	3.617	32.81	73.706	0.064	0.45	0.153	0.139	0.438	0.728	0.12	0.284	2.369	2.628	2.808	0.513	0.562	0.47	0.4	1.292	0.099	0.161	0.662	0.108	0.523	0.467	0.537	0.937	0.533	0.596	0.346	0.346
ABAT	9630038C02Rik | AI255750 | GABA-AT | GABA-T | GABAT | GABT | Gabaat | Gabat | Gm9851 | I54 | L-AIBAT | Laibat | NPD009 | X61497 | beta-AlaAT | cb880 | fj82a01 | wu:fj82a01	gene17491	XM_006063381, XM_006063382, XM_006063383	NW_005785092.1:201944-291878:+1	presumed protein-coding gene	PREDICTED: Bubalus bubalis 4-aminobutyrate aminotransferase	detected at high to low expression in 35 of 100 tissues	high to low	tissue enhanced (cerebellum)	cerebellum (Mediterranean) (5.210)	none	0.948	5.273	transferase activity (GO:0016740) | 4-aminobutyrate transaminase activity (GO:0003867) | protein homodimerization activity (GO:0042803) | pyridoxal phosphate binding (GO:0030170) | transaminase activity (GO:0008483) | catalytic activity (GO:0003824)	gamma-aminobutyric acid metabolic process (GO:0009448) | behavioral response to cocaine (GO:0048148)	4-aminobutyrate transaminase complex (GO:0032144) | mitochondrion (GO:0005739) | extracellular exosome (GO:0070062)	92.621	38.316	13.472	50.768	26.013	0.615	0.361	0.414	0.432	0.638	0.82	0.808	1.247	0.503	0.408	0.591	0.303	2.67	0.352	0.523	1.223	0.256	0.145	3	0.1	0.909	0.525	0.733	0.483	0.893	0.889	0.578	0.296
ABCA1	ABC-1 | ABC1 | ATP-binding cassette A1 | Abc1 | Arabidopsis thaliana ATP-binding cassette A1 | AtABCA1 | CERP | DDBDRAFT_0184187 | DDBDRAFT_0191222 | DDB_0184187 | DDB_0191222 | HDLDT1 | TGD | abc-1 | abc1 | cerp | hdldt1 | tgd	gene21309	XM_006069068, XM_006069069, XM_006069070	NW_005785335.1:2440731-2578260:+1	presumed protein-coding gene	PREDICTED: Bubalus bubalis ATP-binding cassette, sub-family A (ABC1), member 1	detected at high to low expression in 60 of 100 tissues	high to low	tissue enhanced (ovary-corpus luteum)	ovary-corpus luteum (Mediterranean) (2.500)	none	0.898	1.398	receptor binding (GO:0005102) | nucleotide binding (GO:0000166) | phospholipid transporter activity (GO:0005548) | apolipoprotein A-I receptor activity (GO:0034188) | ATPase activity (GO:0016887) | ATPase binding (GO:0051117) | cholesterol transporter activity (GO:0017127) | small GTPase binding (GO:0031267) | syntaxin binding (GO:0019905) | protein binding (GO:0005515) | transporter activity (GO…	high-density lipoprotein particle assembly (GO:0034380) | cholesterol metabolic process (GO:0008203) | reverse cholesterol transport (GO:0043691) | interleukin-1 beta secretion (GO:0050702) | phospholipid efflux (GO:0033700) | response to laminar fluid shear stress (GO:0034616) | lipoprotein metabolic process (GO:0042157) | phagocytosis, engulfment (GO:0006911) | cellular response to retinoic aci…	endocytic vesicle (GO:0030139) | integral component of membrane (GO:0016021) | Golgi apparatus (GO:0005794) | phagocytic vesicle (GO:0045335) | plasma membrane (GO:0005886) | intracellular membrane-bounded organelle (GO:0043231) | external side of plasma membrane (GO:0009897) | membrane raft (GO:0045121) | perinuclear region of cytoplasm (GO:0048471) | integral component of plasma membrane (GO:00…	5.211	5.999	5.903	8.908	22.292	2.118	2.298	1.591	4.467	1.908	5.167	7.348	1.589	11.063	15.304	16.834	0.891	4.255	2.541	2.559	3.123	2.97	1.735	16.207	0.759	3.373	4.301	3.237	3.857	4.635	5.725	2.489	3.926
ABCA10	ABC2 homolog 14 | ARABIDOPSIS THALIANA ABC2 HOMOLOG 14 | ATATH14 | ATH14 | ATP-binding cassette A10 | DDBDRAFT_0185487 | DDBDRAFT_0191529 | DDB_0185487 | DDB_0191529 | EST698739 | MAC9.5 | MAC9_5	gene12707	XM_006056271, XM_006056272, XM_006056273, XR_327372	NW_005784743.1:198339-260197:-1	undetermined	PREDICTED: Bubalus bubalis ATP-binding cassette, sub-family A (ABC1), member 10	detected at medium to low expression in 39 of 100 tissues	medium to low	tissue enhanced (liver)	liver (PRJEB4351) (Mediterranean) (5.679)	none	0.919	1.474	ATP binding (GO:0005524) | ATPase activity, coupled to transmembrane movement of substances (GO:0042626) | transporter activity (GO:0005215) | ATPase activity (GO:0016887) | nucleotide binding (GO:0000166)	metabolic process (GO:0008152) | transport (GO:0006810) | lipid transport (GO:0006869) | transmembrane transport (GO:0055085)	integral component of membrane (GO:0016021) | intracellular membrane-bounded organelle (GO:0043231)	0.704	0.133	0.283	1.01	2.394	1.597	0.356	1.011	1.642	2.092	2.079	1.738	5.008	0.594	0.373	0.71	2.769	5.44	0.077	0.146	1.485	0.221	0.162	1.055	0.335	1.833	0.345	0.993	1.789	1.537	1.714	0.441	1.99
ABCA12	4832428G11Rik | 4833417A11Rik | ABC2 homolog 16 | ARABIDOPSIS THALIANA ABC2 HOMOLOG 16 | ARCI4A | ARCI4B | ATATH16 | ATH16 | ATP-binding cassette A12 | ICR2B | K11J9.11 | K11J9_11 | LI2 | cb352 | sb:cb352	gene4623	XM_006044922	NW_005783674.1:92339-216767:+1	presumed protein-coding gene	PREDICTED: Bubalus bubalis ATP-binding cassette, sub-family A (ABC1), member 12	detected at low expression in 7 of 100 tissues	low	mixed expression	kidney (Mediterranean) (2.758)	none	0.937	31.474	apolipoprotein A-I receptor binding (GO:0034191) | protein binding (GO:0005515) | transporter activity (GO:0005215) | receptor binding (GO:0005102) | nucleotide binding (GO:0000166) | lipid transporter activity (GO:0005319) | ATP binding (GO:0005524) | phospholipid transporter activity (GO:0005548) | ATPase activity, coupled to transmembrane movement of substances (GO:0042626) | ATPase activity (…	establishment of skin barrier (GO:0061436) | phospholipid efflux (GO:0033700) | surfactant homeostasis (GO:0043129) | positive regulation of protein localization to cell surface (GO:2000010) | transmembrane transport (GO:0055085) | lipid transport (GO:0006869) | keratinization (GO:0031424) | transport (GO:0006810) | lipid homeostasis (GO:0055088) | secretion by cell (GO:0032940) | ceramide transp…	integral component of membrane (GO:0016021) | plasma membrane (GO:0005886) | mitochondrial inner membrane (GO:0005743) | epidermal lamellar body (GO:0097209) | intracellular membrane-bounded organelle (GO:0043231) | cytosol (GO:0005829) | cytoplasm (GO:0005737) | integral component of plasma membrane (GO:0005887)	0	0.001	0.011	0	0	0	0.001	0	0	0	0	0	0	0.022	0.035	0.025	0.958	0.064	0.146	0.2	0.014	0.63	0.012	0	0	0	0.019	0	0.029	0.095	0.025	0.08	0.202
ABCA13	9830132L24 | A930002G16Rik | ABCA13L | AI956815	gene2311	XM_006041539	NW_005781951.1:12200-180924:+1	presumed protein-coding gene	PREDICTED: Bubalus bubalis ATP-binding cassette, sub-family A (ABC1), member 13	detected at low expression in 5 of 100 tissues	low	mixed expression	PBMC (Bhadawari) (1.580)	none	0.818	1.471	phospholipid transporter activity (GO:0005548) | ATP binding (GO:0005524) | ATPase activity, coupled to transmembrane movement of substances (GO:0042626) | transporter activity (GO:0005215) | ATPase activity (GO:0016887) | cholesterol transporter activity (GO:0017127) | nucleotide binding (GO:0000166)	metabolic process (GO:0008152) | transport (GO:0006810) | cholesterol efflux (GO:0033344) | phospholipid efflux (GO:0033700) | transmembrane transport (GO:0055085)	integral component of membrane (GO:0016021) | intracellular membrane-bounded organelle (GO:0043231) | integral component of plasma membrane (GO:0005887)	0.153	0.456	0.259	0.206	0.306	0.014	0.216	0.065	0.016	0.066	0.047	0.314	0.036	0.364	0.09	0.142	0.053	0.266	0.095	0.119	0.109	0.041	0.054	0.238	0.051	0.135	0.133	0.135	0.12	0.383	0.202	0.108	0.083
ABCA2	A. THALIANA ABC2 HOMOLOG 1 | ABC2 | ABC2 homolog 1 | AI413825 | ATATH1 | ATH1 | ATP-binding cassette A2 | Abc2 | D2H0S1474E | DDBDRAFT_0189512 | DDBDRAFT_0191223 | DDB_0189512 | DDB_0191223 | mKIAA1062 | si:dkey-266h7.1	gene16904	XM_006062596	NW_005785051.1:1456456-1472889:-1	presumed protein-coding gene	PREDICTED: Bubalus bubalis ATP-binding cassette, sub-family A (ABC1), member 2	detected at high to low expression in 54 of 100 tissues	high to low	tissue enhanced (pituitary gland, spinal cord)	spinal cord (Mediterranean) (3.467)	none	0.95	4.033	ATP binding (GO:0005524) | ATPase activity, coupled to transmembrane movement of substances (GO:0042626) | transporter activity (GO:0005215) | ATPase activity (GO:0016887) | nucleotide binding (GO:0000166)	response to steroid hormone (GO:0048545) | transport (GO:0006810) | cholesterol homeostasis (GO:0042632) | metabolic process (GO:0008152) | regulation of transcription from RNA polymerase II promoter (GO:0006357) | transmembrane transport (GO:0055085) | lipid transport (GO:0006869) | regulation of intracellular cholesterol transport (GO:0032383)	endosome (GO:0005768) | integral component of membrane (GO:0016021) | membrane (GO:0016020) | lysosome (GO:0005764) | intracellular membrane-bounded organelle (GO:0043231)	52.666	21.363	5.154	79.905	223.673	0.35	1.03	0.679	0.424	2.443	1.121	0.28	1.004	1.744	1.232	2.159	4.316	3.465	1.629	1.157	4	0.599	0.904	4.236	0.707	2.732	0.979	3.12	1.21	2.705	2.461	1.039	0.352
ABCA3	1810036E22Rik | A. THALIANA ABC2 HOMOLOG 2 | ABC-C | ABC2 homolog 2 | ABC3 | ATATH2 | ATH2 | ATP-binding cassette A3 | Abc3 | DDBDRAFT_0201662 | DDBDRAFT_0219856 | DDB_0201662 | DDB_0219856 | EST111653 | LBM180 | SMDP3	gene9774	XM_006052279	NW_005784448.1:2824-196580:-1	presumed protein-coding gene	PREDICTED: Bubalus bubalis ATP-binding cassette, sub-family A (ABC1), member 3	not detected	not detected	not detected	not calculated	none	not calculated	not calculated	ATP binding (GO:0005524) | ATPase activity, coupled to transmembrane movement of substances (GO:0042626) | transporter activity (GO:0005215) | ATPase activity (GO:0016887) | nucleotide binding (GO:0000166)	metabolic process (GO:0008152) | transport (GO:0006810) | lipid transport (GO:0006869) | transmembrane transport (GO:0055085)	integral component of membrane (GO:0016021) | alveolar lamellar body (GO:0097208) | extracellular space (GO:0005615) | alveolar lamellar body membrane (GO:0097233) | plasma membrane (GO:0005886) | intracellular membrane-bounded organelle (GO:0043231)	0.002	0	0.002	0	0	0	0	0	0	0	0	0	0	0	0	0	0	0	0	0	0	0	0	0	0	0	0	0	0	0	0	0	0
ABCA4	ABC10 | ABCR | ARMD2 | ATATH3 | ATP binding cassette subfamily A4 | ATP-binding cassette A4 | AW050280 | Abc10 | Abcr | CORD3 | D430003I15Rik | DDBDRAFT_0217478 | DDBDRAFT_0219982 | DDB_0217478 | DDB_0219982 | FFM | RMP | RP19 | RmP | STGD | STGD1 | abc10 | abcr | armd2 | cord3 | ffm | rmp | rp19 | stgd | stgd1	gene13644	XM_006057552	NW_005784823.1:256057-399087:-1	presumed protein-coding gene	PREDICTED: Bubalus bubalis ATP-binding cassette, sub-family A (ABC1), member 4	detected at medium to low expression in 4 of 100 tissues	medium to low	group enriched (renal system)	kidney (Mediterranean) (3.490)	renal system	0.985	8.917	phospholipid transporter activity (GO:0005548) | ATP binding (GO:0005524) | phospholipid-translocating ATPase activity (GO:0004012) | ATPase activity, coupled to transmembrane movement of substances (GO:0042626) | transporter activity (GO:0005215) | ATPase activity (GO:0016887) | cholesterol transporter activity (GO:0017127) | nucleotide binding (GO:0000166)	visual perception (GO:0007601) | transport (GO:0006810) | phospholipid efflux (GO:0033700) | photoreceptor cell maintenance (GO:0045494) | metabolic process (GO:0008152) | cholesterol efflux (GO:0033344) | phospholipid transfer to membrane (GO:0006649) | transmembrane transport (GO:0055085)	photoreceptor outer segment (GO:0001750) | integral component of membrane (GO:0016021) | intracellular membrane-bounded organelle (GO:0043231) | integral component of plasma membrane (GO:0005887)	0.023	0.007	0.018	0.621	0.178	0.045	0.009	0.04	0.046	0.043	0.038	0.01	0.086	0.029	0.036	0.038	0.021	0.093	0.004	0.005	0.072	0.035	0.039	0.109	0.011	0.045	0.059	0.033	0.128	0.067	0.052	0.053	0.025
ABCA5	A. THALIANA ABC2 HOMOLOG 4 | ABC13 | ABC2 homolog 4 | ATATH4 | ATH4 | ATP-binding cassette A5 | B930033A02Rik | DDBDRAFT_0167792 | DDBDRAFT_0191224 | DDB_0167792 | DDB_0191224 | EST90625 | mKIAA1888 | zgc:163009	gene12708	XM_006056283	NW_005784743.1:270391-326465:-1	presumed protein-coding gene	PREDICTED: Bubalus bubalis ATP-binding cassette, sub-family A (ABC1), member 5	detected at medium to low expression in 65 of 100 tissues	medium to low	mixed expression	PBMC (Bhadawari) (2.155)	none	0.777	1.167	ATP binding (GO:0005524) | ATPase activity, coupled to transmembrane movement of substances (GO:0042626) | transporter activity (GO:0005215) | ATPase activity (GO:0016887) | nucleotide binding (GO:0000166)	metabolic process (GO:0008152) | transport (GO:0006810) | cholesterol efflux (GO:0033344) | negative regulation of macrophage derived foam cell differentiation (GO:0010745) | high-density lipoprotein particle remodeling (GO:0034375) | lipid transport (GO:0006869) | transmembrane transport (GO:0055085)	integral component of membrane (GO:0016021) | late endosome (GO:0005770) | lysosome (GO:0005764) | intracellular membrane-bounded organelle (GO:0043231)	6.391	2.66	2.087	5.048	6.89	2.582	3.412	2.215	4.477	2.383	5.524	2.7	4.42	7.814	6.822	9.314	3.04	4.147	2.067	2.771	2.772	2.606	1.92	5.103	7.608	6.591	2.503	6.015	3.962	5.98	3.802	2.407	2.494
ABCA6	6330565N06Rik | A. THALIANA ABC2 HOMOLOG 5 | ABC2 homolog 5 | ATATH5 | ATH5 | ATP-binding cassette A6 | DDBDRAFT_0183894 | DDBDRAFT_0201627 | DDB_0183894 | DDB_0201627 | EST155051	gene12706	XM_006056270	NW_005784743.1:132410-194147:-1	presumed protein-coding gene	PREDICTED: Bubalus bubalis ATP-binding cassette, sub-family A (ABC1), member 6	detected at high to low expression in 56 of 100 tissues	high to low	tissue enhanced (endometrium, white blood cells)	white blood cells (Mediterranean) (2.658)	none	0.929	1.552	ATP binding (GO:0005524) | ATPase activity, coupled to transmembrane movement of substances (GO:0042626) | transporter activity (GO:0005215) | ATPase activity (GO:0016887) | nucleotide binding (GO:0000166)	metabolic process (GO:0008152) | transport (GO:0006810) | lipid transport (GO:0006869) | transmembrane transport (GO:0055085)	integral component of membrane (GO:0016021) | intracellular membrane-bounded organelle (GO:0043231)	0.392	0.681	0.249	1.044	4.135	14.704	10.803	8.65	9.86	11.075	13.97	10.606	27.089	22.794	15.729	19.753	20.621	16.127	1.803	2.518	6.08	1.058	0.798	5.125	0.862	6.577	1.832	4.492	8.986	11.117	21.673	7.59	13.063
ABCA7	A. THALIANA ABC2 HOMOLOG 6 | ABC2 homolog 6 | ABCA-SSN | ABCA1 | ABCX | AD9 | ATATH6 | ATH6 | ATP-binding cassette A7 | Abc51 | DDBDRAFT_0202816 | DDBDRAFT_0215337 | DDB_0202816 | DDB_0215337	gene8468	XM_006050487	NW_005784297.1:100842-117477:+1	presumed protein-coding gene	PREDICTED: Bubalus bubalis ATP-binding cassette, sub-family A (ABC1), member 7	detected at medium to low expression in 44 of 100 tissues	medium to low	tissue enhanced (spleen)	spleen (Mediterranean) (3.789)	none	0.9	2.058	protein binding (GO:0005515) | transporter activity (GO:0005215) | nucleotide binding (GO:0000166) | ATP binding (GO:0005524) | phospholipid transporter activity (GO:0005548) | ATPase activity, coupled to transmembrane movement of substances (GO:0042626) | apolipoprotein A-I receptor activity (GO:0034188) | ATPase activity (GO:0016887) | cholesterol transporter activity (GO:0017127)	high-density lipoprotein particle assembly (GO:0034380) | negative regulation of amyloid precursor protein biosynthetic process (GO:0042985) | peptide cross-linking (GO:0018149) | phospholipid scrambling (GO:0017121) | phospholipid efflux (GO:0033700) | positive regulation of ERK1 and ERK2 cascade (GO:0070374) | positive regulation of phagocytosis (GO:0050766) | phagocytosis (GO:0006909) | positi…	integral component of membrane (GO:0016021) | ruffle membrane (GO:0032587) | Golgi apparatus (GO:0005794) | cell surface (GO:0009986) | cell junction (GO:0030054) | plasma membrane (GO:0005886) | intracellular membrane-bounded organelle (GO:0043231) | intracellular (GO:0005622) | apical plasma membrane (GO:0016324) | phagocytic cup (GO:0001891) | integral component of plasma membrane (GO:0005887)	22.801	2.438	0.96	6.096	6.996	0.031	0.176	0.097	0.169	0.373	0.246	0.032	0.078	2.043	1.99	2.006	0.195	0.284	1.515	0.71	0.708	0.591	0.879	0.277	0.637	1.613	0.335	0.853	2.664	3.333	5.203	2.32	2.895
ABCA9	ABC2 homolog 11 | ARABIDOPSIS THALIANA ABC2 HOMOLOG 11 | ATATH11 | ATH11 | ATP-binding cassette A9 | AtABCA9 | D630040K07Rik | DDBDRAFT_0184186 | DDBDRAFT_0201653 | DDB_0184186 | DDB_0201653 | EST640918 | MAC9.4 | MAC9_4	gene12705	XM_006056268, XM_006056269, XR_327371	NW_005784743.1:72428-127373:-1	undetermined	PREDICTED: Bubalus bubalis ATP-binding cassette, sub-family A (ABC1), member 9	detected at high to low expression in 60 of 100 tissues	high to low	tissue enhanced (endometrium)	endometrium (Mediterranean) (2.832)	none	0.908	1.505	ATP binding (GO:0005524) | ATPase activity, coupled to transmembrane movement of substances (GO:0042626) | transporter activity (GO:0005215) | ATPase activity (GO:0016887) | nucleotide binding (GO:0000166)	metabolic process (GO:0008152) | transport (GO:0006810) | lipid transport (GO:0006869) | transmembrane transport (GO:0055085)	integral component of membrane (GO:0016021) | mitochondrion (GO:0005739)	5.803	4.193	2.22	2.81	9.018	7.442	11.278	5.276	7.366	7.204	10.182	9.909	10.849	7.064	2.12	6.828	10.141	22.027	3.188	3.764	6.275	1.176	0.971	6.943	0.556	7.14	2.934	3.818	1.128	5.446	5.346	3.462	1.243
ABCB10	Abc-me | Abcb12 | EST20237 | M-ABC2 | MTABC2 | si:dkey-162b3.3	gene17266	XM_006063061	NW_005785073.1:878225-903564:-1	presumed protein-coding gene	PREDICTED: Bubalus bubalis ATP-binding cassette, sub-family B (MDR/TAP), member 10	detected at high to low expression in 66 of 100 tissues	high to low	mixed expression	endometrium (Mediterranean) (1.690)	none	0.794	1.141	ATP binding (GO:0005524) | protein binding (GO:0005515) | protein homodimerization activity (GO:0042803) | ATPase activity, coupled to transmembrane movement of substances (GO:0042626) | ATPase activity (GO:0016887) | nucleotide binding (GO:0000166)	metabolic process (GO:0008152) | transport (GO:0006810) | transmembrane transport (GO:0055085)	integral component of membrane (GO:0016021) | integral component of mitochondrial membrane (GO:0032592) | mitochondrion (GO:0005739) | mitochondrial inner membrane (GO:0005743)	7.677	4.647	2.003	5.184	8.977	7.917	9.153	8.827	11.868	8.358	13.391	4.183	10.836	14.35	33.119	24.784	9.927	17.561	7.806	5.916	10.2	8.698	9.521	10.429	6.547	11.181	8.466	10.523	7.897	14.241	16.818	10.527	15.229
ABCB11	ABC16 | ABCB1LB | ATP-binding cassette B11 | BRIC2 | BSEP | BSEP/SPGP | Bsep | Lith1 | MDR8 | P-glycoprotein 11 | PFIC-2 | PFIC2 | PGP11 | PGY4 | SPGP | Spgp | T14P4.15 | T14P4_15 | multi-drug resistance 8	gene15280	XM_006059970, XM_006059971	NW_005784949.1:1537911-1627101:-1	presumed protein-coding gene	PREDICTED: Bubalus bubalis ATP-binding cassette, sub-family B (MDR/TAP), member 11	detected at low expression in 2 of 100 tissues	low	group enriched (endocrine glands)	liver (PRJEB4351) (Mediterranean) (6.129)	endocrine glands	0.99	114.636	ATP binding (GO:0005524) | ATPase activity, coupled to transmembrane movement of substances (GO:0042626) | ATPase activity (GO:0016887) | canalicular bile acid transmembrane transporter activity (GO:0015126) | nucleotide binding (GO:0000166)	metabolic process (GO:0008152) | canalicular bile acid transport (GO:0015722) | transport (GO:0006810) | bile acid and bile salt transport (GO:0015721) | transmembrane transport (GO:0055085)	integral component of membrane (GO:0016021) | apical part of cell (GO:0045177) | intercellular canaliculus (GO:0046581) | membrane (GO:0016020) | extracellular exosome (GO:0070062)	0.041	0.001	0.002	0.186	0.179	0	0.001	0	0	0.003	0	0.006	0	0.001	0.001	0.004	0.043	0.033	0.004	0.001	0.033	0.007	0.151	0	0.01	0.015	0.01	0	0	0.013	0.006	0.054	0.017
ABCB4	ABC21 | ABCB4a | ARABIDOPSIS P-GLYCOPROTEIN 4 | ATP binding cassette subfamily B4 | ATP-binding cassette B4 | ATPGP4 | AtABCB4 | DDBDRAFT_0208540 | DDBDRAFT_0218208 | DDB_0208540 | DDB_0218208 | F14M4.17 | GBD1 | ICP3 | MDR2 | MDR2/3 | MDR3 | MDR4 | MULTIDRUG RESISTANCE 4 | Mdr2 | P-GLYCOPROTEIN 4 | PFIC-3 | PGP3 | PGP4 | PGY3 | Pgp3 | Pgy-2 | Pgy2 | Pgy3 | mdr-2 | zgc:172149	gene7807	XM_006049532	NW_005784225.1:8798-80978:+1	presumed protein-coding gene	PREDICTED: Bubalus bubalis ATP-binding cassette, sub-family B (MDR/TAP), member 4	detected at medium to low expression in 37 of 100 tissues	medium to low	tissue enhanced (adrenal gland)	liver (PRJEB4351) (Mediterranean) (5.799)	none	0.944	2.34	ATP binding (GO:0005524) | protein binding (GO:0005515) | ATPase activity, coupled to transmembrane movement of substances (GO:0042626) | ATPase activity (GO:0016887) | phosphatidylcholine-translocating ATPase activity (GO:0090554) | nucleotide binding (GO:0000166) | phosphatidylcholine transporter activity (GO:0008525)	bile acid secretion (GO:0032782) | transport (GO:0006810) | lipid homeostasis (GO:0055088) | cellular response to bile acid (GO:1903413) | positive regulation of phospholipid transport (GO:2001140) | positive regulation of phospholipid translocation (GO:0061092) | metabolic process (GO:0008152) | response to fenofibrate (GO:1901557) | phospholipid translocation (GO:0045332) | positive regulation …	integral component of membrane (GO:0016021) | intercellular canaliculus (GO:0046581) | cytoplasm (GO:0005737) | membrane (GO:0016020) | plasma membrane (GO:0005886) | apical plasma membrane (GO:0016324) | extracellular exosome (GO:0070062)	2.044	0.507	0.552	6.749	10.931	0.692	0.231	0.777	0.652	0.784	0.754	0.207	0.551	0.428	0.505	0.501	1.419	1.233	1.957	0.563	3.393	2.058	5.994	0.799	0.199	0.674	2.004	0.716	4.33	3.467	6.74	4.8	7.868
ABCB6	1200005B17Rik | ABC | ATP-binding cassette B6 | DDBDRAFT_0214896 | DDBDRAFT_0218422 | DDB_0214896 | DDB_0218422 | F12L6.14 | F12L6_14 | LAN | MTABC3 | P-glycoprotein 6 | PGP6 | PRP | umat	gene14658	XM_006058997, XM_006058998, XM_006058999, XM_006059000	NW_005784891.1:589142-606930:+1	presumed protein-coding gene	PREDICTED: Bubalus bubalis ATP-binding cassette, sub-family B (MDR/TAP), member 6	detected at high to low expression in 66 of 100 tissues	high to low	mixed expression	endometrium (Mediterranean) (1.593)	none	0.809	1.169	ATP binding (GO:0005524) | heme binding (GO:0020037) | heme-transporting ATPase activity (GO:0015439) | efflux transmembrane transporter activity (GO:0015562) | ATPase activity, coupled to transmembrane movement of substances (GO:0042626) | ATPase activity (GO:0016887) | nucleotide binding (GO:0000166)	porphyrin-containing compound biosynthetic process (GO:0006779) | transport (GO:0006810) | skin development (GO:0043588) | heme transport (GO:0015886) | brain development (GO:0007420) | transmembrane transport (GO:0055085)	integral component of membrane (GO:0016021) | Golgi apparatus (GO:0005794) | integral component of mitochondrial outer membrane (GO:0031307) | plasma membrane (GO:0005886) | endoplasmic reticulum (GO:0005783) | extracellular exosome (GO:0070062) | endosome (GO:0005768) | mitochondrial envelope (GO:0005740) | mitochondrial outer membrane (GO:0005741) | mitochondrion (GO:0005739)	24.318	13.207	3.034	13.767	15.292	14.206	17.415	16.65	16.631	18.035	17.104	10.79	27.539	14.768	26.855	21.475	23.402	29.754	21.333	11.486	25.266	15.078	23.978	20.954	21.434	21.932	14.542	24.696	20.102	26.769	20.289	16.744	21.306
ABCB7	AA517758 | ABC7 | ASAT | ATP-binding cassette B7 | AU019072 | Abc7 | Atm1p | CG7955 | DDBDRAFT_0190501 | DDBDRAFT_0220443 | DDB_0190501 | DDB_0220443 | Dmel\CG7955 | EST140535 | K11I1.13 | K11I1_13 | P-glycoprotein 7 | P-glycoprotein 7 | PGP7 | dABCB7 | fc20c02 | wu:fc20c02	gene20730	XM_006068268, XM_006068269, XM_006068270, XM_006068271, XM_006068272	NW_005785310.1:70203-237043:-1	presumed protein-coding gene	PREDICTED: Bubalus bubalis ATP-binding cassette, sub-family B (MDR/TAP), member 7	detected at medium to low expression in 66 of 100 tissues	medium to low	mixed expression	endometrium (Mediterranean) (1.404)	none	0.599	1.048	ATP binding (GO:0005524) | ATPase activity, coupled to transmembrane movement of substances (GO:0042626) | ATPase activity (GO:0016887) | nucleotide binding (GO:0000166)	metabolic process (GO:0008152) | transport (GO:0006810) | cellular iron ion homeostasis (GO:0006879) | transmembrane transport (GO:0055085)	integral component of membrane (GO:0016021) | mitochondrion (GO:0005739) | mitochondrial inner membrane (GO:0005743)	17.077	8.084	4.756	10.21	17.063	10.39	8.376	8.296	8.899	9.675	9.385	5.731	13.251	8.555	11.848	12.751	11.833	13.727	11.737	8.922	14.143	9.941	13.557	16.852	5.915	10.657	10.018	10.639	8.17	12.951	14.352	11.679	14.398
ABCB8	4833412N02Rik | AA409895 | EST328128 | M-ABC1 | MABC1 | zgc:113037	gene27133	XM_006077685, XM_006077686	NW_005785792.1:2640647-2653811:-1	presumed protein-coding gene	PREDICTED: Bubalus bubalis ATP-binding cassette, sub-family B (MDR/TAP), member 8	detected at medium to low expression in 62 of 100 tissues	medium to low	mixed expression	spleen (Mediterranean) (1.741)	none	0.728	1.263	ATP binding (GO:0005524) | ATPase activity, coupled to transmembrane movement of substances (GO:0042626) | ATPase activity (GO:0016887) | kinase activity (GO:0016301) | nucleotide binding (GO:0000166)	metabolic process (GO:0008152) | transport (GO:0006810) | transmembrane transport (GO:0055085)	integral component of membrane (GO:0016021) | nucleus (GO:0005634) | nucleolus (GO:0005730) | mitochondrion (GO:0005739)	9.538	6.68	1.855	6.557	6.091	4.303	5.976	5.665	3.825	6.76	4.304	0.38	2.311	4.306	5.477	6.841	6.303	5.186	8.667	4.435	8.711	6.186	10.063	8.553	17.485	9.452	6.142	14.259	15.402	16.255	15.051	8.726	10.079
ABCB9	ATP-binding cassette B9 | EST122234 | F15J5.20 | F15J5_20 | P-glycoprotein 9 | P-glycoprotein 9 | PGP9 | TAPL | Tapl | mKIAA1520 | si:dkey-21k4.3	gene6075	XM_006047201, XM_006047202	NW_005783979.1:1656088-1686549:-1	presumed protein-coding gene	PREDICTED: Bubalus bubalis ATP-binding cassette, sub-family B (MDR/TAP), member 9	detected at medium to low expression in 44 of 100 tissues	medium to low	mixed expression	omasum (Pandharpuri) (3.757)	none	0.851	1.933	ATP binding (GO:0005524) | protein binding (GO:0005515) | protein homodimerization activity (GO:0042803) | ATPase activity, coupled to transmembrane movement of substances (GO:0042626) | substrate-specific transmembrane transporter activity (GO:0022891) | ATPase activity (GO:0016887) | nucleotide binding (GO:0000166) | peptide-transporting ATPase activity (GO:0015440)	metabolic process (GO:0008152) | peptide transport (GO:0015833) | transport (GO:0006810) | transmembrane transport (GO:0055085)	lysosomal membrane (GO:0005765) | integral component of membrane (GO:0016021) | integral component of endoplasmic reticulum membrane (GO:0030176) | lysosome (GO:0005764)	12.229	6.06	1.828	8.309	13.408	0.111	0.557	0.34	0.499	0.524	0.744	0.082	0.315	2.126	1.869	3.523	1.475	0.463	7.012	3.137	2.953	2.615	2.959	0.177	20.505	4.819	1.595	8.147	1.341	2.85	0.686	0.553	0.561
ABCC1	ABC29 | ABCC | ARABIDOPSIS THALIANA MULTIDRUG RESISTANCE-ASSOCIATED PROTEIN 1 | ATABCC1 | ATMRP1 | ATP-binding cassette C1 | Abcc1a | Abcc1b | Arabidopsis thaliana ATP-binding cassette C1 | Avcc1a | DDBDRAFT_0206042 | DDBDRAFT_0215360 | DDB_0206042 | DDB_0215360 | EST1 | GLUTATHIONE S-CONJUGATE TRANSPORTING ATPASE | GS-X | MRP | MRP1 | Mdrap | Mrp | Mrp1 | T4K22.12 | T4K22_12 | abc29 | abcc | gs-…	gene8193	XM_006050087	NW_005784276.1:1396926-1500852:-1	presumed protein-coding gene	PREDICTED: Bubalus bubalis ATP-binding cassette, sub-family C (CFTR/MRP), member 1	detected at high to low expression in 61 of 100 tissues	high to low	tissue enhanced (alveolar macrophage, endometrium)	endometrium (Mediterranean) (2.615)	none	0.954	1.611	ATP binding (GO:0005524) | ATPase activity, coupled to transmembrane movement of substances (GO:0042626) | transporter activity (GO:0005215) | ATPase activity (GO:0016887) | nucleotide binding (GO:0000166)	metabolic process (GO:0008152) | transport (GO:0006810) | transmembrane transport (GO:0055085)	integral component of membrane (GO:0016021)	9.297	1.027	0.472	2.199	4.453	3.582	4.922	3.857	3.083	5.024	4.972	5.866	15.946	8.655	8.523	9.694	7.536	8.892	4.922	5.093	17.025	4.033	3.224	32.489	4.401	5.823	5.054	10.479	10.326	8.476	11.108	3.864	5.073
ABCC10	ATMRP14 | ATP-binding cassette C10 | DDBDRAFT_0204133 | DDBDRAFT_0215367 | DDB_0204133 | DDB_0215367 | EST182763 | MRP14 | MRP7 | Mrp7 | SIMRP7 | mFLJ00002 | mrp7 | multidrug resistance-associated protein 14 | si:ch211-69b7.2 | simrp7	gene21425	XM_006069262, XM_006069263	NW_005785339.1:3740414-3760785:+1	presumed protein-coding gene	PREDICTED: Bubalus bubalis ATP-binding cassette, sub-family C (CFTR/MRP), member 10	detected at medium to low expression in 66 of 100 tissues	medium to low	mixed expression	hemolymph node (Mediterranean) (1.704)	none	0.666	1.191	ATP binding (GO:0005524) | ATPase activity, coupled to transmembrane movement of substances (GO:0042626) | ATPase activity (GO:0016887) | nucleotide binding (GO:0000166)	metabolic process (GO:0008152) | transport (GO:0006810) | transmembrane transport (GO:0055085)	lysosomal membrane (GO:0005765) | integral component of membrane (GO:0016021)	7.388	7.789	3.698	5.687	9.799	2.331	7.363	1.942	2.917	2.966	4.137	3.728	2.988	8.283	1.757	3.249	4.619	3.958	3.194	4.059	5.507	3.401	4.692	5.27	2.768	4.676	3.998	4.422	4.337	6.92	6.163	4.157	3.525
ABCC11	ATMRP12 | ATP-binding cassette C11 | EWWD | MRP12 | MRP8 | T4K22.1 | T4K22_1 | WW | multidrug resistance-associated protein 12	gene3913	XM_006043886	NW_005783519.1:251574-330425:-1	presumed protein-coding gene	PREDICTED: Bubalus bubalis ATP-binding cassette, sub-family C (CFTR/MRP), member 11	not detected	not detected	not detected	not calculated	none	not calculated	not calculated	purine nucleotide transmembrane transporter activity (GO:0015216) | ATP binding (GO:0005524) | organic anion transmembrane transporter activity (GO:0008514) | ATPase activity, coupled to transmembrane movement of substances (GO:0042626) | ATPase activity (GO:0016887) | nucleotide binding (GO:0000166)	purine nucleotide transport (GO:0015865) | metabolic process (GO:0008152) | organic anion transport (GO:0015711) | transport (GO:0006810) | transmembrane transport (GO:0055085)	integral component of membrane (GO:0016021) | extracellular exosome (GO:0070062) | integral component of plasma membrane (GO:0005887)	0.027	0.005	0.002	0.018	0.029	0.01	0.003	0.003	0	0.012	0	0.002	0	0.005	0	0.01	0.013	0.017	0.001	0.001	0.003	0	0.007	0.022	0	0.015	0	0.107	0.017	0.04	0.015	0.063	0.03
ABCC12	4930467B22Rik | ATMRP13 | ATP-binding cassette C12 | DDBDRAFT_0204131 | DDBDRAFT_0214809 | DDB_0204131 | DDB_0214809 | MRP13 | MRP9 | T4K22.13 | T4K22_13 | mrp9 | multidrug resistance-associated protein 13	gene3911	XM_006043877	NW_005783519.1:152181-212964:-1	presumed protein-coding gene	PREDICTED: Bubalus bubalis ATP-binding cassette, sub-family C (CFTR/MRP), member 12	detected at low expression in 2 of 100 tissues	low	mixed expression	testes (Bhadawari) (1.835)	none	0.987	9.826	ATP binding (GO:0005524) | ATPase activity, coupled to transmembrane movement of substances (GO:0042626) | ATPase activity (GO:0016887) | nucleotide binding (GO:0000166)	metabolic process (GO:0008152) | transport (GO:0006810) | transmembrane transport (GO:0055085)	integral component of membrane (GO:0016021) | mitochondrion (GO:0005739)	1.929	0.007	0.022	0	0	0	0.001	0	0	0.02	0	0	0	0.001	0	0.003	0	0.011	0.001	0.001	0.015	0	0	0	0.009	0.002	0	0.005	0	0.012	0	0	0.016
ABCC2	ABC TRANSPORTER | ABC30 | AI173996 | ATMRP2 | ATP-binding cassette C2 | Abc30 | Arabidopsis thaliana ATP-binding cassette C2 | AtABCC2 | CMOAT | Cmoat | DDBDRAFT_0206505 | DDBDRAFT_0220024 | DDB_0206505 | DDB_0220024 | DJS | EBCR | EST4 | MRP | MRP2 | Mrp2 | T29F13.13 | T29F13_13 | abc30 | cMRP | cmoat | cmrp | djs | mrp | mrp2 | multidrug resistance-associated protein 2 | zgc:66072	gene20224	XM_006067603	NW_005785261.1:17297-92425:+1	presumed protein-coding gene	PREDICTED: Bubalus bubalis ATP-binding cassette, sub-family C (CFTR/MRP), member 2	detected at medium to low expression in 9 of 100 tissues	medium to low	group enriched (renal system)	liver (PRJEB4351) (Mediterranean) (5.632)	renal system	0.957	48.885	ATP binding (GO:0005524) | protein binding (GO:0005515) | organic anion transmembrane transporter activity (GO:0008514) | ATPase activity, coupled to transmembrane movement of substances (GO:0042626) | transporter activity (GO:0005215) | ATPase activity (GO:0016887) | nucleotide binding (GO:0000166)	metabolic process (GO:0008152) | organic anion transport (GO:0015711) | transport (GO:0006810) | transmembrane transport (GO:0055085)	integral component of membrane (GO:0016021) | cell surface (GO:0009986) | apical plasma membrane (GO:0016324) | integral component of plasma membrane (GO:0005887)	0.019	0.002	0.009	0.023	0.123	0.026	0.002	0	0.01	0.009	0.015	0.057	0.022	0.003	0.07	0.015	0.054	0.015	0.004	0.005	0.057	0.043	0.038	0	0.013	0.015	0.033	0.007	4.931	2.546	5.264	16.352	20.486
ABCC3	1700019L09Rik | ABC31 | ATMRP3 | ATP-binding cassette C3 | DDBDRAFT_0187670 | DDBDRAFT_0216251 | DDB_0187670 | DDB_0216251 | EST90757 | MJG19.26 | MJG19_26 | MLP2 | MOAT-D | MRP3 | MULTIDRUG RESISTANCE PROTEIN 3 | Mlp2 | Mrp3 | abc31 | cMOAT2 | cmoat2 | mlp2 | moat-d | mrp3 | multidrug resistance-associated protein 3 | wu:fb94e12	gene22052	XM_006070150, XM_006070151, XM_006070152, XM_006070153	NW_005785390.1:29801-81182:+1	presumed protein-coding gene	PREDICTED: Bubalus bubalis ATP-binding cassette, sub-family C (CFTR/MRP), member 3	detected at high to low expression in 56 of 100 tissues	high to low	tissue enhanced (thymus)	thymus (Mediterranean) (3.037)	none	0.928	2.452	unknown	unknown	unknown	1.054	0.489	0.273	1.174	3.02	1.4	1.398	0.899	1.712	1.177	1.597	0.702	1.018	3.525	3.621	4.536	3.764	3.819	27.744	14.601	27.229	37.471	45.513	2.642	27.971	25.239	22.554	27.575	8.749	20.185	12.863	3.146	3.828
ABCC4	ABCC4-N1 | ATMRP4 | ATP-binding cassette C4 | D630049P08Rik | EST3 | F17A22.19 | MOAT-B | MOATB | MRP | MRP4 | Mrp4 | RGD1565953 | cb1019 | dZ52I16.4 | moat-b | moatb | mrp4 | multidrug resistance-associated protein 4 | si:busm1-52i16.4 | si:dz202l16.5 | si:dz52i16.4	gene28983	XM_006080323, XM_006080324, XM_006080325, XM_006080326, XM_006080327, XM_006080328, XM_006080329, XM_006080330, XM_006080331	NW_005785886.1:2934113-3122393:+1	presumed protein-coding gene	PREDICTED: Bubalus bubalis ATP-binding cassette, sub-family C (CFTR/MRP), member 4	detected at high to low expression in 57 of 100 tissues	high to low	tissue enhanced (alveolar macrophage)	alveolar macrophage (Mediterranean) (2.605)	none	0.877	1.515	unknown	unknown	unknown	0.643	0.884	0.584	2.478	3.776	3.702	2.737	3.547	4.203	3.653	4.749	9.073	31.316	9.73	10.261	13.573	1.471	3.992	0.283	0.493	1.133	0.549	0.384	3.378	1.978	2.728	0.807	3.126	6.628	5.238	7.252	3.571	6.948
ABCC5	2900011L11Rik | ABC33 | AI132311 | ARABIDOPSIS THALIANA ATP BINDING CASSETTE TRANSPORTER C5 | ATABCC5 | ATMRP5 | ATP BINDING CASSETTE TRANSPORTER C5 | ATP-binding cassette C5 | Abcc5a | Abcc5b | Arabidopsis thaliana ATP-binding cassette C5 | DDBDRAFT_0187089 | DDBDRAFT_0220025 | DDB_0187089 | DDB_0220025 | EST277145 | MOAT-C | MOATC | MRP5 | MULTIDRUG RESISTANCE PROTEIN 5 | Mrp5 | SMRP | abc33 | …	gene13040	XM_006056681, XM_006056682, XM_006056683, XM_006056684	NW_005784773.1:229912-313260:-1	presumed protein-coding gene	PREDICTED: Bubalus bubalis ATP-binding cassette, sub-family C (CFTR/MRP), member 5	detected at high to low expression in 65 of 100 tissues	high to low	tissue enhanced (endometrium)	endometrium (Mediterranean) (2.230)	none	0.93	1.597	unknown	unknown	unknown	68.294	16.368	9.149	39.122	61.916	13.66	15.153	16.819	20.766	13.415	20.839	16.363	6.396	18.835	11.239	12.142	19.352	46.616	3.784	5.973	16.23	4.062	2.643	60.946	45.517	61.111	3.744	47.412	8.444	18.486	11.142	4.531	7.848
ABCC6	ABC34 | ARA | ATABCC6 | ATMRP8 | ATP-binding cassette C6 | Abcc1b | DCC | DDBDRAFT_0219260 | DDBDRAFT_0219975 | DDB_0219260 | DDB_0219975 | Dyscalc1 | EST349056 | GACI2 | MLP1 | MOAT-E | MOATE | MRP1 | MRP6 | MRP8 | Mrp6 | PXE | PXE1 | URG7 | abc34 | ara | dyscalc | mlp1 | moate | mrp6 | multidrug resistance-associated protein 8 | pxe | pxe1 | urg7	gene8192	XM_006050066, XM_006050067, XR_326789	NW_005784276.1:1326033-1392034:+1	undetermined	PREDICTED: Bubalus bubalis ATP-binding cassette, sub-family C (CFTR/MRP), member 6	detected at low expression in 13 of 100 tissues	low	mixed expression	liver (PRJEB4351) (Mediterranean) (5.251)	none	0.912	3.209	ATP binding (GO:0005524) | ATPase activity, coupled to transmembrane movement of substances (GO:0042626) | transporter activity (GO:0005215) | ATPase activity (GO:0016887) | nucleotide binding (GO:0000166)	metabolic process (GO:0008152) | transport (GO:0006810) | transmembrane transport (GO:0055085)	integral component of membrane (GO:0016021) | nucleus (GO:0005634) | plasma membrane (GO:0005886)	0.052	0.017	0.01	0.164	0.455	0.099	0.033	0.082	0.07	0.395	0.433	0.034	0.122	0.123	0.116	0.191	0.04	0.248	0.009	0.029	0.123	0.019	0.015	0.489	0.107	0.337	0.103	0.25	3.595	2.527	2.807	3.692	3.263
ABCC8	ABC36 | ARABIDOPSIS THALIANA MULTIDRUG RESISTANCE-ASSOCIATED PROTEIN 6 | ATMRP6 | ATP-binding cassette C8 | D930031B21Rik | DDBDRAFT_0186232 | DDBDRAFT_0191225 | DDB_0186232 | DDB_0191225 | HHF1 | HI | HRINS | MRP6 | MRP8 | PHHI | SUR | SUR1 | SUR1delta2 | Sur | Sur1 | TNDM2 | abc36 | hhf1 | hrins | mrp8 | multidrug resistance-associated protein 6 | phhi | sur | sur1 | tndm2	gene2075	XM_006041194, XM_006041195	NW_005781576.1:100018-182346:-1	presumed protein-coding gene	PREDICTED: Bubalus bubalis ATP-binding cassette, sub-family C (CFTR/MRP), member 8	detected at medium to low expression in 14 of 100 tissues	medium to low	mixed expression	hippocampus (Mediterranean) (3.773)	none	0.933	6.524	sulfonylurea receptor activity (GO:0008281) | ATP binding (GO:0005524) | ion channel binding (GO:0044325) | potassium channel activity (GO:0005267) | ATPase activity, coupled to transmembrane movement of substances (GO:0042626) | ATPase activity (GO:0016887) | nucleotide binding (GO:0000166)	metabolic process (GO:0008152) | transport (GO:0006810) | signal transduction (GO:0007165) | potassium ion transport (GO:0006813) | transmembrane transport (GO:0055085)	integral component of membrane (GO:0016021) | voltage-gated potassium channel complex (GO:0008076) | plasma membrane (GO:0005886) | membrane (GO:0016020)	12.096	13.667	3.004	2.299	2.067	4.392	6.175	2.485	2.877	4.236	6.474	0.278	0.699	0.007	0	0.05	0.314	0.448	0.029	0.036	0.161	0	0	0	0.255	0.647	0.023	0.234	0.905	1.206	0.924	0.644	0.126
ABCC9	ABC37 | AI414027 | AI449286 | ATFB12 | ATMRP9 | ATP-binding cassette C9 | CANTU | CMD1O | DDBDRAFT_0215814 | DDBDRAFT_0216237 | DDB_0215814 | DDB_0216237 | MRP9 | SUR2 | SUR2A | SUR2B | Sur2 | multidrug resistance-associated protein 9 | si:dkey-183c2.3 | sur2	gene20252	XM_006067642, XM_006067643, XM_006067644, XM_006067645, XM_006067646	NW_005785262.1:1989583-2143009:-1	presumed protein-coding gene	PREDICTED: Bubalus bubalis ATP-binding cassette, sub-family C (CFTR/MRP), member 9	detected at medium to low expression in 50 of 100 tissues	medium to low	mixed expression	omasum (Bhadawari) (3.384)	none	0.826	1.794	sulfonylurea receptor activity (GO:0008281) | ATP binding (GO:0005524) | ion channel binding (GO:0044325) | potassium channel activity (GO:0005267) | ATPase activity, coupled to transmembrane movement of substances (GO:0042626) | ATPase activity (GO:0016887) | nucleotide binding (GO:0000166)	metabolic process (GO:0008152) | defense response to virus (GO:0051607) | transport (GO:0006810) | signal transduction (GO:0007165) | potassium ion transport (GO:0006813) | transmembrane transport (GO:0055085)	integral component of membrane (GO:0016021) | sarcolemma (GO:0042383) | voltage-gated potassium channel complex (GO:0008076) | plasma membrane (GO:0005886) | membrane (GO:0016020) | sarcomere (GO:0030017)	0.546	1.359	1.115	1.214	1.893	7.927	9.03	5.246	16.913	8.083	22.621	17.19	14.647	10.48	7.636	10.554	9.486	16.968	2.024	4.3	2.321	0.806	0.695	33.854	0.793	7.49	3.435	6.587	3.118	3.235	5.764	3.981	4.331
ABCD1	ABC42 | ACN2 | ALD | ALDP | AMN | ATP-binding cassette D1 | Ald | Aldgh | Arabidopsis thaliana ATP-binding cassette D1 | AtABCD1 | COMATOSE | CTS | DDBDRAFT_0205895 | DDBDRAFT_0215371 | DDB_0205895 | DDB_0215371 | PED3 | PEROXISOME DEFECTIVE 3 | PXA1 | RGD1562128 | T5J17.20 | T5J17_20 | acetate non-utilizing 2 | peroxisomal ABC transporter 1 | zgc:172102	gene3775	XM_006043677	NW_005783484.1:641135-656832:-1	presumed protein-coding gene	PREDICTED: Bubalus bubalis ATP-binding cassette, sub-family D (ALD), member 1	detected at high to low expression in 62 of 100 tissues	high to low	tissue enhanced (ovary-follicle, spleen)	ovary-follicle (Mediterranean) (2.404)	none	0.872	1.339	protein binding (GO:0005515) | peroxisomal fatty-acyl-CoA transporter activity (GO:0005325) | nucleotide binding (GO:0000166) | enzyme binding (GO:0019899) | identical protein binding (GO:0042802) | ATP binding (GO:0005524) | long-chain fatty acid transporter activity (GO:0005324) | ATPase activity, coupled to transmembrane movement of substances (GO:0042626) | protein homodimerization activity (…	fatty acid beta-oxidation (GO:0006635) | peroxisome organization (GO:0007031) | very long-chain fatty acid catabolic process (GO:0042760) | long-chain fatty acid catabolic process (GO:0042758) | transport (GO:0006810) | peroxisomal long-chain fatty acid import (GO:0015910) | transmembrane transport (GO:0055085)	integral component of membrane (GO:0016021) | peroxisomal membrane (GO:0005778) | cytoplasm (GO:0005737) | membrane (GO:0016020) | perinuclear region of cytoplasm (GO:0048471) | integral component of peroxisomal membrane (GO:0005779) | peroxisome (GO:0005777) | mitochondrion (GO:0005739)	1.543	1.038	0.286	2.62	4.985	6.778	5.621	9.24	9.305	6.876	7.891	2.613	5.678	5.206	6.698	6.485	3.19	8.694	1.34	1.755	6.501	1.044	0.656	10.18	2.017	3.094	2.734	3.845	8.519	6.086	7.419	7.924	11.487
ABCD2	ABC39 | ALDL1 | ALDR | ALDRP | ATP-binding cassette D2 | DDBDRAFT_0214891 | DDBDRAFT_0219834 | DDB_0214891 | DDB_0219834 | F20D21.17 | F20D21_17 | abc39 | aldl1 | aldr | aldrp | hALDR	gene17035	XM_006062724, XM_006062725	NW_005785056.1:568873-659106:+1	presumed protein-coding gene	PREDICTED: Bubalus bubalis ATP-binding cassette, sub-family D (ALD), member 2	detected at low expression in 12 of 100 tissues	low	mixed expression	thymus (Mediterranean) (3.173)	none	0.928	6.042	ATP binding (GO:0005524) | protein binding (GO:0005515) | protein homodimerization activity (GO:0042803) | ATPase activity, coupled to transmembrane movement of substances (GO:0042626) | ATPase activity (GO:0016887) | nucleotide binding (GO:0000166)	fatty acid beta-oxidation (GO:0006635) | very long-chain fatty acid metabolic process (GO:0000038) | very long-chain fatty acid catabolic process (GO:0042760) | transport (GO:0006810) | positive regulation of fatty acid beta-oxidation (GO:0032000) | transmembrane transport (GO:0055085)	integral component of membrane (GO:0016021) | peroxisome (GO:0005777) | intracellular membrane-bounded organelle (GO:0043231)	5.241	1.44	4.397	4.482	2.217	0.019	0.009	0.003	0.012	0.074	0.051	0.012	0.024	0.057	0.054	0.041	0.012	0.058	0.082	0.052	0.142	0.014	0.03	0.321	0.006	0.157	0.007	0.084	0.546	0.555	0.807	0.499	0.304
ABCD3	ABC43 | AI313901 | AU018866 | AW146054 | Abcd3a | CBAS5 | DDBDRAFT_0205894 | DDBDRAFT_0215374 | DDB_0205894 | DDB_0215374 | PMP68 | PMP70 | PXMP1 | Pxmp1 | ZWS2 | pmp70	gene13647	XM_006057556, XM_006057557	NW_005784823.1:709184-792376:+1	presumed protein-coding gene	PREDICTED: Bubalus bubalis ATP-binding cassette, sub-family D (ALD), member 3	detected at high to low expression in 66 of 100 tissues	high to low	mixed expression	endometrium (Mediterranean) (1.507)	none	0.76	1.152	ATP binding (GO:0005524) | protein binding (GO:0005515) | long-chain fatty acid transporter activity (GO:0005324) | protein homodimerization activity (GO:0042803) | ATPase activity, coupled to transmembrane movement of substances (GO:0042626) | ATPase activity (GO:0016887) | nucleotide binding (GO:0000166)	fatty acid beta-oxidation (GO:0006635) | peroxisome organization (GO:0007031) | very long-chain fatty acid catabolic process (GO:0042760) | transport (GO:0006810) | peroxisomal long-chain fatty acid import (GO:0015910) | fatty acid biosynthetic process (GO:0006633) | transmembrane transport (GO:0055085)	integral component of membrane (GO:0016021) | peroxisomal matrix (GO:0005782) | peroxisomal membrane (GO:0005778) | membrane (GO:0016020) | peroxisome (GO:0005777) | mitochondrial inner membrane (GO:0005743) | intracellular membrane-bounded organelle (GO:0043231) | mitochondrion (GO:0005739)	28.992	9.391	6.517	21.788	45.163	23.9	16.639	20.82	26.587	21.051	24.868	5.367	12.488	14.174	32.279	31.425	12.181	20.814	28.711	17.595	34.267	40.298	33.733	18.114	21.596	19.946	24.243	22.33	30.765	39.169	36.219	49.441	56.149
ABCD4	ABC41 | EST352188 | MAHCJ | P69r | P70R | P79R | PMP69 | PXMP1L | Pxmp1l | zgc:153503	gene10892	XM_006053863	NW_005784559.1:387200-402751:-1	presumed protein-coding gene	PREDICTED: Bubalus bubalis ATP-binding cassette, sub-family D (ALD), member 4	detected at medium to low expression in 64 of 100 tissues	medium to low	mixed expression	liver (PRJEB4351) (Mediterranean) (2.208)	none	0.72	1.204	ATP binding (GO:0005524) | ATPase activity, coupled to transmembrane movement of substances (GO:0042626) | ATPase activity (GO:0016887) | nucleotide binding (GO:0000166)	transport (GO:0006810) | cobalamin metabolic process (GO:0009235) | transmembrane transport (GO:0055085)	integral component of membrane (GO:0016021) | endoplasmic reticulum membrane (GO:0005789) | peroxisome (GO:0005777)	4.741	3.057	1.461	5.893	11.069	1.518	3.119	1.691	3.072	2.923	4.351	1.123	1.348	5.212	2.921	4.39	2.71	3.724	1.918	1.92	4.765	2.842	2.433	3.571	3.469	4.784	2.283	4.687	10.391	13.524	21.459	21.039	17.207
ABCE1	ABC38 | ATP-binding cassette E1 | ATRLI1 | C79080 | DDBDRAFT_0188931 | DDBDRAFT_0191227 | DDB_0188931 | DDB_0191227 | HP68 | OABP | Oabp | RLI | RLI1 | RNASEL1 | RNASELI | RNAse l inhibitor protein 1 | RNS41 | RNS4I | Rnaseli | Rns4i | wu:fb34c09 | wu:fe47b01 | wu:fi09g07 | zgc:111906 | zgc:56045	gene16675	XM_006062128	NW_005785040.1:541558-571482:-1	presumed protein-coding gene	PREDICTED: Bubalus bubalis ATP-binding cassette, sub-family E (OABP), member 1	detected at high to low expression in 66 of 100 tissues	high to low	mixed expression	testis (Mediterranean) (1.308)	none	0.61	1.067	ATP binding (GO:0005524) | protein binding (GO:0005515) | iron-sulfur cluster binding (GO:0051536) | ATPase activity (GO:0016887) | nucleotide binding (GO:0000166)	metabolic process (GO:0008152)	cytoplasm (GO:0005737) | membrane (GO:0016020) | mitochondrion (GO:0005739)	17.178	14.025	9.675	13.99	28.761	29.469	21.463	19.339	19.055	19.339	22.357	20.398	64.882	21.363	36.641	39.185	38.238	31.196	29.46	21.223	31.977	33.656	44.811	31.628	20.675	25.14	28.081	27.896	27.833	32.699	29.864	23.131	47.973
ABCF1	ABC27 | ABC50 | ARABIDOPSIS THALIANA GENERAL CONTROL NON-REPRESSIBLE 1 | ATGCN1 | ATP-binding cassette F1 | AU041969 | Abc50 | D17Wsu166e | DDBDRAFT_0218777 | DDBDRAFT_0219973 | DDB_0218777 | DDB_0219973 | GCN1 | GCN20 | GENERAL CONTROL NON-REPRESSIBLE 1 | GRMZM2G105570 | MAE1.10 | MAE1_10 | wu:fb79c06 | wu:fc39a05 | wu:fj94a08 | zgc:85667	gene9842	XM_006052343, XM_006052344	NW_005784454.1:589568-602363:-1	presumed protein-coding gene	PREDICTED: Bubalus bubalis ATP-binding cassette, sub-family F (GCN20), member 1	detected at high to low expression in 66 of 100 tissues	high to low	tissue enhanced (endometrium)	endometrium (Mediterranean) (1.563)	none	0.815	1.126	ATP binding (GO:0005524) | protein binding (GO:0005515) | poly(A) RNA binding (GO:0044822) | ATPase activity (GO:0016887) | nucleotide binding (GO:0000166)	unknown	cytoplasm (GO:0005737) | membrane (GO:0016020)	27.551	13.117	2.713	22.803	34.545	22.29	15.8	22.033	15.727	23.841	24.173	17.142	63.536	16.726	24.092	27.98	32.874	29.813	16.831	11.967	30.588	18.902	21.992	36.507	23.791	22.008	15.896	23.929	31.938	28.474	30.204	18.275	31.416
ABCF2	0710005O05Rik | ABC28 | ARABIDOPSIS THALIANA GENERAL CONTROL NON-REPRESSIBLE 2 | ATGCN2 | ATP-binding cassette F2 | Abcf2-2 | DDBDRAFT_0185833 | DDBDRAFT_0191228 | DDB_0185833 | DDB_0191228 | Drr3 | E430001O06 | EST133090 | GENERAL CONTROL NON-REPRESSIBLE 2 | HUSSY-18 | HUSSY18 | MYH9.14 | MYH9_14	gene27121	XM_006077663, XM_006077664	NW_005785792.1:2459821-2480267:+1	presumed protein-coding gene	PREDICTED: Bubalus bubalis ATP-binding cassette, sub-family F (GCN20), member 2	detected at high to low expression in 66 of 100 tissues	high to low	tissue enhanced (testes)	testes (Bhadawari) (1.882)	none	0.907	1.178	ATP binding (GO:0005524) | ATPase activity (GO:0016887) | nucleotide binding (GO:0000166)	metabolic process (GO:0008152)	membrane (GO:0016020) | mitochondrion (GO:0005739)	25.63	10.541	4.332	18.186	22.599	15.105	12.305	17.911	14.057	17.636	15.854	10.491	27.799	10.5	14.896	17.674	19.628	21.689	12.628	8.787	24.636	13.431	15.661	38.694	10.719	12.383	15.775	17.369	22.065	18.822	20.133	11.078	20.7
ABCF3	AI326318 | ATGCN3 | ATP-binding cassette F3 | AU016058 | AtABCF3 | AtGCN20 | BB119416 | DDBDRAFT_0167190 | DDBDRAFT_0191517 | DDB_0167190 | DDB_0191517 | EST201864 | F1N19.28 | F1N19_28 | GCN20 | GCN3 | SCORD5 | general control non-repressible 20 | general control non-repressible 3 | susceptible to coronatine-deficient Pst DC3000 5	gene13050	XM_006056695	NW_005784773.1:471409-480157:+1	presumed protein-coding gene	PREDICTED: Bubalus bubalis ATP-binding cassette, sub-family F (GCN20), member 3	detected at high to low expression in 66 of 100 tissues	high to low	tissue enhanced (endometrium)	endometrium (Mediterranean) (1.664)	none	0.825	1.036	ATP binding (GO:0005524) | protein binding (GO:0005515) | ATPase activity (GO:0016887) | nucleotide binding (GO:0000166)	metabolic process (GO:0008152)	membrane (GO:0016020)	26.777	13.102	3.268	15.774	18.477	16.416	16.566	17.813	14.513	18.491	18.743	5.784	15.075	14.435	19.472	21.366	14.678	24.422	9.834	9.338	17.363	11.166	13.485	15.248	10.607	13.198	12.001	14.058	18.988	18.258	18.971	13.16	16.437
ABCG1	ABC8 | ATP-binding cassette G1 | AW413978 | Abc8 | DDBDRAFT_0190309 | DDBDRAFT_0191516 | DDB_0190309 | DDB_0191516 | T16B24.1 | T16B24_1 | WHITE1 | White | zgc:162197	gene22925	XM_006071535, XM_006071536	NW_005785444.1:2627000-2691165:+1	presumed protein-coding gene	PREDICTED: Bubalus bubalis ATP-binding cassette, sub-family G (WHITE), member 1	detected at medium to low expression in 53 of 100 tissues	medium to low	mixed expression	thymus (Mediterranean) (2.595)	none	0.814	1.582	ADP binding (GO:0043531) | nucleotide binding (GO:0000166) | ATP binding (GO:0005524) | phospholipid transporter activity (GO:0005548) | toxin transporter activity (GO:0019534) | protein homodimerization activity (GO:0042803) | ATPase activity (GO:0016887) | glycoprotein transporter activity (GO:0034437) | sterol-transporting ATPase activity (GO:0034041) | protein heterodimerization activity (GO:…	cholesterol metabolic process (GO:0008203) | reverse cholesterol transport (GO:0043691) | regulation of cholesterol esterification (GO:0010872) | positive regulation of cholesterol biosynthetic process (GO:0045542) | regulation of transcription, DNA-templated (GO:0006355) | phospholipid efflux (GO:0033700) | response to lipid (GO:0033993) | high-density lipoprotein particle remodeling (GO:0034375…	integral component of membrane (GO:0016021) | Golgi apparatus (GO:0005794) | recycling endosome (GO:0055037) | plasma membrane (GO:0005886) | membrane (GO:0016020) | intracellular membrane-bounded organelle (GO:0043231) | endosome (GO:0005768) | external side of plasma membrane (GO:0009897) | nucleoplasm (GO:0005654) | mitochondrion (GO:0005739)	12.887	6.682	2.181	9.189	13.424	0.666	0.839	0.633	0.93	0.891	1.111	1.065	2.462	5.924	13.336	14.398	2.965	2.46	2.932	1.023	4.076	1.744	2.622	6.333	0.468	1.453	1.583	2.013	1.778	2.089	1.382	1.423	1.508
ABCG2	ABC15 | ABCG3 | ABCP | AI428558 | ATP-binding cassette G2 | BCRP | BCRP1 | BMDP | Bcrp1 | CD338 | CDw338 | DDBDRAFT_0167281 | DDBDRAFT_0191229 | DDB_0167281 | DDB_0191229 | EST157481 | F3G5.15 | F3G5_15 | GOUT1 | MRX | MXR | MXR-1 | MXR1 | UAQTL1 | bcrp	gene2834	XM_006042275, XM_006042276, XM_006042277, XM_006042278, XM_006042279, XM_006042280, XM_006042281	NW_005782435.1:429816-554922:-1	presumed protein-coding gene	PREDICTED: Bubalus bubalis ATP-binding cassette, sub-family G (WHITE), member 2	detected at high to low expression in 59 of 100 tissues	high to low	tissue enhanced (ileum)	ileum (Pandharpuri) (2.543)	none	0.871	2.218	ATP binding (GO:0005524) | protein binding (GO:0005515) | protein homodimerization activity (GO:0042803) | ATPase activity, coupled to transmembrane movement of substances (GO:0042626) | ATPase activity (GO:0016887) | nucleotide binding (GO:0000166)	urate metabolic process (GO:0046415) | transmembrane transport (GO:0055085)	integral component of membrane (GO:0016021) | nucleus (GO:0005634) | plasma membrane (GO:0005886) | membrane (GO:0016020)	19.151	11.659	4.777	31.067	64.649	1.294	1.134	2.361	3.988	7.577	10.753	2.752	9.317	4.036	4.35	3.557	2.627	4.28	0.204	0.347	2.408	0.355	0.628	2.119	0.336	2.821	1.317	2.042	15.008	11.391	12.738	26.058	46.188
ABCG4	6430517O04Rik | ABCG1 | ATP-binding cassette G4 | DDBDRAFT_0188507 | DDBDRAFT_0216252 | DDB_0188507 | DDB_0216252 | F14M19.30 | F14M19_30 | WHITE2 | white2	gene11301	XM_006054385, XM_006054386, XM_006054387, XM_006054388, XM_006054389	NW_005784615.1:1908-15340:+1	presumed protein-coding gene	PREDICTED: Bubalus bubalis ATP-binding cassette, sub-family G (WHITE), member 4	detected at medium to low expression in 32 of 100 tissues	medium to low	tissue enhanced (cerebellum)	cerebellum (Mediterranean) (4.972)	none	0.942	2.325	ATP binding (GO:0005524) | protein binding (GO:0005515) | protein homodimerization activity (GO:0042803) | ATPase activity (GO:0016887) | protein heterodimerization activity (GO:0046982) | nucleotide binding (GO:0000166)	metabolic process (GO:0008152)	membrane (GO:0016020)	31.379	8.93	3.992	11.298	3.367	0.735	1.75	0.643	0.417	0.602	0.266	0.647	0.839	2.199	0.645	1.228	1.039	1.188	1.612	2.128	1.73	0.837	1.473	0.735	0.258	0.548	1.159	0.49	0.534	0.803	0.86	0.438	0.28
ABCG5	ATP-binding cassette G5 | DDBDRAFT_0205617 | DDBDRAFT_0215344 | DDB_0205617 | DDB_0215344 | STSL | T10F5.15 | T10F5_15 | cmp | sterolin-1 | trac	gene13122	XM_006056805	NW_005784779.1:1391016-1425543:-1	presumed protein-coding gene	PREDICTED: Bubalus bubalis ATP-binding cassette, sub-family G (WHITE), member 5	detected at medium to low expression in 6 of 100 tissues	medium to low	tissue enriched (jejunum)	jejunum (Pandharpuri) (4.944)	none	0.989	23.003	ATP binding (GO:0005524) | protein binding (GO:0005515) | ATPase activity (GO:0016887) | protein heterodimerization activity (GO:0046982) | cholesterol transporter activity (GO:0017127) | nucleotide binding (GO:0000166)	metabolic process (GO:0008152) | excretion (GO:0007588) | negative regulation of intestinal phytosterol absorption (GO:0010949) | cholesterol efflux (GO:0033344) | negative regulation of intestinal cholesterol absorption (GO:0045796) | cholesterol homeostasis (GO:0042632)	apical part of cell (GO:0045177) | receptor complex (GO:0043235) | ATP-binding cassette (ABC) transporter complex (GO:0043190) | apical plasma membrane (GO:0016324) | membrane (GO:0016020)	0.128	0.037	0.03	0.036	0	0.013	0.152	0.269	0.692	0.105	0.427	0.013	0	0.031	0.06	0.008	0	0	0.002	0.007	0.006	0	0.005	0	0.024	0.028	0	0.009	3.026	1.312	8.205	13.824	30.779
ABCG8	1300003C16Rik | AI114946 | ATP-binding cassette G8 | DDBDRAFT_0167690 | DDBDRAFT_0191232 | DDB_0167690 | DDB_0191232 | GBD4 | MXC20.8 | MXC20_8 | STSL | sterolin-2 | zgc:172358	gene13123	XM_006056806, XM_006056807	NW_005784779.1:1425551-1443788:+1	presumed protein-coding gene	PREDICTED: Bubalus bubalis ATP-binding cassette, sub-family G (WHITE), member 8	detected at medium to low expression in 6 of 100 tissues	medium to low	mixed expression	jejunum (Pandharpuri) (4.946)	none	0.991	48.957	ATP binding (GO:0005524) | protein binding (GO:0005515) | ATPase activity (GO:0016887) | protein heterodimerization activity (GO:0046982) | cholesterol transporter activity (GO:0017127) | nucleotide binding (GO:0000166)	excretion (GO:0007588) | phospholipid transport (GO:0015914) | negative regulation of intestinal phytosterol absorption (GO:0010949) | sterol homeostasis (GO:0055092) | cholesterol homeostasis (GO:0042632) | metabolic process (GO:0008152) | negative regulation of intestinal cholesterol absorption (GO:0045796) | cholesterol efflux (GO:0033344) | sterol transport (GO:0015918)	receptor complex (GO:0043235) | ATP-binding cassette (ABC) transporter complex (GO:0043190) | apical plasma membrane (GO:0016324) | membrane (GO:0016020)	0.364	0.023	0.004	0.029	0	0	0.05	0.127	0.527	0.092	0.184	0.014	0	0.01	0.059	0.013	0.04	0	0.003	0.004	0.014	0.012	0	0	0.058	0.018	0	0	3.447	1.393	12.042	17.597	30.822
ABHD1	LABH-1 | LABH1	gene5393	XM_006046196	NW_005783819.1:233891-240907:-1	presumed protein-coding gene	PREDICTED: Bubalus bubalis abhydrolase domain containing 1	detected at high to low expression in 54 of 100 tissues	high to low	tissue enhanced (endometrium)	endometrium (Mediterranean) (3.531)	none	0.952	2.316	carboxylic ester hydrolase activity (GO:0052689) | protein binding (GO:0005515) | hydrolase activity (GO:0016787)	metabolic process (GO:0008152)	integral component of membrane (GO:0016021) | membrane (GO:0016020)	1.398	0.647	0.127	2.139	3.318	0.207	0.946	0.539	0.335	0.931	0.857	0.25	0.441	2.479	1.734	2.595	2.121	1.426	10.515	6.699	13.233	13.579	20.436	0.481	36.239	7.422	7.479	8.848	3.187	5.715	6.221	4.741	27.571
ABHD10	RGD1308084	gene5660	XM_006046552	NW_005783892.1:41158-54316:+1	presumed protein-coding gene	PREDICTED: Bubalus bubalis abhydrolase domain containing 10	detected at high to low expression in 66 of 100 tissues	high to low	tissue enhanced (endometrium)	endometrium (Mediterranean) (1.679)	none	0.854	1.264	serine-type peptidase activity (GO:0008236) | hydrolase activity, hydrolyzing O-glycosyl compounds (GO:0004553) | hydrolase activity (GO:0016787)	glucuronoside catabolic process (GO:0019391) | proteolysis (GO:0006508)	cytosol (GO:0005829) | mitochondrion (GO:0005739)	29.666	9.624	3.684	21.468	27.851	18.064	16.789	27.622	31.484	26.572	37.183	6.785	21.877	11.982	23.733	21.236	16.719	25.491	8.208	9.267	21.786	14.729	12.988	25.605	7.748	14.971	15.406	14.642	17.012	18.147	16.683	18.947	17.317
ABHD11	1110054D16Rik | A630008N09Rik | Abhd11l1 | PP1226 | WBSCR21 | Wbscr21 | Wbscr21l | pp1226 | wbscr21	gene13309	XM_006057089, XM_006057090, XM_006057091, XR_327434	NW_005784796.1:2481366-2485511:+1	undetermined	PREDICTED: Bubalus bubalis abhydrolase domain containing 11	detected at high to low expression in 63 of 100 tissues	high to low	tissue enhanced (endometrium)	endometrium (Mediterranean) (2.152)	none	0.856	1.18	carboxylic ester hydrolase activity (GO:0052689) | hydrolase activity, acting on ester bonds (GO:0016788) | hydrolase activity (GO:0016787) | catalytic activity (GO:0003824)	metabolic process (GO:0008152) | GPI anchor metabolic process (GO:0006505) | intracellular protein transport (GO:0006886)	mitochondrion (GO:0005739)	14.537	4.575	2.385	8.906	3.766	3.915	4.165	5.653	4.312	5.735	5.632	1.044	2.526	3.55	3.785	4.423	5.617	9.239	33.912	14.204	12.84	26.096	50.837	3.232	8.912	4.571	37.193	7.097	16.224	11.314	8.313	7.782	9.347
ABHD12	1500011G07Rik | 6330583M11Rik | ABHD12A | AI431047 | AW547313 | BEM46L2 | C20orf22 | PHARC | abd12 | dJ965G21.2 | zgc:153367	gene2407	XM_006041720	NW_005781995.1:409369-463246:-1	presumed protein-coding gene	PREDICTED: Bubalus bubalis abhydrolase domain containing 12	detected at high to low expression in 66 of 100 tissues	high to low	tissue enhanced (spleen)	spleen (Mediterranean) (1.676)	none	0.863	1.168	hydrolase activity (GO:0016787) | acylglycerol lipase activity (GO:0047372)	response to auditory stimulus (GO:0010996) | adult walking behavior (GO:0007628) | phosphatidylserine catabolic process (GO:0006660) | acylglycerol catabolic process (GO:0046464)	integral component of membrane (GO:0016021) | AMPA glutamate receptor complex (GO:0032281) | membrane (GO:0016020)	80.643	23.981	6.604	52.919	68.515	4.236	4.784	6.303	5.786	8.953	6.893	1.255	6.508	19.361	27.846	35.25	16.389	14.413	27.628	15.5	29.948	47.728	62.383	19.133	61.263	31.611	44.951	34.165	63.19	39.366	47.267	40.234	55.806
ABHD12B	BEM46L3 | Bem46l3 | C14orf29 | Gm804 | c14_5314	gene19855	XM_006067094, XM_006067095	NW_005785243.1:487845-510315:+1	presumed protein-coding gene	PREDICTED: Bubalus bubalis abhydrolase domain containing 12B	detected at low expression in 39 of 100 tissues	low	mixed expression	adrenal gland (Pandharpuri) (3.177)	none	0.817	1.468	unknown	unknown	unknown	0.54	0.625	0.232	0.265	0.35	0.63	1.039	1.291	1.486	0.796	1.543	0.085	0.089	0.459	1.017	1.352	0.703	2.272	1.052	1.18	1.087	1.754	1.312	0.806	1.489	1.431	1.457	1.353	0.953	0.973	1.728	0.863	0.983
ABHD13	1110065L07Rik | AI463703 | AI788994 | BEM46L1 | C13orf6 | RGD1308317 | bA153I24.2 | zgc:123286	gene12676	XM_006056230, XM_006056231	NW_005784737.1:1195382-1215814:-1	presumed protein-coding gene	PREDICTED: Bubalus bubalis abhydrolase domain containing 13	detected at medium to low expression in 66 of 100 tissues	medium to low	mixed expression	endometrium (Mediterranean) (1.590)	none	0.727	1.075	unknown	unknown	membrane (GO:0016020)	10.96	3.892	4.34	5.635	7.84	6.716	4.422	4.599	5.392	5.892	7.534	3.308	7.513	12.648	24.49	25.474	7.143	7.761	5.012	4.427	7.554	5.861	6.264	12.496	9.424	11.253	7.159	11.804	11.501	12.762	12.37	9.116	17.713
ABHD14A	1110013B16Rik | AW558221 | DORZ1 | Dorz1 | RGD1309721 | dorz1 | zgc:85972	gene4678	XM_006045020	NW_005783683.1:429561-435265:+1	presumed protein-coding gene	PREDICTED: Bubalus bubalis abhydrolase domain containing 14A	detected at medium to low expression in 63 of 100 tissues	medium to low	mixed expression	endometrium (Mediterranean) (1.976)	none	0.8	1.265	unknown	unknown	unknown	17.059	4.479	2.072	10.137	12.782	2.113	2.965	3.534	3.089	5.668	4.67	0.676	1.732	7.953	9.843	12.401	2.519	6.068	2.066	1.702	8.494	2.502	2.085	8.593	4.295	8.369	3.578	11.558	12.349	11.236	6.345	5.269	4.331
ABHD14B	1810013B01Rik | CIB | HEL-S-299 | zgc:64031	gene4677	XM_006045021	NW_005783683.1:424245-427330:-1	presumed protein-coding gene	PREDICTED: Bubalus bubalis abhydrolase domain containing 14B	detected at high to low expression in 66 of 100 tissues	high to low	tissue enhanced (endometrium)	endometrium (Mediterranean) (1.506)	none	0.837	1.055	protein binding (GO:0005515) | hydrolase activity (GO:0016787)	positive regulation of transcription from RNA polymerase II promoter (GO:0045944) | metabolic process (GO:0008152)	nucleus (GO:0005634) | cytosol (GO:0005829) | nucleolus (GO:0005730) | cytoplasm (GO:0005737) | extracellular exosome (GO:0070062)	17.846	5.121	1.199	18.873	39.875	9.08	7.093	10.43	11.35	17.87	22.563	3.723	11.914	51.794	113.02	104.72	32.362	30.584	56.277	34.485	89.705	94.865	85.819	82.821	111.169	84.683	96.707	113.743	107.398	115.99	107.406	140.637	75.971
ABHD16A	AI326074 | BAT5 | Bat-5 | Bat5 | D17H6S82E | D6S82E | NG26 | PP199 | abhd16a-a | abhd16a-b | bat5 | bat5l | d6s82e | fb55e01 | ng26 | pp199 | wu:fb55e01	gene2544	XM_006041919	NW_005782253.1:247207-259657:+1	presumed protein-coding gene	PREDICTED: Bubalus bubalis abhydrolase domain containing 16A	detected at high to low expression in 66 of 100 tissues	high to low	tissue enhanced (endometrium)	endometrium (Mediterranean) (1.625)	none	0.871	1.094	protein binding (GO:0005515)	unknown	unknown	61.817	15.49	8.236	33.452	50.368	17.921	14.406	19.03	19.886	25.867	33.705	4.555	12.4	23.364	32.683	36.688	18.592	21.535	13.3	11.433	29.378	15.161	14.251	35.612	54.086	36.596	16.342	34.724	41.256	35.284	37.351	30.509	46.112
ABHD16B	1700095H12 | C13H20orf135 | C20orf135 | RGD1309726 | dJ591C20.1	gene1620	XM_006040687	NW_005764517.1:51573-62952:+1	presumed protein-coding gene	PREDICTED: Bubalus bubalis abhydrolase domain containing 16B	detected at low expression in 6 of 100 tissues	low	mixed expression	testes (Bhadawari) (2.940)	none	0.941	1.52	unknown	unknown	unknown	0.373	0.204	0.117	0.539	1.209	0.102	0.154	0.135	0.445	0.267	0.47	0.124	0.288	0.32	0.343	0.429	0.591	0.529	0.213	0.231	0.724	0.516	0.327	0.788	0.537	0.304	0.329	0.417	0.337	0.328	0.331	0.129	0.217
ABHD17A	1700013O15Rik | BC005632 | C19orf27 | D10Bwg1364e | FAM108A | FAM108A1 | Fam108a | Fam108a1 | RGD1359682 | fam108a1 | fam108a2 | upf0227	gene8501	XM_006050548	NW_005784297.1:748747-756716:-1	presumed protein-coding gene	PREDICTED: Bubalus bubalis abhydrolase domain containing 17A	detected at high to low expression in 64 of 100 tissues	high to low	mixed expression	spleen (Mediterranean) (1.601)	none	0.748	1.122	protein binding (GO:0005515) | serine-type peptidase activity (GO:0008236) | hydrolase activity (GO:0016787)	proteolysis (GO:0006508)	membrane (GO:0016020)	14.978	6.661	2.25	10.562	19.743	7.775	8.114	13.07	9.046	12.518	10.158	4.343	14.318	8.819	10.994	11.423	10.141	17.01	7.822	3.507	14.115	8.544	11.542	13.695	14.646	11.481	8.385	15.723	27.465	19.974	22.754	25.883	23.807
ABHD17B	5730446C15Rik | C9orf77 | CGI-67 | Cgi67 | Cgi67l | FAM108B1 | Fam108b | Fam108b1 | RGD1305246 | fam108b1 | zgc:100937	gene24590	XM_006073948, XM_006073949	NW_005785561.1:129000-177903:-1	presumed protein-coding gene	PREDICTED: Bubalus bubalis abhydrolase domain containing 17B	detected at high to low expression in 66 of 100 tissues	high to low	mixed expression	spinal cord (Mediterranean) (1.714)	none	0.773	1.15	serine-type peptidase activity (GO:0008236) | hydrolase activity (GO:0016787)	proteolysis (GO:0006508)	membrane (GO:0016020)	19.621	9.616	5.93	34.417	55.089	5.457	4.471	4.044	3.147	5.562	5.683	3.366	10.664	10.625	18.64	16.786	12.876	9.867	7.555	5.484	11.293	13.739	8.367	9.797	6.17	6.699	7.091	6.603	8.611	7.546	8.298	8.134	12.493
ABHD2	2210009N18Rik | HS1-2 | LABH2 | Labh-2 | PHPS1-2 | QtsA-21018	gene14092	XM_006058192, XM_006058193	NW_005784845.1:395426-503964:+1	presumed protein-coding gene	PREDICTED: Bubalus bubalis abhydrolase domain containing 2	detected at high to low expression in 66 of 100 tissues	high to low	tissue enhanced (adrenal gland, white blood cells)	adrenal gland (Pandharpuri) (1.999)	none	0.898	1.708	steroid hormone receptor activity (GO:0003707) | carboxylic ester hydrolase activity (GO:0052689) | hydrolase activity (GO:0016787) | hormone binding (GO:0042562) | acylglycerol lipase activity (GO:0047372)	steroid hormone mediated signaling pathway (GO:0043401) | response to wounding (GO:0009611) | acylglycerol catabolic process (GO:0046464) | negative regulation of cell migration (GO:0030336) | metabolic process (GO:0008152) | sperm capacitation (GO:0048240) | response to progesterone (GO:0032570) | acrosome reaction (GO:0007340)	integral component of membrane (GO:0016021) | acrosomal vesicle (GO:0001669) | sperm plasma membrane (GO:0097524) | sperm flagellum (GO:0036126) | membrane (GO:0016020)	16.736	26.755	8.334	19.645	30.748	25.273	49.31	19.87	54.42	8.813	43.889	2.007	2.649	15.324	24.364	28.596	8.144	19.59	13.395	8.56	5.943	8.313	12.295	6.783	19.968	10.538	9.048	10.56	7.058	9.504	9.866	4.45	6.609
ABHD3	AA675331 | LABH3 | labh3 | zgc:92800	gene28171	XM_006079191	NW_005785846.1:1640760-1702027:+1	presumed protein-coding gene	PREDICTED: Bubalus bubalis abhydrolase domain containing 3	detected at high to low expression in 66 of 100 tissues	high to low	mixed expression	kidney medulla (Bhadawari) (1.865)	none	0.703	1.359	phosphatidylcholine 1-acylhydrolase activity (GO:0008970) | phospholipase A2 activity (GO:0004623)	phosphatidylcholine metabolic process (GO:0046470)	unknown	20.976	12.566	5.918	50.801	41.52	3.027	3.089	3.796	2.81	5.361	4.768	1.364	3.954	22.227	57.429	44.096	4.665	5.457	10.725	6.598	11.566	16.893	11.928	5.511	36.882	21.224	9.077	21.877	23.276	24.413	24.82	30.291	51.409
ABHD5	1300003D03Rik | 2010002J10Rik | ABHD4 | CGI-58 | CGI58 | IECN2 | IECN5 | NCIE2 | cgi58 | iecn2 | ncie2	gene22750	XM_006071224	NW_005785434.1:404598-446092:+1	presumed protein-coding gene	PREDICTED: Bubalus bubalis abhydrolase domain containing 5	detected at high to low expression in 64 of 100 tissues	high to low	tissue enhanced (semitendinosus muscle)	semitendinosus muscle (Mediterranean) (2.088)	none	0.857	1.204	carboxylic ester hydrolase activity (GO:0052689) | protein binding (GO:0005515) | hydrolase activity (GO:0016787) | lysophosphatidic acid acyltransferase activity (GO:0042171)	positive regulation of triglyceride catabolic process (GO:0010898) | positive regulation of lipoprotein lipase activity (GO:0051006) | negative regulation of sequestering of triglyceride (GO:0010891) | positive regulation of lipid catabolic process (GO:0050996) | lipid storage (GO:0019915) | lipid homeostasis (GO:0055088) | phosphatidic acid biosynthetic process (GO:0006654)	nucleus (GO:0005634) | cytosol (GO:0005829) | lipid particle (GO:0005811) | cytoplasm (GO:0005737) | intracellular membrane-bounded organelle (GO:0043231)	7.671	4.285	1.677	5.285	9.236	11.241	12.466	11.957	7.22	7.035	5.966	10.5	59.944	6.058	8.607	9.579	14.256	27.428	14.131	7.883	12.283	16.486	17.173	3.955	11.306	4.793	10.39	7.524	6.757	7.481	8.922	7.752	16.429
ABHD6	0610041D24Rik | AA673485 | AV065425 | abhd6-a | abhd6-b	gene2191	XM_006041380	NW_005781710.1:237005-285842:-1	presumed protein-coding gene	PREDICTED: Bubalus bubalis abhydrolase domain containing 6	detected at high to low expression in 63 of 100 tissues	high to low	tissue enhanced (ovary-corpus luteum)	ovary-corpus luteum (Mediterranean) (3.048)	none	0.956	1.637	hydrolase activity (GO:0016787) | phospholipase activity (GO:0004620) | acylglycerol lipase activity (GO:0047372)	phospholipid catabolic process (GO:0009395) | long term synaptic depression (GO:0060292) | regulation of endocannabinoid signaling pathway (GO:2000124) | positive regulation of lipid biosynthetic process (GO:0046889) | acylglycerol catabolic process (GO:0046464) | negative regulation of cell migration (GO:0030336)	integral component of membrane (GO:0016021) | AMPA glutamate receptor complex (GO:0032281) | membrane (GO:0016020) | mitochondrion (GO:0005739) | extracellular exosome (GO:0070062)	13.884	7.43	4.758	13.019	16.748	3.393	6.197	6.246	9.755	5.704	17.503	0.043	0.166	3.104	5.82	6.339	2.834	1.932	30.406	14.712	13.666	22.285	28.521	1.995	3.288	3.653	15.208	2.035	15.101	5.855	7.019	12.8	18.369
ABHD8	0910001L24Rik | AB030191	gene13922	XM_006057893	NW_005784836.1:859836-867124:-1	presumed protein-coding gene	PREDICTED: Bubalus bubalis abhydrolase domain containing 8	detected at high to low expression in 62 of 100 tissues	high to low	tissue enhanced (cerebellum)	cerebellum (Mediterranean) (2.066)	none	0.831	1.423	hydrolase activity (GO:0016787) | catalytic activity (GO:0003824)	metabolic process (GO:0008152)	extracellular exosome (GO:0070062)	55.538	23.686	10.421	19.13	8.865	5.125	4.285	6.068	3.531	6.791	5.885	0.86	1.978	6.95	7.461	6.62	2.651	6.731	3.414	2.427	8.971	3.006	2.942	13.557	2.151	4.883	4.092	6.359	9.327	6.526	7.448	6.453	4.128
ABI1	ABA INSENSITIVE 1 | ABI-1 | ABI2 | ABLBP4 | AtABI1 | E3B1 | E3b1 | F20B18.190 | F20B18_190 | NAP1 | NAP1BP | PROTEIN PHOSPHATASE 2C ABI1 | SSH3BP | SSH3BP1 | Ssh3bp1 | abi-1 | e3b1 | nap1bp | ssh3bp | ssh3bp1	gene17350	XM_006063170, XM_006063171, XM_006063172, XM_006063173, XM_006063174, XM_006063175, XM_006063176, XM_006063177, XM_006063178, XM_006063179, XM_006063180, XM_006063181, XM_006063182	NW_005785078.1:297718-384556:+1	presumed protein-coding gene	PREDICTED: Bubalus bubalis abl-interactor 1	detected at high to low expression in 66 of 100 tissues	high to low	mixed expression	spleen (Mediterranean) (1.431)	none	0.727	1.207	protein tyrosine kinase activator activity (GO:0030296) | protein binding (GO:0005515) | protein complex binding (GO:0032403)	lamellipodium morphogenesis (GO:0072673) | megakaryocyte development (GO:0035855) | dendrite morphogenesis (GO:0048813) | somitogenesis (GO:0001756) | movement of cell or subcellular component (GO:0006928) | peptidyl-tyrosine phosphorylation (GO:0018108) | positive regulation of protein tyrosine kinase activity (GO:0061098)	neuron projection (GO:0043005) | filopodium (GO:0030175) | SCAR complex (GO:0031209) | extracellular exosome (GO:0070062) | intracellular (GO:0005622) | cytoplasm (GO:0005737) | lamellipodium (GO:0030027) | cell leading edge (GO:0031252)	25.472	15.563	6.982	19.281	29.775	10.937	9.437	9.762	10.252	13.404	13.259	7.17	16.159	28.844	47.708	54.611	28.607	20.212	19.37	15.12	32.688	29.454	29.845	28.224	29.419	34.447	26.164	34.436	28.902	32.846	35.622	29.249	40.744
ABI3	2210414K06Rik | ABA INSENSITIVE 3 | ABSCISIC ACID INSENSITIVE 3 | AI987680 | AtABI3 | NESH | SIS10 | SSH3BP3 | SUGAR INSENSITIVE 10 | nesh | ssh3bp3	gene16532	XM_006061952	NW_005785033.1:116435-126010:+1	presumed protein-coding gene	PREDICTED: Bubalus bubalis ABI family, member 3	detected at high to low expression in 52 of 100 tissues	high to low	tissue enhanced (spleen)	spleen (Mediterranean) (3.305)	none	0.937	2.547	protein binding (GO:0005515)	regulation of cell migration (GO:0030334)	intracellular (GO:0005622) | lamellipodium (GO:0030027) | cytoplasm (GO:0005737) | membrane (GO:0016020)	1.241	0.546	0.284	3.964	5.912	1.67	0.751	2.588	2.601	5.479	3.692	0.775	2.798	6.798	8.372	6.856	2.606	2.996	0.23	0.164	2.719	0.81	1.246	3.4	2.621	4.558	1.366	2.561	16.387	8.462	12.263	6.659	13.303
ABI3BP	5033411B22Rik | AI506287 | BG172926 | D930038M13Rik | NESHBP | RGD1562717 | TARSH | eratin | neshbp | tarsh	gene14498	XM_006058749	NW_005784874.1:1103237-1253106:-1	presumed protein-coding gene	PREDICTED: Bubalus bubalis ABI family, member 3 (NESH) binding protein	detected at medium to low expression in 54 of 100 tissues	medium to low	mixed expression	ileum (Mediterranean) (2.091)	none	0.737	1.626	unknown	unknown	unknown	2.904	7.512	6.586	4.596	13.349	1.13	4.617	1.138	2.345	4.48	6.738	1.36	1.897	12.958	7.367	15.901	1.36	12.29	12.296	10.651	11.063	3.402	9.206	25.927	0.851	11.12	15.19	8.584	22.494	16.088	17.108	4.192	22.101
ABL1	ABL | AI325092 | Abl | CHDSKM | E430008G22Rik | JTK7 | abl | bcr/abl | c-ABL | c-ABL1 | c-Abl | c-abl | jtk7 | p150 | v-abl	gene3525	XM_006043302, XM_006043303	NW_005783354.1:123123-263221:+1	presumed protein-coding gene	PREDICTED: Bubalus bubalis c-abl oncogene 1, non-receptor tyrosine kinase	detected at high to low expression in 65 of 100 tissues	high to low	tissue enhanced (endometrium)	endometrium (Mediterranean) (1.828)	none	0.868	1.295	proline-rich region binding (GO:0070064) | receptor binding (GO:0005102) | nucleotide binding (GO:0000166) | protein tyrosine kinase activity (GO:0004713) | protein kinase activity (GO:0004672) | manganese ion binding (GO:0030145) | syntaxin binding (GO:0019905) | protein binding (GO:0005515) | non-membrane spanning protein tyrosine kinase activity (GO:0004715) | kinase activity (GO:0016301) | ac…	regulation of microtubule polymerization (GO:0031113) | peptidyl-tyrosine phosphorylation (GO:0018108) | platelet-derived growth factor receptor-beta signaling pathway (GO:0035791) | activated T cell proliferation (GO:0050798) | negative regulation of cell-cell adhesion (GO:0022408) | signal transduction in response to DNA damage (GO:0042770) | negative regulation of cellular senescence (GO:20007…	actin cytoskeleton (GO:0015629) | nucleolus (GO:0005730) | extrinsic component of cytoplasmic side of plasma membrane (GO:0031234) | nucleus (GO:0005634) | cytosol (GO:0005829) | cytoplasm (GO:0005737) | perinuclear region of cytoplasm (GO:0048471) | nucleoplasm (GO:0005654) | cell leading edge (GO:0031252)	10.9	4.984	1.186	5.723	10.52	9.936	18.908	13.623	14.77	25.762	28.103	2.481	12.982	12.831	14.417	24.654	5.806	17.136	18.313	19.706	71.977	9.645	3.688	108.793	5.512	14.336	31.353	35.089	14.728	21.509	19.39	8.582	11.846
ABL2	AA536808 | ABL1 | ABLL | ARG | Abll | Arg | CABL | abll | arg | cb272	gene7156	XM_006048565, XM_006048566, XM_006048567, XM_006048568, XM_006048569, XM_006048570, XM_006048571	NW_005784136.1:520881-617889:-1	presumed protein-coding gene	PREDICTED: Bubalus bubalis c-abl oncogene 2, non-receptor tyrosine kinase	detected at medium to low expression in 45 of 100 tissues	medium to low	tissue enhanced (alveolar macrophage)	alveolar macrophage (Mediterranean) (3.888)	none	0.88	1.279	non-membrane spanning protein tyrosine kinase activity (GO:0004715) | protein binding (GO:0005515) | receptor binding (GO:0005102) | kinase activity (GO:0016301) | nucleotide binding (GO:0000166) | ATP binding (GO:0005524) | transferase activity (GO:0016740) | protein tyrosine kinase activity (GO:0004713) | protein kinase activity (GO:0004672) | magnesium ion binding (GO:0000287) | manganese ion …	positive regulation of phospholipase C activity (GO:0010863) | platelet-derived growth factor receptor signaling pathway (GO:0048008) | cell differentiation (GO:0030154) | cell migration (GO:0016477) | peptidyl-tyrosine autophosphorylation (GO:0038083) | peptidyl-tyrosine phosphorylation (GO:0018108) | positive regulation of cytosolic calcium ion concentration (GO:0007204) | cellular response to …	extrinsic component of cytoplasmic side of plasma membrane (GO:0031234)	2.259	3.797	2.596	1.427	3.866	0.579	1.101	0.127	0.995	0.228	1.365	1.409	1.726	1.706	2.066	3.031	0.866	1.571	0.723	0.752	0.274	0.468	0.336	1.508	0.484	0.488	1.728	0.475	0.851	0.942	0.859	0.839	1.084
ABLIM1	2210411C18Rik | 2610209L21Rik | 4833406P10Rik | 9330196J19Rik | ABLIM | AV079770 | AW060987 | AW215784 | LIMAB1 | LIMATIN | Limab1 | RGD1565768 | abLIM-1 | ablim | limab1 | limatin | mKIAA0059	gene26674	XM_006076993	NW_005785736.1:1013896-1227784:-1	presumed protein-coding gene	PREDICTED: Bubalus bubalis actin binding LIM protein 1	detected at high to low expression in 63 of 100 tissues	high to low	mixed expression	right atrium (Pandharpuri) (1.609)	none	0.786	1.264	actin binding (GO:0003779) | protein binding (GO:0005515) | metal ion binding (GO:0046872) | zinc ion binding (GO:0008270)	lamellipodium assembly (GO:0030032) | cilium assembly (GO:0042384) | cytoskeleton organization (GO:0007010)	stress fiber (GO:0001725) | lamellipodium (GO:0030027)	117.169	20.408	6.136	34.386	61.937	115.829	150.378	98.248	151.67	100.281	206.63	6.179	9.798	33.484	40.442	47.7	87.151	66.4	68.776	40.995	53.011	53.198	83.541	24.195	34.096	40.533	54.289	43.742	12.71	33.121	25.526	17.438	10.888
ABLIM2	AI606905 | C230091L11	gene3323	XM_006042997, XM_006042998, XM_006042999, XM_006043000, XM_006043001, XM_006043002, XM_006043003, XM_006043004, XM_006043005, XM_006043006, XM_006043007, XM_006043008, XM_006043009, XM_006043010, XM_006043011, XM_006043012, XM_006043013, XM_006043014, XM_006043015	NW_005783093.1:128818-276324:+1	presumed protein-coding gene	PREDICTED: Bubalus bubalis actin binding LIM protein family, member 2	detected at high to low expression in 53 of 100 tissues	high to low	tissue enhanced (thoracic oesophagus)	thoracic oesophagus (Mediterranean) (3.293)	none	0.898	3.447	actin binding (GO:0003779) | metal ion binding (GO:0046872) | zinc ion binding (GO:0008270)	actin cytoskeleton organization (GO:0030036) | transcription, DNA-templated (GO:0006351) | cytoskeleton organization (GO:0007010)	actin cytoskeleton (GO:0015629)	19.85	20.658	4.328	16.444	19.475	27.503	35.879	36.004	37.592	15.018	34.372	18.921	55.381	4.622	6.659	9.406	31.748	84.77	1.231	0.806	2.467	2.482	1.719	1.129	1.962	1.831	1.999	1.191	1.872	3.211	4.592	4.099	1.86
ABLIM3	ABLIM1-1 | AW990719 | D930036B08Rik | HMFN1661 | RGD1565118 | fb51g06 | im:7152284 | si:dkey-23o10.3 | wu:fb51g06 | zgc:158673 | zgc:198293	gene10105	XM_006052697	NW_005784482.1:915367-984161:+1	presumed protein-coding gene	PREDICTED: Bubalus bubalis actin binding LIM protein family, member 3	detected at medium to low expression in 36 of 100 tissues	medium to low	mixed expression	cerebellum (Mediterranean) (3.544)	none	0.827	1.857	actin binding (GO:0003779) | protein binding (GO:0005515) | metal ion binding (GO:0046872) | zinc ion binding (GO:0008270)	positive regulation of transcription from RNA polymerase II promoter (GO:0045944) | lamellipodium assembly (GO:0030032) | positive regulation of protein targeting to mitochondrion (GO:1903955) | actin cytoskeleton organization (GO:0030036) | cilium assembly (GO:0042384) | transcription, DNA-templated (GO:0006351) | cytoskeleton organization (GO:0007010)	stress fiber (GO:0001725) | lamellipodium (GO:0030027)	11.666	1.191	0.99	1.996	2.766	3.025	3.403	4.155	4.764	6.893	6.681	2.164	3.879	2.896	7.355	6.189	5.752	6.934	0.206	0.28	3.192	0.873	0.503	2.088	0.871	0.9	1.273	0.812	0.573	0.724	0.979	0.468	0.499
ABR	MDB | si:ch211-253h3.1 | xabr	gene10107	XM_006052699, XM_006052700, XM_006052701, XM_006052702, XM_006052703, XM_006052704	NW_005784483.1:16037-203337:+1	presumed protein-coding gene	PREDICTED: Bubalus bubalis active BCR-related	detected at high to low expression in 66 of 100 tissues	high to low	tissue enhanced (spleen)	spleen (Mediterranean) (1.673)	none	0.865	1.133	guanyl-nucleotide exchange factor activity (GO:0005085) | Rho guanyl-nucleotide exchange factor activity (GO:0005089) | protein binding (GO:0005515) | GTPase activator activity (GO:0005096)	positive regulation of GTPase activity (GO:0043547) | positive regulation of phagocytosis (GO:0050766) | negative regulation of cell migration (GO:0030336) | negative regulation of inflammatory response (GO:0050728) | brain development (GO:0007420) | negative regulation of blood vessel remodeling (GO:0060313) | inner ear morphogenesis (GO:0042472) | neuromuscular process controlling balance (GO:0…	cytosol (GO:0005829) | plasma membrane (GO:0005886) | membrane (GO:0016020)	25.725	30.839	19.505	41.163	39.931	11.308	14.171	16.32	15.325	23.419	26.508	2.235	8.328	28.579	38.153	43.409	9.24	23.684	17.015	11.984	33.721	20.939	32.126	37.714	35.297	29.482	25.454	34.561	32.673	33.716	34.614	15.767	25.343
ABRACL	1700028I04Rik | 3110003A17Rik | C1H6orf115 | C3H6orf115 | C4H6orf115 | C6ORF115 | C6orf115 | C9H6orf115 | CF115 | Costars | HSPC280 | PRO2013 | c6orf115 | cf115 | si:dkey-34f16.3 | wu:fa91c10 | wu:fb38c09 | zgc:113923	gene25061	XM_006074658, XM_006074659	NW_005785601.1:668383-683559:-1	presumed protein-coding gene	PREDICTED: Bubalus bubalis ABRA C-terminal like	detected at high to low expression in 62 of 100 tissues	high to low	mixed expression	spleen (Mediterranean) (1.743)	none	0.794	1.768	unknown	unknown	unknown	6.115	8.103	4.654	8.376	7.308	1.139	0.661	1.088	1.986	2.072	2.398	0.476	0.556	17.832	32.886	30.97	18.085	4.16	8.452	7.627	23.195	28.579	16.721	14.723	34.093	40.691	12.402	37.128	60.666	60.651	76.742	46.402	98.095
ABT1	BB_R223_JSM3D337R | Esf2 | hABT1 | habt1 | im:7139827 | zgc:109995	gene6662	XM_006047997	NW_005784078.1:215638-219438:-1	presumed protein-coding gene	PREDICTED: Bubalus bubalis activator of basal transcription 1	detected at high to low expression in 66 of 100 tissues	high to low	tissue enhanced (adrenal gland)	adrenal gland (Pandharpuri) (1.885)	none	0.869	1.175	RNA binding (GO:0003723) | protein binding (GO:0005515) | poly(A) RNA binding (GO:0044822) | DNA binding (GO:0003677) | nucleotide binding (GO:0000166)	regulation of transcription, DNA-templated (GO:0006355) | endonucleolytic cleavage to generate mature 5'-end of SSU-rRNA from (SSU-rRNA, 5.8S rRNA, LSU-rRNA) (GO:0000472) | endonucleolytic cleavage in ITS1 to separate SSU-rRNA from 5.8S rRNA and LSU-rRNA from tricistronic rRNA transcript (SSU-rRNA, 5.8S rRNA, LSU-rRNA) (GO:0000447) | small-subunit processome assembly (GO:0034462) | endonucleolyti…	transcription factor complex (GO:0005667) | nucleus (GO:0005634) | nucleolus (GO:0005730)	12.858	6.917	3.596	9.527	12.249	6.354	7.021	7.587	6.375	7.943	8.05	4.45	13.42	9.837	14.854	19.046	9.218	11.803	7.458	6.224	12.067	7.176	8.928	11.142	5.223	9.584	8.421	9.671	11.837	10.735	10.972	9.492	14.946
ABTB1	AI847549 | BC003234 | BPOZ | BTB3 | BTBD21 | EF1ABP | PP2259 | si:ch73-272m14.1	gene27939	XM_006078831, XM_006078832, XM_006078833, XM_006078834, XM_006078835, XM_006078836	NW_005785836.1:892510-897867:+1	presumed protein-coding gene	PREDICTED: Bubalus bubalis ankyrin repeat and BTB (POZ) domain containing 1	detected at high to low expression in 64 of 100 tissues	high to low	tissue enhanced (endometrium)	endometrium (Mediterranean) (1.769)	none	0.866	1.253	protein binding (GO:0005515)	unknown	nucleolus (GO:0005730) | cytoplasm (GO:0005737) | plasma membrane (GO:0005886)	38.644	6.44	2.57	14.578	25.247	7.996	7.625	9.703	8.836	13.425	14.451	4.001	9.75	14.241	17.459	17.233	11.083	17.349	6.726	4.826	19.41	8.989	8.236	18.978	16.738	14.679	8.571	15.23	26.828	18.345	20.681	20.497	17.052
ABTB2	ABTB2A | AW539457 | BPOZ-2 | BTBD22 | Cca3	gene16806	XM_006062383, XM_006062384	NW_005785048.1:2515493-2701881:+1	presumed protein-coding gene	PREDICTED: Bubalus bubalis ankyrin repeat and BTB (POZ) domain containing 2	detected at high to low expression in 57 of 100 tissues	high to low	tissue enhanced (semitendinosus muscle, spinal cord)	semitendinosus muscle (Mediterranean) (3.120)	none	0.905	1.606	protein binding (GO:0005515) | protein heterodimerization activity (GO:0046982)	cellular response to toxic substance (GO:0097237)	nucleus (GO:0005634) | nucleoplasm (GO:0005654)	4.235	1.116	0.604	16.06	39.673	4.788	7.314	8.856	7.829	12.489	14.246	3.962	54.376	1.487	1.107	1.404	4.505	4.347	1.46	0.927	2.896	1.79	1.541	5.408	6.575	2.557	1.572	3.265	2.544	2.927	3.025	1.824	6.353
ACAA1	ACAA | PTHIO | THIO | acaa | pthio | thika | thio | zgc:92385	gene26708	XM_006077019, XM_006077020, XM_006077021	NW_005785740.1:1813618-1844731:+1	presumed protein-coding gene	PREDICTED: Bubalus bubalis acetyl-CoA acyltransferase 1	detected at high to low expression in 66 of 100 tissues	high to low	tissue enhanced (kidney cortex)	kidney cortex (Mediterranean) (1.646)	none	0.901	1.382	protein binding (GO:0005515) | transferase activity (GO:0016740) | acetate CoA-transferase activity (GO:0008775) | transferase activity, transferring acyl groups (GO:0016746) | palmitoyl-CoA oxidase activity (GO:0016401) | transferase activity, transferring acyl groups other than amino-acyl groups (GO:0016747) | catalytic activity (GO:0003824)	fatty acid beta-oxidation (GO:0006635) | very long-chain fatty acid metabolic process (GO:0000038) | metabolic process (GO:0008152) | bile acid metabolic process (GO:0008206)	membrane (GO:0016020) | peroxisome (GO:0005777) | intracellular membrane-bounded organelle (GO:0043231)	28.344	11.86	6.813	35.696	58.135	39.395	28.242	56.389	59.407	49.823	70.768	8.646	21.395	22.142	29.858	30.314	46.344	47.325	50.27	22.869	94.824	115.978	85.703	66.326	127.121	80.871	69.734	85.103	64.445	53.301	41.035	42.27	29.655
ACAA2	0610011L04Rik | AI255831 | AI265397 | D18Ertd240e | DSAEC | fb59b11 | wu:fb59b11 | zgc:56036	gene3440	XM_006043177	NW_005783176.1:12460-47891:-1	presumed protein-coding gene	PREDICTED: Bubalus bubalis acetyl-CoA acyltransferase 2	detected at high to low expression in 66 of 100 tissues	high to low	tissue enhanced (rumen)	omasum (Mediterranean) (1.673)	none	0.845	1.566	protein binding (GO:0005515) | transferase activity (GO:0016740) | acetyl-CoA C-acyltransferase activity (GO:0003988) | poly(A) RNA binding (GO:0044822) | transferase activity, transferring acyl groups (GO:0016746) | transferase activity, transferring acyl groups other than amino-acyl groups (GO:0016747) | catalytic activity (GO:0003824)	fatty acid metabolic process (GO:0006631) | metabolic process (GO:0008152) | negative regulation of mitochondrial membrane permeability involved in apoptotic process (GO:1902109) | cellular response to hypoxia (GO:0071456) | negative regulation of mitochondrial outer membrane permeabilization involved in apoptotic signaling pathway (GO:1901029) | lipid metabolic process (GO:0006629)	mitochondrion (GO:0005739) | mitochondrial inner membrane (GO:0005743) | extracellular exosome (GO:0070062)	27.457	18.266	5.389	48.179	96.864	334.706	136.252	302.473	220.817	181.682	172.072	28.509	101.458	29.917	93.267	67.43	92.195	112.111	520.076	188.417	393.277	517.573	959.822	122.124	52.014	61.169	400.334	63.125	59.188	75.336	60.521	58.956	74.002
ACACA	A530025K05Rik | ACAC | ACACAD | ACC | ACC1 | ACCA | Acac | Acc1 | Gm738 | acc | fj43d01 | im:7138837 | si:ch211-199d18.1 | wu:fj43d01	gene18815	XM_006065484	NW_005785166.1:4135399-4424906:-1	presumed protein-coding gene	PREDICTED: Bubalus bubalis acetyl-CoA carboxylase alpha	detected at medium to low expression in 65 of 100 tissues	medium to low	tissue enhanced (endometrium)	endometrium (Mediterranean) (2.320)	none	0.867	1.296	ATP binding (GO:0005524) | protein binding (GO:0005515) | acetyl-CoA carboxylase activity (GO:0003989) | D-alanine-D-alanine ligase activity (GO:0008716) | metal ion binding (GO:0046872) | biotin carboxylase activity (GO:0004075) | ligase activity (GO:0016874) | nucleotide binding (GO:0000166) | catalytic activity (GO:0003824)	lipid homeostasis (GO:0055088) | cellular response to prostaglandin E stimulus (GO:0071380) | tissue homeostasis (GO:0001894) | lipid metabolic process (GO:0006629) | fatty acid biosynthetic process (GO:0006633) | metabolic process (GO:0008152) | acetyl-CoA metabolic process (GO:0006084) | protein homotetramerization (GO:0051289) | multicellular organismal protein metabolic process (GO:0044268)	cytosol (GO:0005829) | actin cytoskeleton (GO:0015629) | cytoplasm (GO:0005737) | nucleolus (GO:0005730) | mitochondrion (GO:0005739) | extracellular exosome (GO:0070062)	11.033	6.63	5.601	9.573	19.209	1.3	2.859	1.634	1.862	2.653	2.867	1.419	3.471	7.359	8.52	10.897	4.963	4.144	4.028	3.594	5.622	3.217	3.696	8.478	2.639	3.938	3.549	5.071	4.927	6.576	5.434	3.358	3.331
ACACB	ACACA | ACC2 | ACCB | AI597064 | AW743042 | Acc2 | Accb | HACC275 | UNG | si:ch211-250o15.3	gene4552	XM_006044834, XM_006044835, XM_006044836, XM_006044837, XM_006044838, XM_006044839, XM_006044840	NW_005783660.1:392494-507400:-1	presumed protein-coding gene	PREDICTED: Bubalus bubalis acetyl-CoA carboxylase beta	detected at high to low expression in 17 of 100 tissues	high to low	tissue enhanced (semitendinosus muscle)	semitendinosus muscle (Mediterranean) (7.454)	none	0.972	34.574	ATP binding (GO:0005524) | protein binding (GO:0005515) | acetyl-CoA carboxylase activity (GO:0003989) | metal ion binding (GO:0046872) | biotin carboxylase activity (GO:0004075) | ligase activity (GO:0016874) | nucleotide binding (GO:0000166) | catalytic activity (GO:0003824)	malonyl-CoA biosynthetic process (GO:2001295) | regulation of glucose metabolic process (GO:0010906) | negative regulation of gene expression (GO:0010629) | positive regulation of heart growth (GO:0060421) | fatty acid biosynthetic process (GO:0006633) | energy homeostasis (GO:0097009) | metabolic process (GO:0008152) | positive regulation of lipid storage (GO:0010884) | negative regulation of fa…	nucleus (GO:0005634) | mitochondrion (GO:0005739)	0.099	0.076	0.03	0.161	0.13	23.298	54.569	22.245	31.288	14.261	30.034	28.545	175.374	0.979	0.432	0.704	21.392	31.492	0.058	0.126	1.135	0.142	0.023	0.128	0.022	0.498	0.147	0.229	0.792	0.377	1.338	1.159	0.506
ACAD10	2410021P16Rik | RGD1310159	gene15881	XM_006060969	NW_005784980.1:1021279-1071088:-1	presumed protein-coding gene	PREDICTED: Bubalus bubalis acyl-CoA dehydrogenase family, member 10	detected at low expression in 40 of 100 tissues	low	mixed expression	endometrium (Mediterranean) (2.822)	none	0.797	1.218	oxidoreductase activity, acting on the CH-CH group of donors (GO:0016627) | flavin adenine dinucleotide binding (GO:0050660) | hydrolase activity (GO:0016787) | fatty-acyl-CoA binding (GO:0000062) | acyl-CoA dehydrogenase activity (GO:0003995) | electron carrier activity (GO:0009055) | oxidoreductase activity, acting on the CH-CH group of donors, with a flavin as acceptor (GO:0052890)	metabolic process (GO:0008152) | fatty acid beta-oxidation using acyl-CoA dehydrogenase (GO:0033539) | lipid homeostasis (GO:0055088) | oxidation-reduction process (GO:0055114)	mitochondrion (GO:0005739)	1.879	0.961	0.411	1.513	3.853	1.187	1.925	1.577	2.146	2.002	2.415	0.711	1.109	1.232	0.86	0.858	0.98	1.21	0.617	0.948	1.913	0.863	0.81	2.806	0.33	0.945	0.713	1.213	0.689	1.424	1.062	1.16	0.539
ACAD11	5730439E10Rik | ACAD-11 | ACAD10 | AI987948 | RGD1306270 | acd11 | zgc:55835	gene9686	XM_006052126, XM_006052127	NW_005784429.1:222246-338239:-1	presumed protein-coding gene	PREDICTED: Bubalus bubalis acyl-CoA dehydrogenase family, member 11	detected at medium to low expression in 64 of 100 tissues	medium to low	mixed expression	liver (Bhadawari) (2.036)	none	0.725	1.108	flavin adenine dinucleotide binding (GO:0050660) | medium-chain-acyl-CoA dehydrogenase activity (GO:0070991) | long-chain-acyl-CoA dehydrogenase activity (GO:0004466) | acyl-CoA dehydrogenase activity (GO:0003995) | electron carrier activity (GO:0009055) | oxidoreductase activity, acting on the CH-CH group of donors (GO:0016627) | very-long-chain-acyl-CoA dehydrogenase activity (GO:0017099) | fat…	metabolic process (GO:0008152) | fatty acid beta-oxidation using acyl-CoA dehydrogenase (GO:0033539) | lipid homeostasis (GO:0055088) | oxidation-reduction process (GO:0055114)	nucleus (GO:0005634) | mitochondrial membrane (GO:0031966) | mitochondrion (GO:0005739)	2.961	1.434	0.935	3.624	6.836	2.601	1.383	1.596	3.516	2.886	3.637	0.878	1.668	2.732	4.509	4.005	3.204	3.956	2.839	2.891	5.294	6.131	8.373	5.201	4.306	6.041	5.754	6.102	10.47	8.806	7.019	18.98	14.391
ACAD8	2310016C19Rik | ACAD-8 | AI786953 | ARC42 | DDBDRAFT_0219367 | DDBDRAFT_0237710 | DDB_0219367 | DDB_0237710 | RGD1564209 | zgc:55874	gene20885	XM_006068482	NW_005785320.1:420984-431011:-1	presumed protein-coding gene	PREDICTED: Bubalus bubalis acyl-CoA dehydrogenase family, member 8	detected at high to low expression in 65 of 100 tissues	high to low	tissue enhanced (endometrium)	endometrium (Mediterranean) (1.872)	none	0.93	1.367	oxidoreductase activity, acting on the CH-CH group of donors (GO:0016627) | flavin adenine dinucleotide binding (GO:0050660) | acyl-CoA dehydrogenase activity (GO:0003995) | oxidoreductase activity (GO:0016491)	metabolic process (GO:0008152) | oxidation-reduction process (GO:0055114)	unknown	28.036	9.604	3.353	17.853	26.169	21.311	13.67	27.068	20.868	26.198	23.039	9.66	16.713	10.293	14.611	11.845	16.54	32.761	8.894	6.295	32.35	17.979	17.493	29.676	16.223	22.88	14.703	26.9	30.016	39.643	23.58	32.101	11.927
ACAD9	2600017P15Rik | 4732402K02 | C630012L17Rik | NPD002 | Nyggf2 | im:7141484 | zgc:136367	gene27961	XM_006078862	NW_005785836.1:1805777-1854326:-1	presumed protein-coding gene	PREDICTED: Bubalus bubalis acyl-CoA dehydrogenase family, member 9	detected at high to low expression in 65 of 100 tissues	high to low	tissue enhanced (endometrium)	endometrium (Mediterranean) (1.862)	none	0.866	1.195	protein binding (GO:0005515) | flavin adenine dinucleotide binding (GO:0050660) | electron carrier activity (GO:0009055) | acyl-CoA dehydrogenase activity (GO:0003995) | oxidoreductase activity, acting on the CH-CH group of donors (GO:0016627) | fatty-acyl-CoA binding (GO:0000062) | oxidoreductase activity (GO:0016491) | oxidoreductase activity, acting on the CH-CH group of donors, with a flavin …	metabolic process (GO:0008152) | fatty acid beta-oxidation using acyl-CoA dehydrogenase (GO:0033539) | mitochondrial respiratory chain complex I assembly (GO:0032981) | lipid homeostasis (GO:0055088) | oxidation-reduction process (GO:0055114)	nucleus (GO:0005634) | dendrite (GO:0030425) | mitochondrion (GO:0005739)	18.406	5.628	2.129	9.068	13.606	8.407	8.329	10.145	7.645	9.906	9.17	3.041	9.307	7.567	7.998	9.01	26.023	13.71	16.539	11.106	24.184	20.713	22.916	14.736	8.221	10.928	14.215	10.911	13.129	14.143	12.448	8.521	10.115
ACADL	AA960361 | ACAD4 | ACOADA | AU018452 | C79855 | LCAD | zgc:55656	gene24054	XM_006073191, XM_006073192	NW_005785527.1:1420107-1463605:-1	presumed protein-coding gene	PREDICTED: Bubalus bubalis acyl-CoA dehydrogenase, long chain	detected at medium to low expression in 63 of 100 tissues	medium to low	mixed expression	kidney cortex (Mediterranean) (1.771)	none	0.755	1.252	oxidoreductase activity, acting on the CH-CH group of donors (GO:0016627) | flavin adenine dinucleotide binding (GO:0050660) | fatty-acyl-CoA binding (GO:0000062) | acyl-CoA dehydrogenase activity (GO:0003995) | long-chain-acyl-CoA dehydrogenase activity (GO:0004466) | electron carrier activity (GO:0009055) | oxidoreductase activity, acting on the CH-CH group of donors, with a flavin as acceptor …	metabolic process (GO:0008152) | fatty acid beta-oxidation using acyl-CoA dehydrogenase (GO:0033539) | long-chain fatty acid catabolic process (GO:0042758) | lipid homeostasis (GO:0055088) | carnitine metabolic process, CoA-linked (GO:0019254) | oxidation-reduction process (GO:0055114)	mitochondrion (GO:0005739)	5.3	10.819	2.439	6.956	8.127	23.561	20.626	24.363	31.489	20.527	23.3	7.826	14.395	4.544	5.866	7.511	10.703	17.567	17.257	13.849	18.088	25.985	34.444	16.009	6.696	6.164	25.901	9.867	16.327	14.049	8.486	13.046	9.788
ACADM	ACAD1 | AU018656 | MCAD | MCADH | fb53e01 | wu:fb53e01 | zgc:111905 | zgc:56101 | zgc:76911	gene15416	XM_006060234	NW_005784955.1:233760-269179:+1	presumed protein-coding gene	PREDICTED: Bubalus bubalis acyl-CoA dehydrogenase, C-4 to C-12 straight chain	detected at high to low expression in 66 of 100 tissues	high to low	mixed expression	kidney cortex (Mediterranean) (1.445)	none	0.804	1.23	oxidoreductase activity, acting on the CH-CH group of donors (GO:0016627) | flavin adenine dinucleotide binding (GO:0050660) | medium-chain-acyl-CoA dehydrogenase activity (GO:0070991) | fatty-acyl-CoA binding (GO:0000062) | acyl-CoA dehydrogenase activity (GO:0003995) | electron carrier activity (GO:0009055) | oxidoreductase activity, acting on the CH-CH group of donors, with a flavin as accepto…	liver development (GO:0001889) | carnitine metabolic process (GO:0009437) | lipid metabolic process (GO:0006629) | glycogen biosynthetic process (GO:0005978) | medium-chain fatty acid metabolic process (GO:0051791) | fatty acid beta-oxidation (GO:0006635) | post-embryonic development (GO:0009791) | fatty acid beta-oxidation using acyl-CoA dehydrogenase (GO:0033539) | heart development (GO:0007507…	mitochondrion (GO:0005739) | mitochondrial matrix (GO:0005759)	31.2	12.84	6.741	33.38	47.411	227.909	121.556	186.809	229.995	93.189	135.462	89.745	261.146	30.182	74.136	65.468	80.351	202.552	53.154	50.328	80.726	95.072	89.123	72.405	41.582	56.286	78.554	49.085	88.499	74.715	73.698	122.198	128.131
ACADS	ACAD3 | AI196007 | Bcd-1 | Bcd1 | Hdlq8 | SCAD | Scad | acad3 | fc44c01 | scad | wu:fc44c01 | zgc:92400	gene10286	XM_006052943	NW_005784502.1:925786-942674:-1	presumed protein-coding gene	PREDICTED: Bubalus bubalis acyl-CoA dehydrogenase, C-2 to C-3 short chain	detected at high to low expression in 65 of 100 tissues	high to low	mixed expression	omasum (Mediterranean) (1.589)	none	0.782	1.451	oxidoreductase activity, acting on the CH-CH group of donors (GO:0016627) | flavin adenine dinucleotide binding (GO:0050660) | acyl-CoA dehydrogenase activity (GO:0003995) | oxidoreductase activity (GO:0016491)	metabolic process (GO:0008152) | oxidation-reduction process (GO:0055114)	nucleus (GO:0005634) | mitochondrion (GO:0005739)	9.522	5.252	1.058	6.413	7.602	51.495	52.777	66.945	63.153	44.676	50.263	12.343	34.415	12.972	26.84	21.37	27.302	57.579	128.412	52.439	71.932	129.03	142.587	15.153	107.57	46.001	88.678	59.942	50.863	50.292	31.619	47.415	25.681
ACADSB	1300003O09Rik | 2-MEBCAD | 2-mebcad | ACAD7 | BB066609 | DDBDRAFT_0185291 | DDBDRAFT_0237707 | DDB_0185291 | DDB_0237707 | SBCAD | acad7 | sbcad | zgc:162918	gene29037	XM_006080402	NW_005785893.1:345662-392606:+1	presumed protein-coding gene	PREDICTED: Bubalus bubalis acyl-CoA dehydrogenase, short/branched chain	detected at high to low expression in 66 of 100 tissues	high to low	tissue enhanced (kidney cortex)	kidney medulla (Bhadawari) (2.131)	none	0.937	1.857	oxidoreductase activity, acting on the CH-CH group of donors (GO:0016627) | flavin adenine dinucleotide binding (GO:0050660) | fatty-acyl-CoA binding (GO:0000062) | acyl-CoA dehydrogenase activity (GO:0003995) | electron carrier activity (GO:0009055) | oxidoreductase activity, acting on the CH-CH group of donors, with a flavin as acceptor (GO:0052890) | oxidoreductase activity (GO:0016491)	fatty acid metabolic process (GO:0006631) | metabolic process (GO:0008152) | fatty acid beta-oxidation using acyl-CoA dehydrogenase (GO:0033539) | lipid homeostasis (GO:0055088) | lipid metabolic process (GO:0006629) | oxidation-reduction process (GO:0055114)	mitochondrion (GO:0005739) | extracellular exosome (GO:0070062) | mitochondrial matrix (GO:0005759)	35.692	20.323	8.709	21.632	29.636	84.655	61.129	66.052	67.491	87.861	74.966	17.271	29.816	11.303	17.401	15.746	27.115	67.959	12.498	12.199	21.484	12.39	17.498	65.888	2.982	15.213	19.847	20.358	4.781	15.491	13.37	8.83	6.479
ACADVL	ACAD6 | ACAD9L | LCACD | VLCAD | fb52d04 | vlcad | wu:fb52d04 | wu:fc75e01 | zgc:64067	gene15360	XM_006060137, XM_006060138, XM_006060139	NW_005784950.1:1814665-1819935:+1	presumed protein-coding gene	PREDICTED: Bubalus bubalis acyl-CoA dehydrogenase, very long chain	detected at high to low expression in 66 of 100 tissues	high to low	tissue enhanced (heart)	heart (Mediterranean) (1.457)	none	0.814	1.338	oxidoreductase activity, acting on the CH-CH group of donors (GO:0016627) | flavin adenine dinucleotide binding (GO:0050660) | very-long-chain-acyl-CoA dehydrogenase activity (GO:0017099) | fatty-acyl-CoA binding (GO:0000062) | acyl-CoA dehydrogenase activity (GO:0003995) | electron carrier activity (GO:0009055) | oxidoreductase activity, acting on the CH-CH group of donors, with a flavin as acce…	very long-chain fatty acid catabolic process (GO:0042760) | fatty acid beta-oxidation using acyl-CoA dehydrogenase (GO:0033539) | negative regulation of fatty acid biosynthetic process (GO:0045717) | temperature homeostasis (GO:0001659) | lipid homeostasis (GO:0055088) | lipid metabolic process (GO:0006629) | metabolic process (GO:0008152) | fatty acid metabolic process (GO:0006631) | epithelial …	nucleus (GO:0005634) | mitochondrial nucleoid (GO:0042645) | nucleolus (GO:0005730) | cytoplasm (GO:0005737) | membrane (GO:0016020) | mitochondrion (GO:0005739) | mitochondrial inner membrane (GO:0005743)	50.372	19.951	6.59	64.819	75.102	466.807	289.984	427.932	339.901	213.242	197.743	60.899	221.811	30.757	44.599	46.23	176.572	155.728	50.954	34.587	88.553	47.226	71.709	131.043	74.367	59.359	49.499	79.763	70.82	90.949	83.464	66.349	89.605
ACAN	AGC1 | AGCAN | Agc | Agc1 | CSPCP | CSPG1 | CSPGCP | Cspg1 | MSK16 | SEDK | SSOAOD | agc1 | agcan | b2b183Clo | cmd | cspg1 | cspgcp | msk16 | sedk | xagc1	gene14089	XM_006058189	NW_005784845.1:193907-262113:+1	presumed protein-coding gene	PREDICTED: Bubalus bubalis aggrecan	detected at low expression in 4 of 100 tissues	low	group enriched (male reproductive system)	epididymis (Bhadawari) (2.413)	male reproductive system	0.955	12.993	protein binding (GO:0005515) | calcium ion binding (GO:0005509) | hyaluronic acid binding (GO:0005540)	cell adhesion (GO:0007155) | heart development (GO:0007507) | skeletal system development (GO:0001501) | collagen fibril organization (GO:0030199) | cartilage condensation (GO:0001502) | central nervous system development (GO:0007417) | chondrocyte development (GO:0002063) | proteoglycan biosynthetic process (GO:0030166)	basement membrane (GO:0005604) | proteinaceous extracellular matrix (GO:0005578)	0.104	0.143	0.186	0.415	0.348	0	0.01	0.004	0	0.035	0	0.007	0.101	0.046	0.008	0.013	0.035	0.064	0.006	0.006	0.007	0.019	0.002	0.048	0	0.104	0.004	0.007	0.01	0.019	0.005	0.008	0
ACAP1	Acap2 | CENTB1 | Centb1 | Cnt-b1 | centb1 | zgc:153917	gene15373	XM_006060161, XM_006060162	NW_005784950.1:1918925-1931215:+1	presumed protein-coding gene	PREDICTED: Bubalus bubalis ArfGAP with coiled-coil, ankyrin repeat and PH domains 1	detected at high to low expression in 63 of 100 tissues	high to low	tissue enhanced (endometrium, spleen)	spleen (Mediterranean) (2.284)	none	0.903	2.658	protein binding (GO:0005515) | GTPase activator activity (GO:0005096) | metal ion binding (GO:0046872)	positive regulation of GTPase activity (GO:0043547)	membrane (GO:0016020)	7.272	2.023	0.418	10.763	29.238	2.939	1.889	3.444	3.712	4.902	5.221	0.557	0.702	6.931	5.702	5.911	2.899	4.718	1.085	1.269	9.319	2.01	2.726	8.348	3.296	11.065	1.553	7.189	25.378	26.916	31.617	22.008	19.155
ACAP2	4832442G16 | 9530039J15Rik | CENTB2 | CNT-B2 | Centb2 | cenB1A | centaurin-beta-2 | centb2 | cnt-b2 | mKIAA0041 | si:dkey-254a11.3	gene6290	XM_006047529	NW_005784025.1:660561-737399:+1	presumed protein-coding gene	PREDICTED: Bubalus bubalis ArfGAP with coiled-coil, ankyrin repeat and PH domains 2	detected at medium to low expression in 63 of 100 tissues	medium to low	mixed expression	white blood cells (Mediterranean) (2.259)	none	0.811	1.166	Rab GTPase binding (GO:0017137) | protein binding (GO:0005515) | GTPase activator activity (GO:0005096)	positive regulation of GTPase activity (GO:0043547)	membrane (GO:0016020)	2.454	5.088	5.22	1.8	7.647	0.906	2.155	0.426	1.732	0.693	2.983	1.986	2.027	7.984	7.193	8.163	4.652	1.847	2.772	2.156	1.189	2.23	2.82	3.532	1.546	2.867	4.25	2.359	3.246	3.612	5.296	5.49	7.892
ACAP3	CENTB5 | Centb5 | Kiaa1716-hp | acap2 | centb2 | centb5 | mKIAA1716	gene19748	XM_006066958, XM_006066959	NW_005785230.1:1908887-1923258:+1	presumed protein-coding gene	PREDICTED: Bubalus bubalis ArfGAP with coiled-coil, ankyrin repeat and PH domains 3	detected at high to low expression in 63 of 100 tissues	high to low	tissue enhanced (endometrium)	endometrium (Mediterranean) (2.529)	none	0.949	1.973	protein binding (GO:0005515) | GTPase activator activity (GO:0005096)	positive regulation of GTPase activity (GO:0043547)	unknown	65.228	21.951	5.951	43.311	73.861	3.064	4.396	4.5	4.704	7.659	7.661	1.302	3.541	10.114	6.538	12.059	8.792	12.03	5.227	5.315	19.887	6.287	6.602	16.004	4.381	7.361	5.63	11.57	6.339	9.712	9.385	4.929	3.596
ACAT1	6330585C21Rik | ACAT | Acat | MAT | RATACAL | T2 | THIL | fd16h07 | fd20g06 | wu:fd16h07 | wu:fd20g06 | zgc:86832	gene10513	XM_006053335	NW_005784514.1:459782-489196:+1	presumed protein-coding gene	PREDICTED: Bubalus bubalis acetyl-CoA acetyltransferase 1	detected at high to low expression in 66 of 100 tissues	high to low	mixed expression	omasum (Mediterranean) (1.481)	none	0.795	1.518	transferase activity (GO:0016740) | acetyl-CoA C-acetyltransferase activity (GO:0003985) | metal ion binding (GO:0046872) | transferase activity, transferring acyl groups (GO:0016746) | transferase activity, transferring acyl groups other than amino-acyl groups (GO:0016747) | catalytic activity (GO:0003824)	metabolic process (GO:0008152)	mitochondrion (GO:0005739) | mitochondrial inner membrane (GO:0005743) | extracellular exosome (GO:0070062)	36.077	15.521	8.428	33.441	37.175	144.69	82.509	138.678	156.826	113.748	126.875	47.366	112.329	24.57	46.3	49.469	108.791	285.482	319.658	153.614	256.154	432.462	566.115	106.376	72.966	78.541	391.103	86.311	68.24	55.852	41.512	49.981	41.196
ACAT2	AACT2 | AW742799 | Ab2-076 | Acat3 | Acetoacetyl-CoA thiolase 2 | EMB1276 | EMBRYO DEFECTIVE 1276 | MIF21.12 | MIF21_12 | Tcp-1x | Tcp1-rs1 | acetoacetyl-CoA thiolase 2 | fb10a06 | fb53f08 | thic | wu:fb10a06 | wu:fb53f08	gene8985	XM_006051253	NW_005784360.1:735733-750025:-1	presumed protein-coding gene	PREDICTED: Bubalus bubalis acetyl-CoA acetyltransferase 2	detected at high to low expression in 65 of 100 tissues	high to low	tissue enhanced (spinal cord)	adrenal gland (Mediterranean) (1.781)	none	0.826	1.573	protein binding (GO:0005515) | transferase activity (GO:0016740) | acetyl-CoA C-acetyltransferase activity (GO:0003985) | transferase activity, transferring acyl groups other than amino-acyl groups (GO:0016747) | catalytic activity (GO:0003824)	lipid biosynthetic process (GO:0008610) | metabolic process (GO:0008152)	nucleus (GO:0005634) | nucleolus (GO:0005730) | cytoplasm (GO:0005737) | extracellular exosome (GO:0070062)	31.374	15.483	8.5	62.644	250.618	2.378	3.09	3.416	3.834	4.987	5.244	0.909	2.093	13.413	19.993	24.867	48.772	7.237	33.15	16.638	26.711	32.074	41.684	7.414	31.916	24.474	23.474	30.896	49.008	32.515	36.242	22.56	46.21
ACBD3	60kDa | 8430407O11Rik | D1Ertd10e | GCP60 | GOCAP1 | GOLPH1 | Gocap1 | PAP7 | Pap7 | fa20g08 | si:dkey-267p15.1 | wu:fa20g08 | zgc:66303	gene5312	XM_006046096	NW_005783811.1:230002-268554:-1	presumed protein-coding gene	PREDICTED: Bubalus bubalis acyl-CoA binding domain containing 3	detected at high to low expression in 66 of 100 tissues	high to low	mixed expression	endometrium (Mediterranean) (1.567)	none	0.794	1.035	protein binding (GO:0005515) | protein kinase A regulatory subunit binding (GO:0034237) | fatty-acyl-CoA binding (GO:0000062)	transport (GO:0006810)	integral component of membrane (GO:0016021) | Golgi apparatus (GO:0005794) | membrane (GO:0016020)	13.966	8.496	4.519	12.468	21.002	9.655	8.62	8.588	9.16	10.976	13.532	6.919	17.617	14.237	29.025	32.247	15.143	17.121	10.852	7.944	19.555	13.01	11.764	25.087	15.454	16.333	14.386	20.29	14.636	20.715	17.193	14.041	21.53
ACBD4	2010009P05Rik | 2010015A21Rik | AI849317 | HMFT0700 | zgc:85611	gene16741	XM_006062228, XM_006062229	NW_005785046.1:54360-62358:+1	presumed protein-coding gene	PREDICTED: Bubalus bubalis acyl-CoA binding domain containing 4	detected at high to low expression in 63 of 100 tissues	high to low	tissue enhanced (endometrium)	endometrium (Mediterranean) (2.222)	none	0.909	1.33	lipid binding (GO:0008289) | fatty-acyl-CoA binding (GO:0000062)	unknown	unknown	10.188	6.27	1.127	8.84	20.614	4.887	7.153	7.709	10.532	8.186	11.788	2.81	4.155	8.363	9.917	10.167	6.572	18.366	4.872	5.263	24.062	5.808	4.338	28.391	5.651	5.712	6.566	12.53	8.133	8.334	9.882	12.091	9.732
ACBD6	0610010G04Rik | 2610100E10Rik | DDBDRAFT_0188797 | DDBDRAFT_0266382 | DDB_0188797 | DDB_0266382 | fc69g03 | wu:fc18d09 | wu:fc69g03	gene7171	XM_006048592, XM_006048593, XM_006048594, XM_006048595	NW_005784136.1:1539002-1740444:-1	presumed protein-coding gene	PREDICTED: Bubalus bubalis acyl-CoA binding domain containing 6	detected at medium to low expression in 65 of 100 tissues	medium to low	mixed expression	testes (Bhadawari) (1.755)	none	0.784	1.172	protein binding (GO:0005515) | fatty-acyl-CoA binding (GO:0000062)	unknown	unknown	11.979	6.6	3.168	7.448	8.196	23.766	11.547	21.3	17.334	13.722	15.073	4.072	11.55	5.712	6.811	6.786	10.075	13.643	4.202	4.092	10.972	8.54	6.556	7.456	4.08	7.377	7.655	8.346	9.2	9.48	7.592	10.405	6.62
ACCS	2610203E10Rik | ACS | Accsl | PHACS | Phacs | RGD1309314 | fa10f06 | wu:fa10f06 | zgc:113217	gene6084	XM_006047217, XM_006047218	NW_005783979.1:2285408-2308530:-1	presumed protein-coding gene	PREDICTED: Bubalus bubalis 1-aminocyclopropane-1-carboxylate synthase homolog (Arabidopsis)(non-functional)	detected at medium to low expression in 54 of 100 tissues	medium to low	mixed expression	spleen (Mediterranean) (2.386)	none	0.729	1.03	protein binding (GO:0005515) | pyridoxal phosphate binding (GO:0030170) | catalytic activity (GO:0003824)	biosynthetic process (GO:0009058)	unknown	0.755	0.753	0.198	1.415	3.182	0.276	0.401	0.49	0.77	0.962	1.519	0.171	0.629	2.358	2.346	3.602	0.925	2.072	1.144	1.108	4.702	1.698	1.074	4.836	3.228	3.3	2.073	3.962	5.96	5.771	5.083	4.898	4.229
ACCSL	Gm1967	gene6085	XM_006080854	NW_005783979.1:2311485-2339619:-1	presumed protein-coding gene	PREDICTED: Bubalus bubalis 1-aminocyclopropane-1-carboxylate synthase homolog (Arabidopsis)(non-functional)-like	detected at low expression in 1 of 100 tissues	low	tissue enriched (embryo pool), group enriched (whole body)	embryo pool (Mediterranean) (1.194)	whole body	0.991	5.402	pyridoxal phosphate binding (GO:0030170) | catalytic activity (GO:0003824)	biosynthetic process (GO:0009058)	unknown	0.167	0.06	0.05	0.135	0.096	0	0.003	0.007	0	0.016	0	0.009	0	0.014	0.043	0	0	0.037	0.001	0.001	0.007	0.017	0	0.195	0.019	0	0	0	0	0	0.011	0.035	0.034
ACD	AGR_C_2410 | AGR_C_2611 | AGR_C_4660 | AGR_C_885 | AGR_L_2707 | AGR_L_2776 | AGR_L_2789 | AGR_pAT_773 | AGR_pTi_133 | PIP1 | PTOP | TINT1 | TPP1 | tpp1 | zgc:193816	gene23236	XM_006072025, XM_006072026, XM_006072027	NW_005785470.1:205196-211473:+1	presumed protein-coding gene	PREDICTED: Bubalus bubalis adrenocortical dysplasia homolog (mouse)	detected at high to low expression in 63 of 100 tissues	high to low	tissue enhanced (endometrium)	endometrium (Mediterranean) (2.088)	none	0.86	1.204	protein binding (GO:0005515) | telomeric DNA binding (GO:0042162) | DNA polymerase binding (GO:0070182) | macromolecular complex binding (GO:0044877)	telomere maintenance (GO:0000723) | skeletal system development (GO:0001501) | telomere capping (GO:0016233) | urogenital system development (GO:0001655) | protein localization to chromosome, telomeric region (GO:0070198) | positive regulation of telomere maintenance via telomerase (GO:0032212) | protection from non-homologous end joining at telomere (GO:0031848) | positive regulation of single-s…	telosome (GO:0070187) | nuclear telomere cap complex (GO:0000783) | nucleus (GO:0005634) | cytoplasm (GO:0005737) | nuclear chromosome, telomeric region (GO:0000784) | nucleoplasm (GO:0005654)	13.292	4.553	1.046	6.638	8.903	2.247	3.283	3.049	3.003	3.968	3.204	2.519	4.742	6.207	6.381	7.183	9.697	7.911	4.997	3.539	11.032	7.784	8.306	7.772	4.822	6.007	7.622	6.918	6.789	9.116	6.664	6.372	4.589
ACE (assigned to LOC102395458 [confidence: 1])	.	gene4061	XM_006044140	NW_005783540.1:103982-116724:-1	presumed protein-coding gene	angiotensin I converting enzyme	not detected	not detected	not detected	not calculated	none	not calculated	not calculated	unknown	unknown	unknown	0.04	0	0.004	0	0	0	0	0	0	0	0	0.029	0	0.001	0	0	0	0.034	0	0	0.006	0	0	0	0	0.012	0	0.008	0	0.01	0	0.028	0
ACE2	2010305L05Rik | ACEH | AChE | Ace | Bmace2 | ace1 | zgc:92514	gene2313	XM_006041540	NW_005781962.1:40314-90154:+1	presumed protein-coding gene	PREDICTED: Bubalus bubalis angiotensin I converting enzyme 2	detected at high to low expression in 25 of 100 tissues	high to low	tissue enhanced (ileum, jejunum, small intestine)	ileum (Pandharpuri) (7.314)	none	0.966	18.808	protein binding (GO:0005515) | endopeptidase activity (GO:0004175) | metallocarboxypeptidase activity (GO:0004181) | hydrolase activity (GO:0016787) | glycoprotein binding (GO:0001948) | metal ion binding (GO:0046872) | virus receptor activity (GO:0001618) | carboxypeptidase activity (GO:0004180) | peptidase activity (GO:0008233) | peptidyl-dipeptidase activity (GO:0008241) | metallopeptidase act…	positive regulation of gap junction assembly (GO:1903598) | angiotensin-mediated drinking behavior (GO:0003051) | proteolysis (GO:0006508) | positive regulation of cardiac muscle contraction (GO:0060452) | viral entry into host cell (GO:0046718) | regulation of cardiac conduction (GO:1903779) | tryptophan transport (GO:0015827) | regulation of systemic arterial blood pressure by renin-angiotensin…	integral component of membrane (GO:0016021) | extracellular space (GO:0005615) | cytoplasm (GO:0005737) | cell surface (GO:0009986) | membrane (GO:0016020) | plasma membrane (GO:0005886) | extracellular exosome (GO:0070062) | extracellular region (GO:0005576)	0.018	0.059	0.017	0.246	0.349	0.143	0.055	0.101	0.118	0.57	0.243	0.02	0	0.033	0.209	0.102	2.324	0.807	1.596	1.507	3.131	3.352	6.705	0.062	0.562	0.689	6.977	0.555	10.528	5.835	59.619	74.3	164.503
ACER1	2310024P18Rik | AI662009 | ALKCDase1 | ASAH3 | Alkcdase1 | Asah3 | Cer1 | asah3 | zgc:110285	gene21489	XM_006069364	NW_005785342.1:247613-270646:-1	presumed protein-coding gene	PREDICTED: Bubalus bubalis alkaline ceramidase 1	detected at medium to low expression in 16 of 100 tissues	medium to low	tissue enhanced (rumen)	rumen (Pandharpuri) (4.293)	none	0.964	2.031	dihydroceramidase activity (GO:0071633) | ceramidase activity (GO:0017040) | hydrolase activity, acting on carbon-nitrogen (but not peptide) bonds, in linear amides (GO:0016811)	ceramide catabolic process (GO:0046514) | epidermis development (GO:0008544) | cell differentiation (GO:0030154) | sphingolipid biosynthetic process (GO:0030148) | regulation of lipid metabolic process (GO:0019216) | ceramide metabolic process (GO:0006672) | cellular response to calcium ion (GO:0071277) | sphingolipid metabolic process (GO:0006665) | keratinocyte differentiation (GO:0030216) | sp…	integral component of membrane (GO:0016021) | endoplasmic reticulum (GO:0005783)	0.378	0.568	0.146	0.542	1.186	0.274	0.332	0.283	0.212	0.61	0.364	0.033	0	0.382	0.262	0.367	1.784	0.643	3.833	3.184	3.873	19.601	2.18	0.843	0.486	0.852	1.942	0.945	0.802	0.685	1.06	0.28	0.488
ACER2	2410116I05Rik | ALKCDase2 | ASAH3L | Asah3l | CRG-L1 | asah3l | maCER2	gene22473	XM_006070888, XM_006070889, XM_006070890, XM_006070891, XR_328666, XR_328667	NW_005785405.1:1086657-1137286:-1	undetermined	PREDICTED: Bubalus bubalis alkaline ceramidase 2	detected at medium to low expression in 66 of 100 tissues	medium to low	mixed expression	endometrium (Mediterranean) (1.887)	none	0.737	1.262	dihydroceramidase activity (GO:0071633) | ceramidase activity (GO:0017040) | hydrolase activity, acting on carbon-nitrogen (but not peptide) bonds, in linear amides (GO:0016811)	negative regulation of cell-matrix adhesion (GO:0001953) | negative regulation of cell adhesion mediated by integrin (GO:0033629) | activation of cysteine-type endopeptidase activity involved in apoptotic process (GO:0006919) | negative regulation of protein glycosylation in Golgi (GO:0090285) | ceramide metabolic process (GO:0006672) | response to retinoic acid (GO:0032526) | positive regulation…	integral component of membrane (GO:0016021) | integral component of Golgi membrane (GO:0030173) | Golgi apparatus (GO:0005794)	8.43	8.736	5.098	13.555	28.545	3.007	6.858	1.937	7.311	3.846	11.338	5.085	3.785	7.943	2.11	3.432	4.885	7.861	2.638	3.97	3.859	3.325	3.681	8.986	3.51	5.585	5.417	4.984	4.773	6.555	5.203	2.233	3.264
ACER3	1110057L18Rik | 5430429L08Rik | APHC | AV015045 | PHCA | PLDECO | Phca | RGD1561254 | aPHC | phca | si:ch211-30e10.5	gene15044	XM_006059606	NW_005784931.1:803315-959662:-1	presumed protein-coding gene	PREDICTED: Bubalus bubalis alkaline ceramidase 3	detected at high to low expression in 65 of 100 tissues	high to low	tissue enhanced (alveolar macrophage)	alveolar macrophage (Mediterranean) (2.577)	none	0.913	1.451	hydrolase activity, acting on carbon-nitrogen (but not peptide) bonds, in linear amides (GO:0016811) | phytoceramidase activity (GO:0070774)	ceramide metabolic process (GO:0006672) | phytosphingosine biosynthetic process (GO:0071602) | positive regulation of cell proliferation (GO:0008284) | sphingosine biosynthetic process (GO:0046512)	integral component of membrane (GO:0016021) | integral component of Golgi membrane (GO:0030173) | integral component of endoplasmic reticulum membrane (GO:0030176)	6.218	5.911	4.029	17.113	26.61	1.133	1.74	1.475	1.305	2.575	2.314	0.721	1.461	2.745	4.261	5.191	7.72	3.28	6.8	5.58	5.351	8.008	8.378	5.008	10.421	9.511	5.849	13.581	6.47	7.561	7.721	5.059	8.048
ACHE	ACEE | ARACHE | N-ACHE | YT | arache | n-ache | zgc:92550	gene5585	XM_006046450, XM_006046451, XM_006046452	NW_005783878.1:27691-33300:+1	presumed protein-coding gene	PREDICTED: Bubalus bubalis acetylcholinesterase	detected at high to low expression in 44 of 100 tissues	high to low	tissue enhanced (colon distal, rectum)	colon distal (Mediterranean) (4.282)	none	0.944	4.196	protein self-association (GO:0043621) | protein binding (GO:0005515) | laminin binding (GO:0043236) | hydrolase activity (GO:0016787) | collagen binding (GO:0005518) | cholinesterase activity (GO:0004104) | protein homodimerization activity (GO:0042803) | acetylcholinesterase activity (GO:0003990) | serine hydrolase activity (GO:0017171) | acetylcholine binding (GO:0042166)	receptor internalization (GO:0031623) | retina development in camera-type eye (GO:0060041) | cell adhesion (GO:0007155) | neurotransmitter receptor biosynthetic process (GO:0045212) | protein tetramerization (GO:0051262) | metabolic process (GO:0008152) | regulation of receptor recycling (GO:0001919) | acetylcholine catabolic process (GO:0006581) | osteoblast development (GO:0002076)	basal lamina (GO:0005605) | extracellular space (GO:0005615) | Golgi apparatus (GO:0005794) | cell surface (GO:0009986) | neuromuscular junction (GO:0031594) | plasma membrane (GO:0005886) | membrane (GO:0016020) | extracellular region (GO:0005576) | synapse (GO:0045202) | perinuclear region of cytoplasm (GO:0048471)	11.803	12.247	0.655	27.944	4.746	0.022	0.135	0.112	0.145	0.232	0.161	0.272	1.854	15.709	25.175	31.972	3.417	7.857	1.957	1.363	2.334	1.138	2.468	0.129	0.443	0.778	1.18	1.241	0.888	8.186	1.251	1.257	1.063
ACIN1	2610036I19Rik | 2610510L13Rik | ACIN1-1 | ACINUS | ACN | Acinus | Acn | C79325 | acinus | acinusL | acinusS | acn | fSAP152 | mKIAA0670	gene19426	XM_006066473, XM_006066474, XM_006066475, XM_006066476, XM_006066477, XM_006066478	NW_005785212.1:186506-224074:+1	presumed protein-coding gene	PREDICTED: Bubalus bubalis apoptotic chromatin condensation inducer 1	detected at high to low expression in 66 of 100 tissues	high to low	tissue enhanced (endometrium)	endometrium (Mediterranean) (1.614)	none	0.896	1.352	protein binding (GO:0005515) | nucleic acid binding (GO:0003676) | poly(A) RNA binding (GO:0044822) | nucleotide binding (GO:0000166)	apoptotic chromosome condensation (GO:0030263) | xenophagy (GO:0098792) | erythrocyte differentiation (GO:0030218) | regulation of autophagy (GO:0010506) | mitophagy in response to mitochondrial depolarization (GO:0098779) | negative regulation of mRNA splicing, via spliceosome (GO:0048025) | regulation of apoptotic process (GO:0042981) | positive regulation of monocyte differentiation (GO:004565…	nuclear speck (GO:0016607) | nucleus (GO:0005634) | ASAP complex (GO:0061574) | nucleolus (GO:0005730) | cytoplasm (GO:0005737) | plasma membrane (GO:0005886) | nucleoplasm (GO:0005654)	71.104	20.822	4.846	47.276	90.423	25.178	26.218	31.968	27.218	40.964	43.812	12.961	26.303	45.222	43.19	58.569	42.69	54.71	18.621	22.425	71.546	28.211	28.226	73.915	28.504	52.695	22.528	49.632	50.212	80.635	74.759	33.317	42.789
ACKR2	AI464239 | CCBP2 | CCR10 | CCR9 | CMKBR9 | Ccbp2 | Cmkbr9 | D6 | hD6	gene9423	XM_006051786, XM_006051787, XM_006051788, XM_006051789, XM_006051790, XM_006051791, XM_006051792, XR_326973	NW_005784404.1:235485-346755:-1	undetermined	PREDICTED: Bubalus bubalis atypical chemokine receptor 2	detected at medium to low expression in 56 of 100 tissues	medium to low	mixed expression	thoracic oesophagus (Mediterranean) (2.439)	none	0.809	1.443	C-C chemokine receptor activity (GO:0016493) | protein binding (GO:0005515) | G-protein coupled receptor activity (GO:0004930) | scavenger receptor activity (GO:0005044) | C-C chemokine binding (GO:0019957) | chemokine receptor activity (GO:0004950) | signal transducer activity (GO:0004871)	chemokine-mediated signaling pathway (GO:0070098) | chemotaxis (GO:0006935) | G-protein coupled receptor signaling pathway (GO:0007186) | signal transduction (GO:0007165)	integral component of membrane (GO:0016021) | actin filament (GO:0005884) | plasma membrane (GO:0005886) | membrane (GO:0016020)	2.425	10.195	1.02	5.175	16.67	1.252	2.195	0.955	1.569	1.231	1.879	2.69	2.962	5.807	5.703	7.316	4.735	25.333	10.537	10.839	17.462	8.866	1.297	21.937	1.172	8.308	3.025	3.843	4.345	2.881	5.816	5.129	12.021
ACKR3	AW541270 | CMKOR1 | CXC-R7 | CXCR-7 | CXCR7 | Cmkor1 | Cxcr7 | GPR159 | RDC-1 | RDC1 | Rdc1 | cmkor1 | cxcr7 | cxcr7/rdc1 | gpr159 | rdc1 | xcxcr7	gene4114	XM_006044231	NW_005783563.1:1711710-1724174:+1	presumed protein-coding gene	PREDICTED: Bubalus bubalis atypical chemokine receptor 3	detected at high to low expression in 57 of 100 tissues	high to low	tissue enhanced (endometrium)	endometrium (Mediterranean) (2.618)	none	0.951	2.096	protein binding (GO:0005515) | C-X-C chemokine receptor activity (GO:0016494) | C-X-C chemokine binding (GO:0019958) | chemokine receptor activity (GO:0004950) | coreceptor activity (GO:0015026) | G-protein coupled receptor activity (GO:0004930) | scavenger receptor activity (GO:0005044) | signal transducer activity (GO:0004871)	receptor internalization (GO:0031623) | chemokine-mediated signaling pathway (GO:0070098) | xenophagy (GO:0098792) | negative regulation of intrinsic apoptotic signaling pathway in response to DNA damage (GO:1902230) | positive regulation of ERK1 and ERK2 cascade (GO:0070374) | chemotaxis (GO:0006935) | G-protein coupled receptor signaling pathway (GO:0007186) | signal transduction (GO:0007165) |…	endosome (GO:0005768) | integral component of membrane (GO:0016021) | cell surface (GO:0009986) | plasma membrane (GO:0005886) | membrane (GO:0016020) | coated pit (GO:0005905) | intracellular membrane-bounded organelle (GO:0043231)	5.332	2.45	0.621	7.964	12.787	3.528	3.017	8.191	4.484	19.035	6.791	2.409	7.722	11.607	27.642	32.563	7.733	25.226	2.025	2.545	24.801	5.182	2.04	32.544	5.016	23.911	8.373	20.941	16.108	13.732	17.918	8.421	25.853
ACKR4	A630091E18Rik | CC-CKR-11 | CCBP2 | CCR-11 | CCR10 | CCR11 | CCRL1 | CCX CKR | CCX-CKR | CCX-CKR1 | CKR-11 | Ccrl1 | Cmkbrl1 | PPR1 | VSHK1 | cc-ckr-11 | ccbp2 | ccr10 | ccr11 | ccrl1 | ccx-ckr | ckr-11 | vshk1	gene9687	XM_006052125	NW_005784429.1:256437-261049:+1	presumed protein-coding gene	PREDICTED: Bubalus bubalis atypical chemokine receptor 4	detected at medium to low expression in 32 of 100 tissues	medium to low	mixed expression	small intestine (Mediterranean) (4.194)	none	0.892	2.289	protein binding (GO:0005515) | chemokine binding (GO:0019956) | G-protein coupled receptor activity (GO:0004930) | scavenger receptor activity (GO:0005044) | chemokine receptor activity (GO:0004950) | signal transducer activity (GO:0004871)	chemokine-mediated signaling pathway (GO:0070098) | chemotaxis (GO:0006935) | G-protein coupled receptor signaling pathway (GO:0007186) | signal transduction (GO:0007165) | receptor-mediated endocytosis (GO:0006898)	endosome (GO:0005768) | integral component of membrane (GO:0016021) | early endosome (GO:0005769) | recycling endosome (GO:0055037) | membrane (GO:0016020) | plasma membrane (GO:0005886)	0.101	0.152	0.08	0.307	0.137	0.335	0.229	0.235	0.522	1.517	1.933	0.63	1.451	10.811	12.273	11.226	1.787	6.736	0.384	0.586	1.671	1.382	0.492	5.837	0.651	1.849	0.849	1.524	2.118	2.042	5.381	3.689	10.181
ACLY	A730098H14Rik | ACL | ATPCL | AW538652 | CLATP | Clatp | DDBDRAFT_0205389 | DDBDRAFT_0235360 | DDB_0205389 | DDB_0235360	gene12271	XM_006055770, XM_006055771, XM_006055772, XM_006055773	NW_005784710.1:1020977-1065383:+1	presumed protein-coding gene	PREDICTED: Bubalus bubalis ATP citrate lyase	detected at high to low expression in 66 of 100 tissues	high to low	tissue enhanced (spinal cord)	adrenal gland (Mediterranean) (1.724)	none	0.822	1.363	protein binding (GO:0005515) | nucleotide binding (GO:0000166) | catalytic activity (GO:0003824) | ATP binding (GO:0005524) | transferase activity, transferring acyl groups, acyl groups converted into alkyl on transfer (GO:0046912) | transferase activity (GO:0016740) | metal ion binding (GO:0046872) | ATP citrate synthase activity (GO:0003878) | cofactor binding (GO:0048037)	lipid biosynthetic process (GO:0008610) | metabolic process (GO:0008152) | cellular carbohydrate metabolic process (GO:0044262) | lipid metabolic process (GO:0006629) | oxaloacetate metabolic process (GO:0006107) | citrate metabolic process (GO:0006101) | acetyl-CoA biosynthetic process (GO:0006085)	cytoplasm (GO:0005737) | membrane (GO:0016020) | plasma membrane (GO:0005886) | nucleoplasm (GO:0005654) | extracellular exosome (GO:0070062)	41.263	25.204	14.102	60.761	168.261	2.471	3.738	2.553	3.123	5.457	4.786	1.253	2.69	22.853	23.63	30.692	37.037	9.315	46.773	23.153	28.449	31.832	39.625	12.763	10.636	17.651	28.955	15.371	13.041	18.389	19.55	8.65	11.822
ACMSD	DDBDRAFT_0218836 | DDBDRAFT_0266468 | DDB_0218836 | DDB_0266468 | zgc:162888	gene17182	XM_006062935, XM_006062936, XM_006062937, XM_006062938	NW_005785061.1:981927-1043992:-1	presumed protein-coding gene	PREDICTED: Bubalus bubalis aminocarboxymuconate semialdehyde decarboxylase	detected at high to low expression in 9 of 100 tissues	high to low	group enriched (renal system)	kidney cortex (Mediterranean) (7.467)	renal system	0.987	42.998	protein binding (GO:0005515) | hydrolase activity (GO:0016787) | catalytic activity (GO:0003824) | metal ion binding (GO:0046872) | aminocarboxymuconate-semialdehyde decarboxylase activity (GO:0001760) | lyase activity (GO:0016829) | carboxy-lyase activity (GO:0016831) | zinc ion binding (GO:0008270)	metabolic process (GO:0008152) | protein oligomerization (GO:0051259) | quinolinate metabolic process (GO:0046874)	cytosol (GO:0005829) | extracellular exosome (GO:0070062)	0.212	0.17	0.107	0.09	1.359	0.051	0.207	0.076	0.076	0.05	0	0.158	0	0.129	0.061	0.071	0.224	0.13	0.092	0.093	0.236	0.137	0.201	0.086	0.065	0.194	0.059	0.046	0.069	0.07	0.037	0.074	0
ACO1	ACC oxidase 1 | ACONS | AH | ATACO1 | Aco-1 | Acon1 | DDBDRAFT_0204699 | DDBDRAFT_0229908 | DDB_0204699 | DDB_0229908 | EFE | ETH1 | F3P11.19 | F3P11_19 | F4B14.100 | F4B14_100 | FRP | GLU1 | HEL60 | IREB1 | IREBP | IREBP1 | IRP1 | Irebp | Irp1 | LEACO1 | aconitase 1 | ireb1 | irp1 | pTOM13 | wu:fo75b03	gene15443	XM_006060271, XM_006060272, XM_006060273	NW_005784956.1:1822310-1889271:-1	presumed protein-coding gene	PREDICTED: Bubalus bubalis aconitase 1, soluble	detected at high to low expression in 66 of 100 tissues	high to low	mixed expression	alveolar macrophage (Mediterranean) (1.537)	none	0.778	1.168	RNA binding (GO:0003723) | aconitate hydratase activity (GO:0003994) | protein binding (GO:0005515) | iron-sulfur cluster binding (GO:0051536) | lyase activity (GO:0016829) | 4 iron, 4 sulfur cluster binding (GO:0051539) | iron-responsive element binding (GO:0030350)	post-embryonic development (GO:0009791) | regulation of gene expression (GO:0010468) | citrate metabolic process (GO:0006101) | metabolic process (GO:0008152) | response to iron(II) ion (GO:0010040) | intestinal absorption (GO:0050892) | cellular iron ion homeostasis (GO:0006879) | regulation of translation (GO:0006417)	Golgi apparatus (GO:0005794) | cytosol (GO:0005829) | cytoplasm (GO:0005737) | endoplasmic reticulum (GO:0005783) | mitochondrion (GO:0005739) | extracellular exosome (GO:0070062)	10.146	3.345	1.532	7.178	14.511	12.664	11.16	17.496	15.65	14.561	13.091	7.912	31.558	15.325	21.528	26.251	12.14	30.776	47.867	33.038	54.413	66.11	76.166	27.085	32.745	35.253	39.751	37.493	34.099	43.433	48.774	33.047	38.175
ACO2	ACC OXIDASE | ACC oxidase 2 | ACONM | ATACO2 | Aco-2 | Aco3 | D10Wsu183e | DDBDRAFT_0206187 | DDBDRAFT_0230168 | DDB_0206187 | DDB_0230168 | F10M23.310 | F10M23_310 | F24O1.40 | F24O1_40 | GRMZM5G858454 | HEL-S-284 | ICRD | OCA8 | OPA9 | aconitase 2 | aconitase2 | cb1017 | wu:fa10e03 | wu:fb69g04 | wu:fc20c11	gene21178	XM_006068902	NW_005785329.1:1177448-1225695:+1	presumed protein-coding gene	PREDICTED: Bubalus bubalis aconitase 2, mitochondrial	detected at high to low expression in 66 of 100 tissues	high to low	tissue enhanced (endometrium)	endometrium (Mediterranean) (1.487)	none	0.83	1.89	aconitate hydratase activity (GO:0003994) | iron ion binding (GO:0005506) | iron-sulfur cluster binding (GO:0051536) | metal ion binding (GO:0046872) | lyase activity (GO:0016829) | 4 iron, 4 sulfur cluster binding (GO:0051539)	metabolic process (GO:0008152) | tricarboxylic acid cycle (GO:0006099) | citrate metabolic process (GO:0006101)	myelin sheath (GO:0043209) | nucleus (GO:0005634) | mitochondrion (GO:0005739)	153.972	70.764	17.938	89.155	71.817	533.366	593.695	669.565	645.058	487.675	460.586	127.813	437.238	40.169	66.263	75.241	265.572	616.545	94.305	71.121	135.049	70.746	91.734	186.867	120.429	94.804	77.313	129.933	99.185	123.28	100.277	70.514	74.041
ACOT1	ACH2 | CTE-1 | CTE-I | Cte1 | D12Ucla1 | LACH2	gene5688	XM_006046569	NW_005783899.1:71421-84729:+1	presumed protein-coding gene	PREDICTED: Bubalus bubalis acyl-CoA thioesterase 1	detected at medium to low expression in 4 of 100 tissues	medium to low	group enriched (renal system)	kidney cortex (Mediterranean) (5.579)	renal system	0.989	21.246	unknown	unknown	unknown	0.077	0.036	0.014	0.068	0	0	0.038	0.043	0	0.034	0.329	0.001	0	0.163	0.394	0.36	0.063	0.046	0.55	0.257	0.465	0.212	0.946	0	0.142	0.079	0.168	0.111	0	0.062	0.054	0.039	0
ACOT11	1110020M10Rik | 2010309H15Rik | ACOT12L | AW060409 | BFIT | BFIT1 | STARD14 | THEA | THEM1 | Thea | Them1 | mKIAA0707	gene7874	XM_006049591, XM_006049592, XM_006049593	NW_005784236.1:1672549-1728302:-1	presumed protein-coding gene	PREDICTED: Bubalus bubalis acyl-CoA thioesterase 11	detected at medium to low expression in 43 of 100 tissues	medium to low	mixed expression	right atrium (Pandharpuri) (3.810)	none	0.836	1.61	lipid binding (GO:0008289)	response to temperature stimulus (GO:0009266) | response to cold (GO:0009409)	extracellular exosome (GO:0070062)	1.063	3.127	1.34	3.863	3.947	9.586	12.777	4.014	14.325	4.336	16.675	2.993	7.788	0.431	0.384	0.653	0.868	7.229	1.892	2.813	3.484	0.819	0.245	10.702	2.712	2.445	1.86	3.999	3.441	3.911	5.593	2.277	6.756
ACOT12	1300004O04Rik | 4930449F15Rik | AV027244 | CACH-1 | Cach | STARD15 | THEAL | mCACH-1 | rACH	gene18620	XM_006065115	NW_005785161.1:2485433-2528183:-1	presumed protein-coding gene	PREDICTED: Bubalus bubalis acyl-CoA thioesterase 12	detected at medium to low expression in 5 of 100 tissues	medium to low	group enriched (renal system)	liver (PRJEB4351) (Mediterranean) (4.745)	renal system	0.966	6.226	ATP binding (GO:0005524) | lipid binding (GO:0008289) | acetyl-CoA hydrolase activity (GO:0003986)	acetyl-CoA metabolic process (GO:0006084)	unknown	0.202	0.056	0.123	0.102	0.239	0.014	0.032	0.009	0.1	0.023	0.143	0.146	0.142	0.045	0.027	0.042	0	0.066	0.016	0.04	0.077	0.136	0.005	0.182	0.013	0.026	0.083	0.049	0.424	0.628	0.711	6.841	4.303
ACOT13	0610006O17Rik | HT012 | PNAS-27 | THEM2 | Them2 | si:dkey-218n20.4 | them2	gene8950	XM_006051193	NW_005784354.1:1341160-1355912:-1	presumed protein-coding gene	PREDICTED: Bubalus bubalis acyl-CoA thioesterase 13	detected at high to low expression in 66 of 100 tissues	high to low	mixed expression	endometrium (Mediterranean) (1.526)	none	0.754	1.074	acyl-CoA hydrolase activity (GO:0047617)	protein homotetramerization (GO:0051289)	nucleus (GO:0005634) | mitochondrion (GO:0005739) | extracellular exosome (GO:0070062)	17.45	7.876	2.53	10.792	14.574	20.372	16.608	20.902	26.439	23.544	28.135	6.481	16.35	9.302	17.453	12.637	14.782	17.593	11.432	7.863	18.464	11.485	22.454	14.841	13.978	19.476	12.658	21.701	16.24	27.679	27.866	27.308	22.039
ACOT2	AA571646 | CTE-IA | CTE1A | MTE-I | MTE1 | Mte1 | PTE2 | PTE2A | ZAP128	gene5686	XM_006046565, XM_006046566	NW_005783899.1:9670-17245:+1	presumed protein-coding gene	PREDICTED: Bubalus bubalis acyl-CoA thioesterase 2	detected at high to low expression in 64 of 100 tissues	high to low	tissue enhanced (kidney cortex)	kidney medulla (Bhadawari) (2.097)	none	0.849	1.734	unknown	unknown	unknown	6.912	4.672	1.433	5.061	4.368	11.417	14.492	18.431	24.194	12.402	17.113	1.003	1.548	6.783	7.692	6.255	4.703	9.363	71.92	21.477	31.901	33.895	69.973	9.003	29.751	17.053	33.157	24.837	15.517	24.426	14.979	12.662	9.489
ACOT4	B430212I04Rik | PTE-Ib | PTE1B | PTE2B | Pte1b | Pte2b	gene5687	XM_006046567, XM_006046568	NW_005783899.1:26027-37831:+1	presumed protein-coding gene	PREDICTED: Bubalus bubalis acyl-CoA thioesterase 4	detected at medium to low expression in 62 of 100 tissues	medium to low	tissue enhanced (embryo pool)	embryo pool (Mediterranean) (3.430)	none	0.922	1.468	unknown	unknown	unknown	4.739	4.548	3.71	3.561	6.632	1.366	3.745	1.657	3.219	2.33	5.133	3.812	1.653	5.88	1.071	2.094	1.938	1.745	1.936	2.379	2.839	2.16	2.007	0.988	2.21	3.15	2.378	3.254	1.678	3.542	3.088	1.544	4.035
ACOT7	2410041A17Rik | ACH1 | ACT | Ach1 | Act | BACH | Bach | CTE-II | CTE-IIa | Cte-II | LACH | LACH1 | Lach1 | ach1 | act | bach | hBACH | lach | lach1 | zgc:103413	gene7347	XM_006048888, XM_006048889, XM_006048890	NW_005784156.1:69335-179645:-1	presumed protein-coding gene	PREDICTED: Bubalus bubalis acyl-CoA thioesterase 7	detected at high to low expression in 65 of 100 tissues	high to low	tissue enhanced (testes)	testes (Bhadawari) (2.208)	none	0.941	1.449	protein binding (GO:0005515) | palmitoyl-CoA hydrolase activity (GO:0016290) | long-chain fatty acyl-CoA binding (GO:0036042) | protein homodimerization activity (GO:0042803) | fatty-acyl-CoA binding (GO:0000062)	medium-chain fatty acid biosynthetic process (GO:0051792) | palmitic acid biosynthetic process (GO:1900535) | long-chain fatty-acyl-CoA catabolic process (GO:0036116) | coenzyme A biosynthetic process (GO:0015937) | medium-chain fatty-acyl-CoA catabolic process (GO:0036114)	cytosol (GO:0005829) | cytoplasm (GO:0005737) | nucleoplasm (GO:0005654) | extracellular exosome (GO:0070062)	129.174	18.741	12.659	109.446	26.535	1.393	2.817	2.846	3.518	5.182	2.227	3.739	10.583	10.638	15.356	18.711	28.466	9.186	9.906	2.182	9.04	7.847	7.594	2.59	27.915	12.346	4.008	16.503	21.244	17.428	21.821	14.671	29.873
ACOT8	HNAACTE | NAP1 | PTE-1 | PTE-2 | PTE1 | PTE2 | Pte1 | SNX21 | hACTE-III | hTE | hacte-iii | hnaacte | pte-1 | pte-2 | pte1 | pte2 | zgc:101691	gene9055	XM_006051356, XM_006051357, XM_006051358	NW_005784364.1:3198619-3213367:-1	presumed protein-coding gene	PREDICTED: Bubalus bubalis acyl-CoA thioesterase 8	detected at high to low expression in 66 of 100 tissues	high to low	tissue enhanced (endometrium)	endometrium (Mediterranean) (1.623)	none	0.852	1.114	palmitoyl-CoA hydrolase activity (GO:0016290) | protein binding (GO:0005515) | acyl-CoA hydrolase activity (GO:0047617) | medium-chain acyl-CoA hydrolase activity (GO:0052815) | receptor binding (GO:0005102)	negative regulation of CD4 biosynthetic process (GO:0045225) | peroxisome fission (GO:0016559) | acyl-CoA metabolic process (GO:0006637) | dicarboxylic acid catabolic process (GO:0043649)	peroxisomal matrix (GO:0005782) | peroxisome (GO:0005777) | mitochondrion (GO:0005739)	30.455	10.436	4.255	16.73	18.069	13.399	11.855	14.895	13.898	14.978	15.574	3.26	9.463	20.292	23.671	23.416	19.08	15.351	27.144	11.922	30.161	26.642	37.626	31.015	41.058	31.458	22.899	39.277	61.615	46.396	49.222	49.659	43.816
ACOT9	0610041P13Rik | ACATE2 | ACOT10 | Acate2 | C76421 | CGI-16 | MT-ACT48 | MTACT48 | MTE-2 | U8 | acate2 | cgi-16 | mt-act48 | p48	gene23333	XM_006072185, XM_006072186	NW_005785472.1:895250-927422:+1	presumed protein-coding gene	PREDICTED: Bubalus bubalis acyl-CoA thioesterase 9	detected at high to low expression in 65 of 100 tissues	high to low	tissue enhanced (white blood cells)	white blood cells (Mediterranean) (2.076)	none	0.849	1.279	carboxylic ester hydrolase activity (GO:0052689) | hydrolase activity (GO:0016787)	metabolic process (GO:0008152)	mitochondrion (GO:0005739)	3.984	2.704	1.599	3.601	4.322	6.05	4.641	5.304	7.717	8.209	13.887	5.136	8.523	6.417	11.769	12.103	6.879	6.796	1.569	1.817	8.622	2.46	1.834	10.072	11.575	9.681	5.79	9.244	7.52	8.427	11.426	10.233	21.666
ACOX2	BCOX | BRCACOX | BRCOX | CBAS6 | THCA | THCCox	gene2186	XM_006041366, XM_006041367, XM_006041368, XM_006041369, XR_326060	NW_005781710.1:46227-77425:+1	undetermined	PREDICTED: Bubalus bubalis acyl-CoA oxidase 2, branched chain	detected at high to low expression in 56 of 100 tissues	high to low	tissue enhanced (liver)	liver (Bhadawari) (2.136)	none	0.857	1.528	flavin adenine dinucleotide binding (GO:0050660) | receptor binding (GO:0005102) | acyl-CoA dehydrogenase activity (GO:0003995) | acyl-CoA oxidase activity (GO:0003997) | electron carrier activity (GO:0009055) | oxidoreductase activity, acting on the CH-CH group of donors (GO:0016627) | fatty-acyl-CoA binding (GO:0000062) | oxidoreductase activity, acting on the CH-CH group of donors, with a flav…	fatty acid metabolic process (GO:0006631) | fatty acid beta-oxidation (GO:0006635) | metabolic process (GO:0008152) | fatty acid beta-oxidation using acyl-CoA dehydrogenase (GO:0033539) | lipid homeostasis (GO:0055088) | oxidation-reduction process (GO:0055114)	peroxisome (GO:0005777) | mitochondrion (GO:0005739) | intracellular membrane-bounded organelle (GO:0043231)	10.779	1.137	0.538	4.832	18.76	33.75	22.689	55.686	66.377	34.632	46.271	9.574	19.628	8.412	14.812	16.32	21.979	55.499	5.128	6.528	31.003	13.872	6.287	35.84	13.899	18.197	9.734	21.77	25.758	39.037	31.871	45.4	22.129
ACOX3	BI685180 | EST-s59 | PCOX | zgc:64087	gene25874	XM_006075852, XM_006075853, XM_006075854, XM_006075855, XR_329068	NW_005785661.1:938028-987948:-1	undetermined	PREDICTED: Bubalus bubalis acyl-CoA oxidase 3, pristanoyl	detected at high to low expression in 65 of 100 tissues	high to low	mixed expression	endometrium (Mediterranean) (1.691)	none	0.793	1.064	flavin adenine dinucleotide binding (GO:0050660) | receptor binding (GO:0005102) | acyl-CoA dehydrogenase activity (GO:0003995) | acyl-CoA oxidase activity (GO:0003997) | electron carrier activity (GO:0009055) | oxidoreductase activity, acting on the CH-CH group of donors (GO:0016627) | fatty-acyl-CoA binding (GO:0000062) | pristanoyl-CoA oxidase activity (GO:0016402) | oxidoreductase activity, a…	fatty acid metabolic process (GO:0006631) | fatty acid beta-oxidation (GO:0006635) | metabolic process (GO:0008152) | fatty acid beta-oxidation using acyl-CoA dehydrogenase (GO:0033539) | lipid homeostasis (GO:0055088) | oxidation-reduction process (GO:0055114)	membrane (GO:0016020) | peroxisome (GO:0005777) | mitochondrion (GO:0005739)	9.899	4.314	1.76	8.105	12.583	4.295	4.587	6.262	4.915	7.008	5.623	2.804	8.035	8.324	9.972	10.007	11.115	12.504	8.251	3.617	16.37	6.287	12.293	12.326	10.702	12.754	6.767	14.947	13.328	17.341	18.434	19.601	13.271
ACOXL	1200014P05Rik | AV025673 | si:ch211-205h19.1	gene5978	XM_006047013, XM_006047014, XR_326518	NW_005783969.1:251982-592546:-1	undetermined	PREDICTED: Bubalus bubalis acyl-CoA oxidase-like	detected at low expression in 15 of 100 tissues	low	mixed expression	epididymis (Mediterranean) (3.702)	none	0.869	2.227	oxidoreductase activity, acting on the CH-CH group of donors (GO:0016627) | flavin adenine dinucleotide binding (GO:0050660) | fatty-acyl-CoA binding (GO:0000062) | acyl-CoA dehydrogenase activity (GO:0003995) | acyl-CoA oxidase activity (GO:0003997) | electron carrier activity (GO:0009055) | oxidoreductase activity, acting on the CH-CH group of donors, with a flavin as acceptor (GO:0052890) | ox…	fatty acid metabolic process (GO:0006631) | fatty acid beta-oxidation (GO:0006635) | metabolic process (GO:0008152) | fatty acid beta-oxidation using acyl-CoA dehydrogenase (GO:0033539) | lipid homeostasis (GO:0055088) | oxidation-reduction process (GO:0055114)	peroxisome (GO:0005777)	0.796	0.178	0.051	0.131	0.136	0.054	0.096	0.039	0.016	0.067	0.068	0.055	0.14	1.688	0.997	1.019	0.468	0.101	0.242	0.271	0.39	0.151	0.143	0.454	0.17	0.181	0.281	0.315	0.516	0.414	0.78	0.125	1.326
ACP1	4632432E04Rik | ACP | ACP1-1 | ACYL CARRIER PROTEIN | AI427468 | Acp-1 | CG7216 | CG7216-PA | DDBDRAFT_0189318 | DDBDRAFT_0266663 | DDB_0189318 | DDB_0266663 | Dacp-1 | Dmel\CG7216 | HAAP | LMW-PTP | LMW-PTPase | LMWPTP | Lmptp | PPAC | T9J14.3 | T9J14_3 | acp1 | acp1-a | acp1-b | acyl carrier protein 1 | haap | im:6910498 | lmw-ptp | ptp1a | xlptp1 | zgc:110844	gene16946	XM_006062614, XM_006062615, XM_006062616	NW_005785052.1:254567-269029:+1	presumed protein-coding gene	PREDICTED: Bubalus bubalis acid phosphatase 1, soluble	detected at high to low expression in 66 of 100 tissues	high to low	mixed expression	endometrium (Mediterranean) (1.341)	none	0.691	1.06	protein binding (GO:0005515) | acid phosphatase activity (GO:0003993) | hydrolase activity (GO:0016787) | phosphatase activity (GO:0016791) | non-membrane spanning protein tyrosine phosphatase activity (GO:0004726) | phosphoprotein phosphatase activity (GO:0004721) | protein tyrosine phosphatase activity (GO:0004725)	protein dephosphorylation (GO:0006470) | peptidyl-tyrosine dephosphorylation (GO:0035335)	cytoplasm (GO:0005737) | cytoplasmic side of plasma membrane (GO:0009898) | extracellular exosome (GO:0070062)	53.618	21.583	12.759	34.891	46.973	36.667	24.437	38.488	28.148	32.405	37.096	11.954	24.733	24.366	45.112	43.082	36.423	38.63	23.713	16.715	49.454	35.88	39.925	41.984	34.519	44.247	36.687	53.749	45.121	48.622	48.586	40.849	47.719
ACP2	Acp-2 | LAP | T22H22.3 | T22H22_3 | acyl carrier protein 2 | fi35e03 | wu:fi35e03 | zgc:113200	gene2917	XM_006042414, XM_006042415, XM_006042416	NW_005782449.1:1567464-1575061:-1	presumed protein-coding gene	PREDICTED: Bubalus bubalis acid phosphatase 2, lysosomal	detected at high to low expression in 64 of 100 tissues	high to low	mixed expression	spleen (Mediterranean) (1.843)	none	0.779	1.121	acid phosphatase activity (GO:0003993) | hydrolase activity (GO:0016787)	metabolic process (GO:0008152) | lysosome organization (GO:0007040) | skeletal system development (GO:0001501) | protein dephosphorylation (GO:0006470)	lysosomal membrane (GO:0005765) | lysosomal lumen (GO:0043202) | integral component of membrane (GO:0016021) | membrane (GO:0016020) | lysosome (GO:0005764) | extracellular exosome (GO:0070062)	6.378	3.533	1.282	4.762	8.7	1.966	3.051	2.642	5.778	3.804	7.523	1.094	1.944	10.143	12.434	14.875	3.017	5.576	2.748	2.765	4.766	3.318	4.217	7.222	8.471	7.171	4.222	6.634	20.318	12.749	23.67	17.014	22.351
ACP5	A_TM021B04.6 | HPAP | T21B4.110 | T21B4_110 | TR-AP | TRACP | TRACP5a | TRACP5b | TRAP | TRAP-5b | TTRRAP | TrATPase | Trap | UF | acyl carrier protein 5 | ppa5	gene17803	XM_006063877, XM_006063878	NW_005785119.1:393064-397050:+1	presumed protein-coding gene	PREDICTED: Bubalus bubalis acid phosphatase 5, tartrate resistant	detected at high to low expression in 58 of 100 tissues	high to low	tissue enhanced (spleen)	epididymis (Mediterranean) (2.359)	none	0.899	2.056	acid phosphatase activity (GO:0003993) | ferrous iron binding (GO:0008198) | ferric iron binding (GO:0008199) | hydrolase activity (GO:0016787)	negative regulation of superoxide anion generation (GO:0032929) | response to cytokine (GO:0034097) | bone resorption (GO:0045453) | negative regulation of tumor necrosis factor production (GO:0032720) | response to lipopolysaccharide (GO:0032496) | negative regulation of nitric oxide biosynthetic process (GO:0045019) | negative regulation of inflammatory response (GO:0050728) | dephosphorylation…	lysosome (GO:0005764) | extracellular exosome (GO:0070062)	0.956	0.519	0.286	1.4	3.344	2.732	1.836	4.908	5.877	5.7	8.752	0.921	3.607	40.788	51.56	49.493	11.33	6.447	5.002	2.194	12.237	10.085	13.28	2.147	14.529	17.686	3.513	15.913	66.724	39.975	54.297	28.593	40.694
ACP6	5730559A09Rik | ACPL1 | AU022842 | GJA5 | LPAP | PACPL1 | im:7147584 | mPACPL1 | zgc:172268	gene8917	XM_006051134, XM_006051135	NW_005784353.1:454558-475488:+1	presumed protein-coding gene	PREDICTED: Bubalus bubalis acid phosphatase 6, lysophosphatidic	detected at high to low expression in 63 of 100 tissues	high to low	tissue enhanced (kidney cortex)	kidney medulla (Bhadawari) (2.366)	none	0.842	1.359	acid phosphatase activity (GO:0003993) | hydrolase activity (GO:0016787) | lysophosphatidic acid phosphatase activity (GO:0052642)	lipid metabolic process (GO:0006629) | lysobisphosphatidic acid metabolic process (GO:2001311) | protein dephosphorylation (GO:0006470) | hematopoietic progenitor cell differentiation (GO:0002244)	mitochondrion (GO:0005739)	9.837	2.628	0.813	8.246	13.943	8.431	6.629	8.77	5.975	7.79	6.552	1.749	2.332	3.119	4.062	4.462	8.961	7.259	11.12	8.455	16.57	18.252	13.586	6.366	10.363	7.878	9.351	8.181	24.228	18.848	17.219	27.47	26.874
ACPL2	.	gene27363	XM_006078043, XM_006078044, XM_006078045	NW_005785806.1:4828505-4915731:-1	presumed protein-coding gene	PREDICTED: Bubalus bubalis acid phosphatase-like 2	detected at medium to low expression in 65 of 100 tissues	medium to low	mixed expression	epididymis (Mediterranean) (2.078)	none	0.702	1.481	unknown	unknown	unknown	10.471	3.841	3.596	2.836	3.116	18.159	15.713	15.054	22.296	3.978	10.54	0.266	1.443	1.637	2.771	3.084	1.705	1.743	3.421	2.142	4.153	3.011	3.611	3.352	1.49	3.437	2.888	4.158	3.432	5.389	4.034	1.93	2.663
ACPT	ECK3459 | JW3440 | yhhU	gene28760	XM_006080032	NW_005785878.1:311427-317958:-1	presumed protein-coding gene	PREDICTED: Bubalus bubalis acid phosphatase, testicular	detected at medium to low expression in 66 of 100 tissues	medium to low	tissue enhanced (embryo pool)	embryo pool (Mediterranean) (2.221)	none	0.842	1.201	acid phosphatase activity (GO:0003993)	protein dephosphorylation (GO:0006470)	unknown	4.781	5.828	3.106	5.184	8.259	3.58	6.376	4.726	4.514	6.648	6.782	4.434	5.416	7.211	2.391	3.266	4.978	5.99	2.593	3.158	8.287	2.232	2.239	12.884	1.952	3.811	3.375	4.454	4.321	4.756	4.172	3.142	2.663
ACR	Acro | PROACROSIN | Proacro1 | acrosin-a | pSG1GP_48	gene19351	XM_006066358	NW_005785205.1:1872745-1880199:+1	presumed protein-coding gene	PREDICTED: Bubalus bubalis acrosin	detected at medium to low expression in 5 of 100 tissues	medium to low	mixed expression	testes (Bhadawari) (3.601)	none	0.979	9.445	protein binding (GO:0005515) | serine-type peptidase activity (GO:0008236) | hydrolase activity (GO:0016787) | serine-type endopeptidase activity (GO:0004252) | mannose binding (GO:0005537) | peptidase activity (GO:0008233)	binding of sperm to zona pellucida (GO:0007339) | penetration of zona pellucida (GO:0007341) | acrosome reaction (GO:0007340) | single fertilization (GO:0007338) | proteolysis (GO:0006508) | activation of adenylate cyclase activity (GO:0007190)	protein complex (GO:0043234) | nucleus (GO:0005634) | acrosomal vesicle (GO:0001669)	0.139	0.011	0.003	0.102	0.108	0	0.002	0.017	0.082	0.077	0.41	0.004	0.097	0.003	0.004	0.013	0	0	0.002	0.006	0.071	0.121	0.023	0	0.022	0.026	0.061	0	0.06	0.02	0.015	0	0
ACRBP	CT23 | OY-TES-1 | SP32 | sp32	gene18998	XM_006065817	NW_005785176.1:542543-550343:-1	presumed protein-coding gene	PREDICTED: Bubalus bubalis acrosin binding protein	detected at high to low expression in 37 of 100 tissues	high to low	tissue enhanced (testes)	testes (Bhadawari) (5.952)	none	0.959	2.45	protein binding (GO:0005515)	unknown	acrosomal vesicle (GO:0001669) | nucleus (GO:0005634) | cytoplasmic vesicle (GO:0031410)	1.623	1.407	0.396	6.012	10.396	0.024	0.081	0.142	0.079	0.326	0.266	0.011	0	2.107	2.413	1.755	0.179	1.545	0.145	0.154	0.655	0.212	0.343	0.294	0.22	0.945	0.236	0.456	2.92	2.587	4.439	10.525	2.285
ACRC	.	gene8685	XM_006050821, XM_006050822	NW_005784328.1:489520-516023:+1	presumed protein-coding gene	PREDICTED: Bubalus bubalis acidic repeat containing	detected at high to low expression in 65 of 100 tissues	high to low	tissue enhanced (endometrium)	endometrium (Mediterranean) (2.185)	none	0.851	1.407	unknown	unknown	unknown	13.338	3.941	1.382	10.946	22.545	12.526	9.677	13.423	10.967	12.245	10.633	3.24	4.99	5.285	1.982	5.005	9.258	11.648	1.513	3.109	7.232	3.463	3.081	5.824	1.353	7.192	1.862	4.967	1.579	7.073	6.534	2.223	1.973
ACRV1	D11S4365 | Msa63 | SP-10 | SPACA2 | Sp10	gene13744	XM_006057677	NW_005784831.1:1367030-1372094:-1	presumed protein-coding gene	PREDICTED: Bubalus bubalis acrosomal vesicle protein 1	detected at low expression in 2 of 100 tissues	low	group enriched (male reproductive system)	testes (Bhadawari) (3.227)	male reproductive system	0.99	66.277	unknown	unknown	acrosomal vesicle (GO:0001669)	0.039	0.003	0.013	0	0	0	0.004	0	0	0	0	0.008	0	0.001	0	0.001	0	0.117	0.001	0.005	0.094	0.047	0	0	0	0.047	0.063	0	0	0.03	0.035	0	0.111
ACSBG1	BG | BG1 | BGM | Bgm | E230019G03Rik | GR-LACS | Grlacs | LPD | Lpd | R75185 | si:ch211-10m5.1	gene24129	XM_006073291, XM_006073292	NW_005785531.1:1009591-1069543:-1	presumed protein-coding gene	PREDICTED: Bubalus bubalis acyl-CoA synthetase bubblegum family member 1	detected at high to low expression in 18 of 100 tissues	high to low	tissue enhanced (ovary-follicle)	ovary-follicle (Mediterranean) (6.667)	none	0.962	52.916	ATP binding (GO:0005524) | very long-chain fatty acid-CoA ligase activity (GO:0031957) | ligase activity (GO:0016874) | long-chain fatty acid-CoA ligase activity (GO:0004467) | nucleotide binding (GO:0000166) | catalytic activity (GO:0003824)	very long-chain fatty acid metabolic process (GO:0000038) | fatty acid metabolic process (GO:0006631) | metabolic process (GO:0008152) | long-chain fatty acid metabolic process (GO:0001676) | lipid metabolic process (GO:0006629) | response to glucocorticoid (GO:0051384)	cytoplasmic vesicle (GO:0031410) | cytoplasm (GO:0005737) | endoplasmic reticulum (GO:0005783) | cytoplasmic, membrane-bounded vesicle (GO:0016023) | intracellular membrane-bounded organelle (GO:0043231)	40.498	19.172	8.167	70.019	59.274	0.015	0.307	0.005	0	0	0	0.184	0.286	0.083	0.027	0.077	5.328	1.593	0.071	0.136	0.363	0.043	0.06	0.491	0	0.12	0.185	0.111	0.026	0.094	0.056	0.099	0.023
ACSBG2	ACSBG1 | BGR | BRGL | Bgr | PRTD-NY3 | PRTDNY3 | fj55d04 | fk81d02 | im:7046047 | sb:cb76 | si:dkey-240a9.3 | wu:fj55d04 | wu:fk81d02	gene21487	XM_006069363	NW_005785342.1:69665-151373:+1	presumed protein-coding gene	PREDICTED: Bubalus bubalis acyl-CoA synthetase bubblegum family member 2	detected at medium to low expression in 4 of 100 tissues	medium to low	tissue enriched (testes), group enriched (male reproductive system)	testes (Bhadawari) (3.982)	male reproductive system	0.988	10.586	acyl-CoA hydrolase activity (GO:0047617) | long-chain fatty acid-CoA ligase activity (GO:0004467) | catalytic activity (GO:0003824)	fatty acid metabolic process (GO:0006631) | metabolic process (GO:0008152)	cytosol (GO:0005829) | cytoplasm (GO:0005737) | mitochondrion (GO:0005739)	0.336	0.023	0.028	0.243	1.15	0	0.005	0.026	0.062	0.182	0.236	0.011	0	0.024	0.014	0.036	0.045	0.239	0.044	0.141	1.833	0.556	0.008	2.983	0	0.165	0.368	0.388	0.03	0.172	0.086	0.027	0
ACSF2	ACSMW | AVYV493 | GB12778 | im:7145554 | wu:fi49b09 | zgc:152887	gene2049	XM_006041160	NW_005781557.1:235926-267356:+1	presumed protein-coding gene	PREDICTED: Bubalus bubalis acyl-CoA synthetase family member 2	detected at high to low expression in 64 of 100 tissues	high to low	tissue enhanced (abomasum, endometrium, rumen)	omasum (Mediterranean) (1.838)	none	0.892	1.64	protein binding (GO:0005515) | catalytic activity (GO:0003824)	metabolic process (GO:0008152)	mitochondrion (GO:0005739)	17.934	9.938	2.405	15.323	15.844	30.579	30.339	31.806	52.569	19.505	31.19	6.547	27.406	34.911	57.639	57.498	28.177	36.623	467.544	172.675	267.72	445.959	633.218	37.99	84.553	69.488	333.564	72.331	53.03	55.176	41.221	41.846	25.016
ACSF3	BB101783	gene3415	XM_006043130	NW_005783159.1:450461-494702:-1	presumed protein-coding gene	PREDICTED: Bubalus bubalis acyl-CoA synthetase family member 3	detected at medium to low expression in 64 of 100 tissues	medium to low	mixed expression	endometrium (Mediterranean) (1.682)	none	0.748	1.062	ATP binding (GO:0005524) | malonyl-CoA synthetase activity (GO:0090409) | ligase activity (GO:0016874) | nucleotide binding (GO:0000166) | acid-thiol ligase activity (GO:0016878) | catalytic activity (GO:0003824)	fatty acid metabolic process (GO:0006631) | metabolic process (GO:0008152) | malonate catabolic process (GO:0090410) | lipid metabolic process (GO:0006629) | fatty acid biosynthetic process (GO:0006633)	mitochondrion (GO:0005739)	10.036	5.02	1.05	4.972	7.217	9.14	11.018	10.102	8.8	12.233	11.49	2.121	6.118	4.04	5.277	5.09	8.969	10.296	9.131	5.99	13.11	8.751	11.412	12.188	9.075	9.193	10.573	13.436	11.371	12.524	9.723	10.268	7.174
ACSL1	ACS | ACS1 | ACSL | ASCL1 | Acas | Acas1 | Acs | COAA | FACL1 | FACL2 | FACS | Facl2 | LACS | LACS 1 | LACS1 | LACS2 | MLCL1 | acs1 | acsl6 | facl1 | facl2 | lacs | lacs1 | lacs2	gene25345	XM_006075113, XM_006075114, XM_006075115	NW_005785619.1:470522-536122:+1	presumed protein-coding gene	PREDICTED: Bubalus bubalis acyl-CoA synthetase long-chain family member 1	detected at high to low expression in 66 of 100 tissues	high to low	tissue enhanced (semitendinosus muscle)	liver (PRJEB4351) (Mediterranean) (1.746)	none	0.823	1.817	long-chain fatty acid-CoA ligase activity (GO:0004467) | catalytic activity (GO:0003824)	positive regulation of protein serine/threonine kinase activity (GO:0071902) | lipid biosynthetic process (GO:0008610) | metabolic process (GO:0008152) | long-chain fatty acid import (GO:0044539) | long-chain fatty acid metabolic process (GO:0001676) | adiponectin-activated signaling pathway (GO:0033211)	membrane (GO:0016020) | mitochondrion (GO:0005739)	27.992	4.731	3.692	30.739	111.156	122.854	85.822	147.317	112.558	66.686	67.415	60.377	199.166	11.996	13.616	13.543	52.368	93.391	3.003	3.128	20.78	3.597	5.49	13.984	7.704	20.158	6.177	16	46.085	45.545	34.585	45.751	62.564
ACSL3	2610510B12Rik | ACS3 | Acs3 | C85929 | FACL3 | Facl3 | LACS 3 | LACS3 | PRO2194 | Pro2194 | acs3 | acsl4 | facl3 | pro2194	gene28467	XM_006079644	NW_005785864.1:2937640-3013376:+1	presumed protein-coding gene	PREDICTED: Bubalus bubalis acyl-CoA synthetase long-chain family member 3	detected at high to low expression in 66 of 100 tissues	high to low	tissue enhanced (endometrium)	endometrium (Mediterranean) (1.805)	none	0.854	1.498	protein kinase binding (GO:0019901) | long-chain fatty acid-CoA ligase activity (GO:0004467) | protein domain specific binding (GO:0019904) | catalytic activity (GO:0003824)	positive regulation of Golgi to plasma membrane protein transport (GO:0042998) | metabolic process (GO:0008152) | long-chain fatty acid import (GO:0044539) | positive regulation of secretion (GO:0051047) | positive regulation of phosphatidylcholine biosynthetic process (GO:2001247) | very-low-density lipoprotein particle assembly (GO:0034379)	Golgi apparatus (GO:0005794) | lipid particle (GO:0005811) | perinuclear region of cytoplasm (GO:0048471) | endoplasmic reticulum (GO:0005783) | membrane (GO:0016020)	46.63	35.799	25.025	56.326	64.349	4.133	11.947	8.841	10.767	11.208	16.698	5.005	6.905	18.18	27.428	27.455	11.857	11.125	10.939	10.407	18.353	12.822	12.46	20.058	11.366	16.042	11.433	20.065	13.673	17.604	11.238	8.942	15.833
ACSL4	9430020A05Rik | ACS4 | ACSL3 | AU018108 | Acs4 | FACL4 | Facl4 | LACS4 | Lacs4 | MRX63 | MRX68 | acs4 | facl4 | lacs4 | mrx63 | mrx68	gene22961	XM_006071583, XM_006071584, XM_006071585, XM_006071586, XM_006071587, XM_006071588	NW_005785447.1:315727-394683:-1	presumed protein-coding gene	PREDICTED: Bubalus bubalis acyl-CoA synthetase long-chain family member 4	detected at high to low expression in 66 of 100 tissues	high to low	tissue enhanced (ovary-corpus luteum)	ovary-corpus luteum (Mediterranean) (2.037)	none	0.943	1.731	very long-chain fatty acid-CoA ligase activity (GO:0031957) | long-chain fatty acid-CoA ligase activity (GO:0004467) | arachidonate-CoA ligase activity (GO:0047676) | catalytic activity (GO:0003824)	neuron differentiation (GO:0030182) | metabolic process (GO:0008152) | embryonic process involved in female pregnancy (GO:0060136) | lipid metabolic process (GO:0006629)	ER-mitochondrion membrane contact site (GO:0044233) | lipid particle (GO:0005811) | cytoplasm (GO:0005737) | membrane (GO:0016020) | mitochondrion (GO:0005739) | extracellular exosome (GO:0070062)	17.524	16.114	13.929	12.722	19.332	9.037	10.696	9.92	12.258	20.042	27.926	16.264	49.654	49.063	75.674	102.045	7.882	18.611	4.785	5.363	9.85	4.646	3.333	38.121	6.462	15.144	7.347	13.408	44.081	21.922	43.216	13.96	101.098
ACSL5	1700030F05Rik | ACS2 | ACS5 | Acs5 | FACL5 | Facl5 | acs2 | acs5 | facl5 | zgc:92083	gene3962	XM_006043946, XM_006043947, XM_006043948	NW_005783526.1:2597070-2647947:+1	presumed protein-coding gene	PREDICTED: Bubalus bubalis acyl-CoA synthetase long-chain family member 5	detected at high to low expression in 65 of 100 tissues	high to low	tissue enhanced (alveolar macrophage, BMDM LPS time course 7 hrs)	BMDM LPS time course 7 hrs (Mediterranean) (1.785)	none	0.848	1.858	catalytic activity (GO:0003824)	metabolic process (GO:0008152)	nucleus (GO:0005634) | nucleolus (GO:0005730) | membrane (GO:0016020) | mitochondrion (GO:0005739) | mitochondrial inner membrane (GO:0005743)	2.579	1.831	1.109	6.952	11.499	3.385	2.34	4.787	7.23	7.65	10.058	1.365	4.111	21.851	34.259	35.648	17.175	12.037	1.534	3.135	10.624	13.53	2.635	5.818	83.899	47.688	4.586	57.898	131.076	95.907	110.48	92.459	266.912
ACSL6	A330035H04Rik | ACS2 | AW050338 | FACL6 | Facl6 | LACS | LACS 6 | LACS2 | LACS5 | Lacsl | acs2 | facl6 | lacs2 | lacs5 | lacs6 | mKIAA0837 | wu:fa04h02 | wu:fc05h07	gene23694	XM_006072660	NW_005785500.1:75-41492:+1	presumed protein-coding gene	PREDICTED: Bubalus bubalis acyl-CoA synthetase long-chain family member 6	detected at high to low expression in 52 of 100 tissues	high to low	tissue enhanced (alveolar macrophage, BMDM LPS time course 7 hrs, bone marrow, MDM)	alveolar macrophage (Mediterranean) (4.188)	none	0.956	5.673	unknown	unknown	unknown	27.106	13.303	13.33	17.985	8.63	0.057	0.225	0.121	0.154	0.568	2.614	4.899	5.873	9.189	14.956	16.945	1.821	2.595	0.183	0.522	0.288	1.317	0.211	0.529	0.139	0.412	0.208	0.202	1.977	1.157	2.506	0.737	4.119
ACSM2B	ACSM2 | ACSM2A | HXMA | HYST1046	gene24568	XM_006073914, XM_006073915, XM_006073916	NW_005785560.1:22536-75071:-1	presumed protein-coding gene	PREDICTED: Bubalus bubalis acyl-CoA synthetase medium-chain family member 2B	detected at high to low expression in 5 of 100 tissues	high to low	mixed expression	liver (PRJEB4351) (Mediterranean) (8.384)	none	0.99	166.295	unknown	unknown	unknown	0	0.001	0.011	0.021	0	0.071	0.002	0	0	0	0	0.012	0	0.14	0.013	0.029	0	0	0.002	0.001	0	0.018	0.034	0	0.015	0.02	0.008	0.052	0	0.025	0	0.458	0
ACSM3	CH73-60L17.3 | SA | SAH | Sa | Sah | zgc:172040	gene16956	XM_006062633, XM_006062634	NW_005785054.1:257629-317360:+1	presumed protein-coding gene	PREDICTED: Bubalus bubalis acyl-CoA synthetase medium-chain family member 3	detected at high to low expression in 47 of 100 tissues	high to low	tissue enhanced (kidney, kidney cortex), group enriched (renal system)	kidney cortex (Mediterranean) (4.309)	renal system	0.972	7.466	fatty acid ligase activity (GO:0015645) | catalytic activity (GO:0003824)	metabolic process (GO:0008152) | fatty acid biosynthetic process (GO:0006633)	mitochondrion (GO:0005739) | mitochondrial matrix (GO:0005759)	1.42	0.333	0.31	1.096	1.418	1.236	0.201	0.258	0.449	0.427	0.638	0.224	0.682	6.663	5.442	5.682	1.791	0.63	0.268	0.422	1.123	1.492	0.473	1.272	20.845	42.74	0.491	52.081	8.902	21.15	4.529	2.954	2.336
ACSM4	O-MACS | OMACS | Omacs	gene16954	XM_006062624	NW_005785054.1:196603-220109:+1	presumed protein-coding gene	PREDICTED: Bubalus bubalis acyl-CoA synthetase medium-chain family member 4	not detected	not detected	not detected	not calculated	none	not calculated	not calculated	catalytic activity (GO:0003824)	metabolic process (GO:0008152)	mitochondrion (GO:0005739)	0.222	0.024	0.066	0.121	0.419	0.107	0.085	0.03	0.121	0.044	0.087	0.065	0	0.089	0.114	0.167	0.067	0.091	0.031	0.102	0.069	0.076	0.009	0.166	0	0.052	0.08	0.037	0	0.026	0	0	0.039
ACSS1	1110032O15Rik | ACAS2 | ACAS2L | ACECS1 | ACS2L | AI788978 | Acas2 | Acas2l | AceCS2 | AceCS2L | acas2l | acecs1 | acecs2l | cb395 | sb:cb395 | wu:fa05a10 | wu:fc49f03 | wu:fi28d10 | zgc:113194 | zgc:158738	gene2403	XM_006041731	NW_005781995.1:227762-273426:-1	presumed protein-coding gene	PREDICTED: Bubalus bubalis acyl-CoA synthetase short-chain family member 1	detected at high to low expression in 64 of 100 tissues	high to low	tissue enhanced (endometrium)	endometrium (Mediterranean) (1.875)	none	0.904	1.598	ATP binding (GO:0005524) | protein binding (GO:0005515) | ligase activity (GO:0016874) | AMP binding (GO:0016208) | nucleotide binding (GO:0000166) | acetate-CoA ligase activity (GO:0003987) | catalytic activity (GO:0003824)	acetyl-CoA biosynthetic process from acetate (GO:0019427) | metabolic process (GO:0008152) | acetyl-CoA biosynthetic process (GO:0006085)	mitochondrion (GO:0005739) | mitochondrial matrix (GO:0005759)	8.052	5.782	0.304	5.112	13.149	200.827	131.646	165.924	183.977	28.059	36.808	2.79	8.917	19.692	23.275	24.309	19.753	78.689	6.591	8.683	82.956	12.973	3.079	152.943	31.26	53.63	12.794	62.501	38.099	49.946	53.897	41.65	48.733
ACSS2	1110017C11Rik | ACAS | ACAS2 | ACECS | ACS | ACSA | Acas1 | Acas2 | AceCS1 | Acs1 | aceCS | dJ1161H23.1 | fa04c03 | fj80b06 | fj80h04 | wu:fa04c03 | wu:fj80b06 | wu:fj80h04 | zgc:92200	gene6776	XM_006048084, XM_006048085	NW_005784085.1:644233-692279:+1	presumed protein-coding gene	PREDICTED: Bubalus bubalis acyl-CoA synthetase short-chain family member 2	detected at high to low expression in 66 of 100 tissues	high to low	tissue enhanced (ovary-corpus luteum)	ovary-corpus luteum (Mediterranean) (1.809)	none	0.888	1.725	acetate-CoA ligase activity (GO:0003987) | catalytic activity (GO:0003824)	lipid biosynthetic process (GO:0008610) | metabolic process (GO:0008152) | acetyl-CoA biosynthetic process (GO:0006085)	cytoplasm (GO:0005737) | nucleoplasm (GO:0005654) | intracellular membrane-bounded organelle (GO:0043231)	48.031	23.281	2.244	22.789	106.212	23.436	50.934	21.149	19.278	29.097	25.616	18.489	52.303	32.005	48.003	40.629	34.807	38.575	33.146	23.761	15.151	11.054	10.978	11.533	90.707	77.066	9.674	101.954	23.12	77.357	31.837	20.958	13.251
ACSS3	8430416H19Rik | Dis3_1 | Gm874 | RGD1307051 | si:dkey-231a18.1	gene25183	XM_006074869	NW_005785611.1:20252-169564:+1	presumed protein-coding gene	PREDICTED: Bubalus bubalis acyl-CoA synthetase short-chain family member 3	detected at high to low expression in 61 of 100 tissues	high to low	mixed expression	endometrium (Mediterranean) (2.022)	none	0.826	1.368	catalytic activity (GO:0003824)	metabolic process (GO:0008152)	mitochondrion (GO:0005739)	13.219	4.286	2.433	9.343	17.062	0.585	0.207	0.253	1.059	1.017	1.042	2.541	4.872	5.413	15.723	16.501	4.273	4.139	1.945	1.095	1.225	1.333	7.531	0.373	0.18	1.857	5.018	0.465	21.34	19.711	21.41	35.79	22.649
ACTA1	AA959943 | ACTA | ASMA | Acta-2 | Acts | Actsk-1 | CFTD | CFTD1 | CFTDM | MPFD | NEM1 | NEM2 | NEM3 | SHPM | acta | acta2 | asma | beta-actin | cftd | cftd1 | cftdm | mpfd | nem1 | nem2 | nem3	gene17263	XM_006063054	NW_005785073.1:802684-805460:-1	presumed protein-coding gene	PREDICTED: Bubalus bubalis actin, alpha 1, skeletal muscle	detected at high to low expression in 62 of 100 tissues	high to low	tissue enhanced (left ventricle, longitudinal muscle, semitendinosus muscle, thoracic oesophagus, tongue)	thoracic oesophagus (Mediterranean) (3.250)	none	0.968	108.353	ATP binding (GO:0005524) | protein binding (GO:0005515) | nucleotide binding (GO:0000166)	positive regulation of gene expression (GO:0010628) | skeletal muscle thin filament assembly (GO:0030240) | skeletal muscle fiber development (GO:0048741) | mesenchyme migration (GO:0090131)	extracellular space (GO:0005615) | filopodium (GO:0030175) | cell body (GO:0044297) | cytoskeleton (GO:0005856) | actin cytoskeleton (GO:0015629) | extracellular exosome (GO:0070062) | blood microparticle (GO:0072562) | striated muscle thin filament (GO:0005865) | stress fiber (GO:0001725) | actin filament (GO:0005884) | cytoplasm (GO:0005737) | lamellipodium (GO:0030027) | sarcomere (GO:0030017)	4.466	38.647	0.583	4.612	5.455	261.811	6780.394	194.994	622.932	425.877	3165.49	6367.564	8129.48	107.239	99.567	268.355	12296.8	18943.9	126.82	61.664	30.259	5.025	6.534	8.41	5.848	9.313	15.769	9.806	7.196	5.869	7.26	3.425	5.32
ACTA2	0610041G09Rik | ACT-4 | ACTSA | ASMA | Actvs | SMAalpha | SMactin | SMalphaA | a-SMA | a-sma | aat6 | actc1 | actin | actsa | alpha-actin | alphaSMA | asma | mymy5 | sm-actin | sma | wu:fb63d03	gene14290	XM_006058447	NW_005784856.1:598947-616246:-1	presumed protein-coding gene	PREDICTED: Bubalus bubalis actin, alpha 2, smooth muscle, aorta	detected at high to low expression in 59 of 100 tissues	high to low	tissue enhanced (epididymis, ovary-follicle, testis)	testis (Mediterranean) (2.055)	none	0.952	4.839	ATP binding (GO:0005524) | protein binding (GO:0005515) | protein kinase binding (GO:0019901) | nucleotide binding (GO:0000166)	positive regulation of gene expression (GO:0010628) | skeletal muscle thin filament assembly (GO:0030240) | glomerular mesangial cell development (GO:0072144) | skeletal muscle fiber development (GO:0048741) | mesenchyme migration (GO:0090131) | vascular smooth muscle contraction (GO:0014829) | regulation of blood pressure (GO:0008217) | response to virus (GO:0009615)	protein complex (GO:0043234) | smooth muscle contractile fiber (GO:0030485) | extracellular space (GO:0005615) | filopodium (GO:0030175) | cell body (GO:0044297) | cytoskeleton (GO:0005856) | actin cytoskeleton (GO:0015629) | extracellular exosome (GO:0070062) | striated muscle thin filament (GO:0005865) | stress fiber (GO:0001725) | actin filament (GO:0005884) | cytoplasm (GO:0005737) | lamellip…	5.346	6.282	6.507	14.163	45.881	16.229	48.829	41.174	40.954	105.623	42.118	7.93	27.926	159.559	133.287	388.193	61.562	130.31	344.526	646.277	522.178	15.593	149.842	94.661	79.651	677.971	1026.511	240.311	280.082	276.659	246.9	134.578	81.069
ACTB	ACT-5 | Actx | B-actin | BRWS1 | Bact | Beta-actin | E430023M04Rik | PS1TP5BP1 | act | act-2 | actba | actin | beta-actin | ps1tp5bp1	gene4158	XM_006044277, XM_006044278	NW_005783599.1:696380-698995:-1	presumed protein-coding gene	PREDICTED: Bubalus bubalis actin, beta	detected at high expression in 66 of 100 tissues	high	tissue enhanced (embryo pool)	embryo pool (Mediterranean) (1.389)	none	0.898	1.497	protein binding (GO:0005515) | nitric-oxide synthase binding (GO:0050998) | kinesin binding (GO:0019894) | RNA polymerase II core promoter proximal region sequence-specific DNA binding (GO:0000978) | nucleotide binding (GO:0000166) | Tat protein binding (GO:0030957) | ATP binding (GO:0005524) | identical protein binding (GO:0042802) | RNA polymerase II distal enhancer sequence-specific DNA bindin…	ATP-dependent chromatin remodeling (GO:0043044) | substantia nigra development (GO:0021762) | retina homeostasis (GO:0001895) | platelet aggregation (GO:0070527)	protein complex (GO:0043234) | extracellular space (GO:0005615) | cytoskeleton (GO:0005856) | plasma membrane (GO:0005886) | extracellular exosome (GO:0070062) | dense body (GO:0097433) | blood microparticle (GO:0072562) | intracellular ribonucleoprotein complex (GO:0030529) | NuA4 histone acetyltransferase complex (GO:0035267) | cytosol (GO:0005829) | cortical cytoskeleton (GO:0030863) | MLL5-L …	528.761	230.377	127.72	495.99	902.66	170.204	107.762	189.949	151.57	343.853	217.863	71.831	132.342	1300.367	1665.794	2662.412	452.376	326.041	1056.378	606.749	3660.876	936.87	673.304	4320.794	1537.155	1096.931	1372.113	1814.802	1632.827	1215.987	1897.476	1070.335	1880.421
ACTBL2	4732495G21Rik | ACT | RGD1309504	gene12150	XM_006055607, XM_006055608	NW_005784704.1:77153-78283:+1	presumed protein-coding gene	PREDICTED: Bubalus bubalis actin, beta-like 2	not detected	not detected	not detected	not calculated	none	not calculated	not calculated	unknown	unknown	unknown	0.015	0.267	0.004	0	0.13	0.183	0.044	0.032	0	0	0.081	0.239	0.818	0.006	0.033	0.013	0.503	0	0.106	0.065	0.119	0.032	0	0	0	0.026	0	0.022	0	0.028	0.018	0	0
ACTC1	ACTC | ASD5 | Actc-1 | CMD1R | CMH11 | LVNC4 | acta1b | actc | actna1 | cmd1r	gene3979	XM_006043988	NW_005783528.1:143662-148998:-1	presumed protein-coding gene	PREDICTED: Bubalus bubalis actin, alpha, cardiac muscle 1	detected at high to low expression in 38 of 100 tissues	high to low	tissue enhanced (heart, left ventricle, right atrium, right ventricle, thoracic oesophagus), group enriched (cardiovascular system)	left ventricle (Mediterranean) (6.644)	cardiovascular system	0.946	577.801	ATP binding (GO:0005524) | protein binding (GO:0005515) | myosin binding (GO:0017022) | ATPase activity (GO:0016887) | nucleotide binding (GO:0000166)	negative regulation of apoptotic process (GO:0043066) | actin-myosin filament sliding (GO:0033275) | mesenchyme migration (GO:0090131) | actin-mediated cell contraction (GO:0070252) | actomyosin structure organization (GO:0031032) | positive regulation of gene expression (GO:0010628) | skeletal muscle thin filament assembly (GO:0030240) | cardiac muscle tissue morphogenesis (GO:0055008) | actin f…	actomyosin, actin portion (GO:0042643) | extracellular space (GO:0005615) | filopodium (GO:0030175) | cell body (GO:0044297) | cytoskeleton (GO:0005856) | membrane (GO:0016020) | I band (GO:0031674) | extracellular exosome (GO:0070062) | blood microparticle (GO:0072562) | actin filament (GO:0005884) | focal adhesion (GO:0005925) | cytoplasm (GO:0005737) | lamellipodium (GO:0030027) | sarcomere (G…	3.819	3.419	0.461	0.722	0.943	9930.99	14160.406	10361.87	11673.6	12078.712	13877.3	816.658	1392.48	0.472	0.134	1.212	484.293	11190.955	1.713	17.481	18.781	0.497	1.477	2.027	0.271	7.113	1.491	1.951	5.121	3.181	2.103	0.608	0.197
ACTG1	ACT | ACTA1 | ACTB | ACTG | AL023024 | Actg | Actl | DFNA20 | DFNA26 | E51 | HEL-176 | act | actg | actg1-a | actg1-b | actin | beta-actin | dfna20 | dfna26	gene18016	XM_006064198	NW_005785125.1:3387711-3390582:-1	presumed protein-coding gene	PREDICTED: Bubalus bubalis actin, gamma 1	detected at high expression in 66 of 100 tissues	high	mixed expression	endometrium (Mediterranean) (1.258)	none	0.778	1.184	identical protein binding (GO:0042802) | ATP binding (GO:0005524) | protein binding (GO:0005515) | ubiquitin protein ligase binding (GO:0031625) | structural constituent of cytoskeleton (GO:0005200) | nucleotide binding (GO:0000166)	sarcomere organization (GO:0045214) | platelet aggregation (GO:0070527) | retina homeostasis (GO:0001895)	filamentous actin (GO:0031941) | extracellular space (GO:0005615) | cytoskeleton (GO:0005856) | actin cytoskeleton (GO:0015629) | membrane (GO:0016020) | plasma membrane (GO:0005886) | extracellular exosome (GO:0070062) | myelin sheath (GO:0043209) | dense body (GO:0097433) | blood microparticle (GO:0072562) | nucleus (GO:0005634) | focal adhesion (GO:0005925) | cytoplasm (GO:0005737) | myofibril…	959.924	331.524	116.656	542.416	789.905	191.219	132.819	228.309	177.418	312.545	237.915	55.511	123.006	777.289	1426.511	1958.024	1032.64	450.011	980.788	556.409	1747.959	1036.566	1412.125	1269.86	1676.41	1379.501	1318.218	1589.115	1287.92	1067.335	1500.47	1023.32	1684.39
ACTG2	ACT | ACTA3 | ACTE | ACTGE | ACTL3 | ACTSG | Act-4 | Act4 | Actin-2 | GAMMA-ACTIN | SMGA | VSCM	gene5245	XM_006045950	NW_005783796.1:810818-834654:+1	presumed protein-coding gene	PREDICTED: Bubalus bubalis actin, gamma 2, smooth muscle, enteric	detected at high to low expression in 59 of 100 tissues	high to low	tissue enhanced (abomasum, caecum, reticulum)	omasum (Bhadawari) (2.477)	none	0.959	25.983	ATP binding (GO:0005524) | nucleotide binding (GO:0000166)	unknown	blood microparticle (GO:0072562) | cell periphery (GO:0071944) | extracellular space (GO:0005615) | extracellular exosome (GO:0070062)	0.95	43.125	0.979	3.056	3.65	1.532	26.265	3.999	2.835	14.639	3.862	0.903	2.615	102.663	180.152	176.083	7.069	172.837	9584.234	12232.336	18288.014	1907.405	338.8	21195.7	34.84	5186.977	4469.74	5713.987	452.555	905.343	1036.522	175.959	33.246
ACTL10	1700007I08Rik | C20orf134 | dJ63M2.2	gene25814	XM_006075746	NW_005785657.1:419187-422247:-1	presumed protein-coding gene	PREDICTED: Bubalus bubalis actin-like 10	detected at low expression in 2 of 100 tissues	low	mixed expression	testes (Bhadawari) (0.462)	none	0.908	1.761	unknown	unknown	unknown	0.76	0.111	0.142	0.051	0.258	0.056	0.079	0.023	0	0.049	0.134	0.093	0.107	0.083	0.007	0.031	0.017	0.098	0.025	0.04	0.049	0.089	0.03	0.086	0	0.09	0.023	0.036	0.023	0.086	0.042	0.02	0
ACTL6A	2810432C06Rik | ACTL6 | AI851094 | ARP4 | ARPN-BETA | Actl6 | Arp4 | BAF53A | Baf53a | C79802 | INO80K | RGD1307747 | actin | actl6 | arp4 | arpn-beta | baf53a | chunp6900 | fb52e06 | fl26e12 | ino80k | wu:fb52e06 | wu:fl26e12	gene11229	XM_006054297	NW_005784602.1:360611-392938:-1	presumed protein-coding gene	PREDICTED: Bubalus bubalis actin-like 6A	detected at high to low expression in 66 of 100 tissues	high to low	mixed expression	spleen (Mediterranean) (1.537)	none	0.725	1.184	chromatin binding (GO:0003682) | protein binding (GO:0005515) | RNA polymerase II distal enhancer sequence-specific DNA binding (GO:0000980) | nucleosomal DNA binding (GO:0031492) | RNA polymerase II core promoter proximal region sequence-specific DNA binding (GO:0000978)	nervous system development (GO:0007399) | regulation of mitophagy (GO:1903146) | ATP-dependent chromatin remodeling (GO:0043044) | neural retina development (GO:0003407) | positive regulation of protein targeting to mitochondrion (GO:1903955) | chromatin remodeling (GO:0006338) | histone H2A acetylation (GO:0043968) | histone H4 acetylation (GO:0043967)	BAF-type complex (GO:0090544) | protein complex (GO:0043234) | Ino80 complex (GO:0031011) | plasma membrane (GO:0005886) | npBAF complex (GO:0071564) | NuA4 histone acetyltransferase complex (GO:0035267) | nucleus (GO:0005634) | nuclear chromatin (GO:0000790) | SWI/SNF complex (GO:0016514) | nucleoplasm (GO:0005654)	7.746	3.923	1.05	6.495	12.123	9.982	6.707	11.688	10.346	10.266	10.819	3.632	9.975	12.308	25.762	21.713	11.654	13.143	7.935	6.699	14.995	11.87	12.71	18.853	10.325	16.137	11.66	16.599	18.496	22.516	22.305	15.564	24.352
ACTL6B	ACTL6 | Actl6 | ArpNa | BAF53B | Baf53b | arpNalpha | baf53b | zgc:110167	gene5597	XM_006046466, XM_006046467	NW_005783878.1:188184-198471:+1	presumed protein-coding gene	PREDICTED: Bubalus bubalis actin-like 6B	detected at high to low expression in 12 of 100 tissues	high to low	mixed expression	hippocampus (Mediterranean) (5.755)	none	0.96	23.636	protein binding (GO:0005515)	chromatin modification (GO:0016568) | nervous system development (GO:0007399) | chromatin remodeling (GO:0006338) | regulation of transcription, DNA-templated (GO:0006355) | transcription, DNA-templated (GO:0006351)	nBAF complex (GO:0071565) | BAF-type complex (GO:0090544) | nucleus (GO:0005634) | nucleolus (GO:0005730) | SWI/SNF complex (GO:0016514) | SWI/SNF superfamily-type complex (GO:0070603)	45.165	54.019	3.776	8.581	2.992	0	0	0	0	0.007	0	0	0.147	0.046	0	0.163	0	0.025	0.07	0.232	0.124	0	0	0	0.154	0.308	0	0.14	0.878	0.61	0.403	0.618	0.041
ACTL7A	Arp7a | C20ORF134 | CZH20orf134 | QtsA-17410 | T-actin 2 | Tact2 | actin-like-7-alpha	gene28286	XM_006079406	NW_005785852.1:1304684-1307604:-1	presumed protein-coding gene	PREDICTED: Bubalus bubalis actin-like 7A	detected at medium expression in 1 of 100 tissues	medium	tissue enriched (testes), group enriched (male reproductive system)	testes (Bhadawari) (3.689)	male reproductive system	0.98	2.259	protein binding (GO:0005515)	unknown	protein complex (GO:0043234) | Golgi apparatus (GO:0005794) | cytoskeleton (GO:0005856) | nucleus (GO:0005634) | cytoplasm (GO:0005737) | motile cilium (GO:0031514) | male germ cell nucleus (GO:0001673)	0.454	0.057	0.123	0.126	0.311	0.233	0.067	0.141	0.142	0.157	0.154	0.199	0.238	0.058	0.021	0.045	0.173	0.051	0.022	0.058	0.198	0.245	0.124	0.163	0.046	0.172	0.199	0.152	0.079	0.252	0.178	0.119	0.046
ACTL7B	ACTL7A | Gm26657 | Tact1	gene28287	XM_006079407	NW_005785852.1:1309037-1310766:+1	presumed protein-coding gene	PREDICTED: Bubalus bubalis actin-like 7B	detected at low expression in 2 of 100 tissues	low	tissue enriched (testes), group enriched (male reproductive system)	testes (Bhadawari) (2.999)	male reproductive system	0.983	3.236	unknown	unknown	cytoskeleton (GO:0005856) | cytoplasm (GO:0005737)	0.182	0.01	0.058	0.215	0.113	0.053	0.004	0.03	0.057	0.036	0.041	0.083	0	0.007	0.001	0.004	0	0	0.002	0.006	0.059	0.101	0.029	0	0	0.049	0.085	0.056	0.17	0.128	0.022	0	0.074
ACTL8	ACTB | CT57	gene19479	XM_006066563	NW_005785213.1:480140-522028:-1	presumed protein-coding gene	PREDICTED: Bubalus bubalis actin-like 8	detected at low expression in 6 of 100 tissues	low	mixed expression	testes (Mediterranean) (2.814)	none	0.961	6.177	protein binding (GO:0005515)	epithelial cell differentiation (GO:0030855)	unknown	0.283	0.014	0.02	0.081	0.042	0	0.004	0	0	0.009	0	0.003	0	0.488	0.398	0.201	0.109	0.048	0.038	0.043	0.219	0.342	0.362	0	0	0.054	0.212	0.025	0.047	0.032	0.224	0.042	0.165
ACTL9	1700029I08Rik | AV259599 | Actl9a | HSD21 | RGD1306886	gene27157	XM_006077720	NW_005785799.1:430014-431264:-1	presumed protein-coding gene	PREDICTED: Bubalus bubalis actin-like 9	not detected	not detected	not detected	not calculated	none	not calculated	not calculated	unknown	unknown	cytoskeleton (GO:0005856) | cytoplasm (GO:0005737)	0	0	0	0	0	0	0	0	0.04	0	0	0	0	0	0	0	0	0	0	0	0	0	0	0	0	0	0	0	0	0.02	0	0	0
ACTN1	3110023F10Rik | Actn1a | BDPLT15 | a-actinin | actinin	gene12618	XM_006056163, XM_006056164	NW_005784733.1:1394330-1491636:+1	presumed protein-coding gene	PREDICTED: Bubalus bubalis actinin, alpha 1	detected at high to low expression in 66 of 100 tissues	high to low	tissue enhanced (spleen)	omasum (Bhadawari) (1.732)	none	0.87	1.657	ligand-dependent nuclear receptor transcription coactivator activity (GO:0030374) | protein binding (GO:0005515) | tropomyosin binding (GO:0005523) | integrin binding (GO:0005178) | alpha-actinin binding (GO:0051393) | actin filament binding (GO:0051015) | actin binding (GO:0003779) | ion channel binding (GO:0044325) | calcium ion binding (GO:0005509) | metal ion binding (GO:0046872) | protein ho…	regulation of ATPase activity (GO:0043462) | platelet formation (GO:0030220) | actin crosslink formation (GO:0051764) | actin filament bundle assembly (GO:0051017) | actin filament organization (GO:0007015) | negative regulation of cellular component movement (GO:0051271) | sarcomere organization (GO:0045214) | platelet morphogenesis (GO:0036344) | skeletal muscle fiber development (GO:0048741) |…	lateral plasma membrane (GO:0016328) | extracellular space (GO:0005615) | cytoskeleton (GO:0005856) | cell junction (GO:0030054) | ruffle (GO:0001726) | plasma membrane (GO:0005886) | brush border (GO:0005903) | extracellular exosome (GO:0070062) | Z disc (GO:0030018) | intracellular (GO:0005622) | dense body (GO:0097433) | outer dense plaque of desmosome (GO:0090636) | fascia adherens (GO:000591…	5.039	36.241	3.356	5.579	9.801	17.036	20.009	14.24	11.529	34.569	18.241	2.84	11.557	75.322	101.761	166.728	24.636	23.95	98.36	106.063	554.409	60.224	27.417	882.358	48.404	155.717	197.962	217.412	69.083	103.182	90.221	32.182	40.253
ACTN2	1110008F24Rik | CMD1AA | CMH23	gene8253	XM_006050163, XM_006050164	NW_005784287.1:6065-83516:+1	presumed protein-coding gene	PREDICTED: Bubalus bubalis actinin, alpha 2	detected at high to low expression in 24 of 100 tissues	high to low	tissue enhanced (semitendinosus muscle)	semitendinosus muscle (Mediterranean) (7.465)	none	0.967	296.949	ligand-dependent nuclear receptor transcription coactivator activity (GO:0030374) | thyroid hormone receptor coactivator activity (GO:0030375) | FATZ binding (GO:0051373) | phosphatidylinositol-4,5-bisphosphate binding (GO:0005546) | identical protein binding (GO:0042802) | titin Z domain binding (GO:0070080) | calcium ion binding (GO:0005509) | ion channel binding (GO:0044325) | protein dimeriza…	phospholipase C-activating angiotensin-activated signaling pathway (GO:0086097) | cardiac muscle cell development (GO:0055013) | positive regulation of potassium ion transport (GO:0043268) | negative regulation of potassium ion transport (GO:0043267) | microspike assembly (GO:0030035) | focal adhesion assembly (GO:0048041) | negative regulation of potassium ion transmembrane transporter activity …	filopodium (GO:0030175) | focal adhesion (GO:0005925) | plasma membrane (GO:0005886) | sarcomere (GO:0030017) | extracellular exosome (GO:0070062) | Z disc (GO:0030018)	1.194	61.948	3.176	0.695	2.046	981.525	1845.989	927.074	883.506	961.979	945.531	884.168	3450.654	3.729	1.743	6.983	717.538	977.6	27.601	64.976	82.921	20.855	0.251	0.168	0.015	0.47	6.606	0.063	0.051	0.191	0.345	0.046	0.03
ACTN3	ACTN3D | CG8953 | Dmel\CG8953 | ORF1 | acta-3 | dabp	gene4211	XM_006044360, XM_006044361, XM_006044362, XM_006044363	NW_005783600.1:170909-194136:-1	presumed protein-coding gene	PREDICTED: Bubalus bubalis actinin, alpha 3	detected at high to low expression in 50 of 100 tissues	high to low	tissue enhanced (longitudinal muscle, semitendinosus muscle), group enriched (muscular system)	semitendinosus muscle (Mediterranean) (5.899)	muscular system	0.981	20.725	actin binding (GO:0003779) | protein binding (GO:0005515) | calcium ion binding (GO:0005509) | actin filament binding (GO:0051015)	positive regulation of bone mineralization involved in bone maturation (GO:1900159) | response to denervation involved in regulation of muscle adaptation (GO:0014894) | negative regulation of glycolytic process (GO:0045820) | positive regulation of skeletal muscle fiber development (GO:0048743) | skeletal muscle atrophy (GO:0014732) | negative regulation of calcineurin-NFAT signaling cascade (GO:…	intracellular (GO:0005622) | sarcomere (GO:0030017) | brush border (GO:0005903) | Z disc (GO:0030018)	4.454	21.879	0.408	1.824	2.197	0.187	6.473	0.192	0.436	0.36	0.753	454.149	1036.036	15.116	13.236	17.105	105.785	211.697	5.171	7.45	0.713	0.41	0.262	1.517	0.478	0.812	0.45	0.795	1.045	1.078	1.032	0.644	0.984
ACTN4	ACTININ-4 | C77391 | FSGS | FSGS1 | fsgs | fsgs1 | wu:fb53f05 | zgc:63508	gene21035	XM_006068695, XM_006068696, XM_006068697, XM_006068698	NW_005785324.1:803359-877798:-1	presumed protein-coding gene	PREDICTED: Bubalus bubalis actinin, alpha 4	detected at high to low expression in 66 of 100 tissues	high to low	mixed expression	endometrium (Mediterranean) (1.410)	none	0.79	1.184	ligand-dependent nuclear receptor transcription coactivator activity (GO:0030374) | protein binding (GO:0005515) | chromatin DNA binding (GO:0031490) | actin filament binding (GO:0051015) | actin binding (GO:0003779) | retinoic acid receptor binding (GO:0042974) | nuclear hormone receptor binding (GO:0035257) | ion channel binding (GO:0044325) | calcium ion binding (GO:0005509) | metal ion bindin…	protein localization to bicellular tight junction (GO:1902396) | vesicle transport along actin filament (GO:0030050) | transport (GO:0006810) | actin filament bundle assembly (GO:0051017) | regulation of nucleic acid-templated transcription (GO:1903506) | positive regulation of cellular component movement (GO:0051272) | positive regulation of cell migration (GO:0030335) | peroxisome proliferator …	protein complex (GO:0043234) | extracellular space (GO:0005615) | actin cytoskeleton (GO:0015629) | cell junction (GO:0030054) | pseudopodium (GO:0031143) | brush border (GO:0005903) | Z disc (GO:0030018) | extracellular exosome (GO:0070062) | intracellular (GO:0005622) | stress fiber (GO:0001725) | nucleus (GO:0005634) | intracellular ribonucleoprotein complex (GO:0030529) | cytoplasm (GO:000573…	36.59	33.965	7.165	43.168	82.285	11.644	19.502	24.545	19.082	42.849	28.726	7.452	26.076	71.498	112.655	170.15	107.624	49.377	58.648	32.618	79.358	54.127	95.265	34.765	132.399	85.397	104.832	88.814	83.964	82.914	81.514	41.916	82.627
ACTR10	ACTR11 | Actr11 | Arp10 | Arp11 | HARP11 | actr11 | harp11 | zgc:55635	gene21800	XM_006069751	NW_005785372.1:685579-710952:-1	presumed protein-coding gene	PREDICTED: Bubalus bubalis actin-related protein 10 homolog (S. cerevisiae)	detected at high to low expression in 66 of 100 tissues	high to low	mixed expression	testes (Bhadawari) (1.331)	none	0.701	1.073	protein binding (GO:0005515)	microtubule-based movement (GO:0007018)	cytoskeleton (GO:0005856) | cytoplasm (GO:0005737) | dynactin complex (GO:0005869)	83.978	42.326	20.385	71.088	87.591	57.028	42.232	61.444	68.882	63.053	79.727	21.941	48.815	35.992	70.022	68.88	40.565	77.233	33.632	27.902	65.603	52.411	51.622	96.255	41.45	48.447	46.701	50.721	57.147	50.733	50.318	45.888	82.642
ACTR1A	ARP1 | Arp1 | Arp1A | CTRN1 | QtsA-17856 | alpha-Arp1 | arp1 | centractin | ctrn1	gene18473	XM_006064910	NW_005785152.1:287550-304133:+1	presumed protein-coding gene	PREDICTED: Bubalus bubalis ARP1 actin-related protein 1 homolog A, centractin alpha (yeast)	detected at high to low expression in 66 of 100 tissues	high to low	mixed expression	spleen (Mediterranean) (1.397)	none	0.734	1.034	unknown	unknown	unknown	104.845	42.132	17.925	87.231	106.183	24.286	23.905	32.635	28.488	39.332	39.084	9.078	24.691	42.888	54.674	66.981	48.58	47.692	44.25	31.844	76.628	45.204	54.547	84.566	51.155	48.957	52.999	57.591	59.594	55.887	60.732	36.86	59.209
ACTR1B	2310066K23Rik | AA960180 | AI851923 | ARP1B | Arp1b | CTRN2 | PC3	gene15217	XM_006059882	NW_005784941.1:1358354-1368133:-1	presumed protein-coding gene	PREDICTED: Bubalus bubalis ARP1 actin-related protein 1 homolog B, centractin beta (yeast)	detected at high to low expression in 66 of 100 tissues	high to low	mixed expression	endometrium (Mediterranean) (1.629)	none	0.781	1.307	ATP binding (GO:0005524) | protein binding (GO:0005515) | nucleotide binding (GO:0000166)	unknown	microtubule cytoskeleton (GO:0015630) | centrosome (GO:0005813) | membrane (GO:0016020) | extracellular exosome (GO:0070062) | myelin sheath (GO:0043209) | microtubule end (GO:1990752) | cytoplasm (GO:0005737) | dynactin complex (GO:0005869)	23.276	9.225	3.421	14.06	16.358	28.441	38.669	39.769	40.352	37.402	52.381	10.305	75.942	12.069	25.127	24.47	15.543	31.11	8.59	9.399	29.206	9.566	8.11	61.724	11.03	19.834	17.671	22.353	17.304	14.271	12.218	9.51	8.371
ACTR2	4921510D23Rik | AA409782 | ARP2 | Arp2 | D6Ertd746e | arp2	gene10631	XM_006053527, XM_006053528	NW_005784529.1:853888-891982:+1	presumed protein-coding gene	PREDICTED: Bubalus bubalis ARP2 actin-related protein 2 homolog (yeast)	detected at high to low expression in 66 of 100 tissues	high to low	mixed expression	spleen (Mediterranean) (1.368)	none	0.741	1.391	ATP binding (GO:0005524) | structural constituent of cytoskeleton (GO:0005200) | actin filament binding (GO:0051015)	cytosolic transport (GO:0016482) | Arp2/3 complex-mediated actin nucleation (GO:0034314) | meiotic chromosome movement towards spindle pole (GO:0016344) | actin cytoskeleton organization (GO:0030036) | meiotic cytokinesis (GO:0033206) | asymmetric cell division (GO:0008356) | cilium assembly (GO:0042384) | actin filament organization (GO:0007015) | spindle localization (GO:0051653) | meiotic cell…	cytoskeleton (GO:0005856) | cell cortex (GO:0005938) | focal adhesion (GO:0005925) | cytoplasm (GO:0005737) | membrane (GO:0016020) | Arp2/3 protein complex (GO:0005885) | actin cap (GO:0030478) | extracellular exosome (GO:0070062)	73.409	49.567	22.01	69.794	93.688	25.222	19.818	23.072	31.407	32.599	46.518	10.717	26.111	86.546	160.247	173.733	58.462	49.926	62.711	41.504	81.749	86.104	86.864	79.662	108.059	107.546	79.468	100.384	132.666	119.342	165.255	89.321	207.182
ACTR3B	9630005C02 | ARP11 | ARP3BETA | AW047569 | Arp3b | Arp3beta | RGD1565759 | Xrcc2 | zgc:158823	gene7894	XM_006049617	NW_005784239.1:753466-803580:+1	presumed protein-coding gene	PREDICTED: Bubalus bubalis ARP3 actin-related protein 3 homolog B (yeast)	detected at high to low expression in 65 of 100 tissues	high to low	tissue enhanced (endometrium)	endometrium (Mediterranean) (2.123)	none	0.902	2.002	unknown	unknown	unknown	53.914	38.64	10.186	45.457	41.769	6.356	7.996	11.341	9.329	11.615	13.105	7.341	30.119	7.746	5.431	7.084	14.569	20.946	5.448	7.785	17.329	6.871	6.082	26.606	2.076	7.743	6.371	10.789	6.341	11.954	10.441	6.398	4.51
ACTR5	AA545173 | Arp5 | B430109J19Rik | INO80M | wu:fi39h10 | zgc:63743	gene19063	XM_006065910	NW_005785180.1:54209-74686:+1	presumed protein-coding gene	PREDICTED: Bubalus bubalis ARP5 actin-related protein 5 homolog (yeast)	detected at medium to low expression in 63 of 100 tissues	medium to low	mixed expression	spleen (Mediterranean) (1.892)	none	0.752	1.037	protein binding (GO:0005515)	double-strand break repair (GO:0006302) | regulation of transcription, DNA-templated (GO:0006355) | UV-damage excision repair (GO:0070914) | DNA repair (GO:0006281)	Ino80 complex (GO:0031011) | nucleus (GO:0005634) | cytoplasm (GO:0005737)	3.61	2.042	0.749	3.257	7.028	3.257	3.08	3.252	2.161	3.648	4.026	1.194	2.843	5.744	6.058	6.915	3.854	5.188	2.19	2.369	6.353	3.053	3.507	5.222	4.165	5.646	3.119	6.447	9.688	8.655	9.025	6.439	10.056
ACTR6	2010200J04Rik | ARP6 | AU044443 | Arp6 | ArpX | CDA12 | GARPX | HSPC281 | MSTP136 | arp6 | cda12 | hARP6 | hARPX | harp6 | harpx | hspc281 | mstp136 | wu:fc44c08 | zgc:56166	gene8214	XM_006050107	NW_005784280.1:292429-312616:+1	presumed protein-coding gene	PREDICTED: Bubalus bubalis ARP6 actin-related protein 6 homolog (yeast)	detected at medium to low expression in 66 of 100 tissues	medium to low	mixed expression	spleen (Mediterranean) (1.347)	none	0.545	1.052	protein binding (GO:0005515)	chromatin remodeling (GO:0006338)	nucleus (GO:0005634)	15.245	11.123	7.026	12.946	16.941	10.213	11.211	7.898	9.589	8.614	11.998	4.33	4.587	13.553	14.23	14.185	7.991	8.92	5.567	7.806	11.31	10.709	6.551	19.485	5.911	10.699	9.02	9.482	12.046	12.925	15.012	18.18	15.303
ACTR8	5730542K05Rik | ARP8 | INO80N | arp8 | hArp8 | ino80n | wu:fe37a08 | wu:fi27e09 | zgc:55313	gene10367	XM_006053076, XM_006053077	NW_005784507.1:413197-437368:+1	presumed protein-coding gene	PREDICTED: Bubalus bubalis ARP8 actin-related protein 8 homolog (yeast)	detected at high to low expression in 65 of 100 tissues	high to low	tissue enhanced (endometrium)	endometrium (Mediterranean) (1.859)	none	0.848	1.08	ATP binding (GO:0005524) | protein binding (GO:0005515) | nucleotide binding (GO:0000166)	mitotic nuclear division (GO:0007067) | DNA recombination (GO:0006310) | cell cycle (GO:0007049) | regulation of transcription, DNA-templated (GO:0006355) | chromatin remodeling (GO:0006338) | cell division (GO:0051301) | transcription, DNA-templated (GO:0006351) | DNA repair (GO:0006281) | cellular response to DNA damage stimulus (GO:0006974)	centrosome (GO:0005813) | chromosome (GO:0005694) | Ino80 complex (GO:0031011) | nucleus (GO:0005634)	14.079	5.04	1.92	8.086	12.127	10.425	7.752	9.952	10.466	8.424	10.198	3.142	8.799	8.885	11.479	12.359	7.226	12.656	4.344	4.448	10.186	8.012	6.173	11.262	7.031	8.263	6.069	8.465	10.872	10.895	10.362	8.613	11.25
ACTRT3	1700119I24Rik | ARP-T3 | ARPM1 | Actin | Arpm1 | RGD1561457	gene12415	XM_006055965, XM_006055966, XM_006055967, XM_006055968, XM_006055969, XM_006055970	NW_005784729.1:247863-252534:+1	presumed protein-coding gene	PREDICTED: Bubalus bubalis actin-related protein T3	detected at high to low expression in 55 of 100 tissues	high to low	tissue enhanced (testes)	testes (Bhadawari) (4.788)	none	0.957	1.922	protein binding (GO:0005515)	unknown	male germ cell nucleus (GO:0001673)	5.034	1.012	0.842	4.958	6.31	1.797	0.915	1.728	2.757	2.123	3.468	0.862	1.305	1.512	1.714	1.699	1.371	2.358	0.65	0.578	3.207	1.113	0.908	5.143	0.926	2.583	1.515	2.512	2.032	1.99	2.17	0.874	1.86
ACVR1B	6820432J04 | ACTRIB | ACVR1C | ACVRLK4 | ALK-4 | ALK4 | ALk4 | ActR-IB | ActRIB | Acvrlk4 | Alk4 | SKR2 | Skr2 | actrib | acvrlk4 | alk-4 | alk4 | skr2 | xalk4	gene14326	XM_006058482, XM_006058483	NW_005784857.1:461037-477826:-1	presumed protein-coding gene	PREDICTED: Bubalus bubalis activin A receptor, type IB	detected at high to low expression in 66 of 100 tissues	high to low	tissue enhanced (white blood cells)	white blood cells (Mediterranean) (1.891)	none	0.821	1.218	activin receptor activity, type I (GO:0016361) | nucleotide binding (GO:0000166) | protein tyrosine kinase activity (GO:0004713) | protein kinase activity (GO:0004672) | inhibin binding (GO:0034711) | protein binding (GO:0005515) | activin binding (GO:0048185) | kinase activity (GO:0016301) | transmembrane receptor protein serine/threonine kinase activity (GO:0004675) | protein serine/threonine k…	signal transduction by protein phosphorylation (GO:0023014) | positive regulation of activin receptor signaling pathway (GO:0032927) | negative regulation of gene expression (GO:0010629) | regulation of transcription, DNA-templated (GO:0006355) | peptidyl-threonine phosphorylation (GO:0018107) | positive regulation of erythrocyte differentiation (GO:0045648) | protein autophosphorylation (GO:0046…	integral component of membrane (GO:0016021) | receptor complex (GO:0043235) | cell surface (GO:0009986) | activin receptor complex (GO:0048179) | membrane (GO:0016020) | integral component of plasma membrane (GO:0005887) | extracellular exosome (GO:0070062)	12.333	8.799	2.702	5.418	4.65	2.089	3.115	3.342	4.382	5.7	7.065	1.26	2.004	6.458	10.139	12.268	3.49	4.617	7.529	5.147	7.173	6.287	11.168	3.522	12.364	9.892	8.282	7.174	9.735	11.447	7.798	6.996	9.699
ACVR1C	ACTR-IC | ACVRLK7 | ALK7 | Alk-7 | Alk7 | C230097P10 | habrec1	gene20210	XM_006067561	NW_005785259.1:4537168-4600457:-1	presumed protein-coding gene	PREDICTED: Bubalus bubalis activin A receptor, type IC	detected at low expression in 18 of 100 tissues	low	mixed expression	hippocampus (Mediterranean) (1.608)	none	0.72	1.184	activin receptor activity, type I (GO:0016361) | protein serine/threonine kinase activity (GO:0004674) | transmembrane receptor protein serine/threonine kinase activity (GO:0004675) | kinase activity (GO:0016301) | nucleotide binding (GO:0000166) | ATP binding (GO:0005524) | nodal binding (GO:0038100) | transferase activity (GO:0016740) | protein tyrosine kinase activity (GO:0004713) | receptor s…	signal transduction by protein phosphorylation (GO:0023014) | cell differentiation (GO:0030154) | apoptotic nuclear changes (GO:0030262) | negative regulation of insulin secretion (GO:0046676) | response to glucose (GO:0009749) | response to insulin (GO:0032868) | response to dietary excess (GO:0002021) | positive regulation of cysteine-type endopeptidase activity involved in apoptotic process (G…	integral component of membrane (GO:0016021) | activin receptor complex (GO:0048179) | membrane (GO:0016020)	0.838	3.048	2.186	1.385	0.978	0.2	0.689	0.211	0.576	0.226	0.563	0.873	0.351	1.069	0.576	0.636	0.348	2.292	0.284	0.413	0.711	0.423	0.182	1.845	0.157	1.001	0.463	0.509	0.453	0.884	0.993	0.53	0.57
ACVR2A	ACTR2 | ACTRII | ACTRIIB | ACVR2 | ActrIIa | Acvr2 | TactrII | XAR7 | XSTK9 | actrii | acvr2 | rActR-II	gene27821	XM_006078645	NW_005785830.1:1342985-1438786:+1	presumed protein-coding gene	PREDICTED: Bubalus bubalis activin A receptor, type IIA	detected at medium to low expression in 65 of 100 tissues	medium to low	mixed expression	embryo pool (Mediterranean) (1.930)	none	0.77	1.056	BMP receptor activity (GO:0098821) | nucleotide binding (GO:0000166) | coreceptor activity (GO:0015026) | protein tyrosine kinase activity (GO:0004713) | protein kinase activity (GO:0004672) | inhibin binding (GO:0034711) | PDZ domain binding (GO:0030165) | protein binding (GO:0005515) | protein self-association (GO:0043621) | activin binding (GO:0048185) | kinase activity (GO:0016301) | transmem…	signal transduction by protein phosphorylation (GO:0023014) | positive regulation of activin receptor signaling pathway (GO:0032927) | penile erection (GO:0043084) | sperm ejaculation (GO:0042713) | BMP signaling pathway (GO:0030509) | positive regulation of erythrocyte differentiation (GO:0045648) | positive regulation of transcription from RNA polymerase II promoter (GO:0045944) | regulation of…	integral component of membrane (GO:0016021) | receptor complex (GO:0043235) | cell surface (GO:0009986) | cytoplasm (GO:0005737) | membrane (GO:0016020) | inhibin-betaglycan-ActRII complex (GO:0034673)	5.348	2.739	3.419	3.401	6.149	3.986	5.463	2.6	4.576	2.855	4.683	4.618	6.614	6.362	8.423	8.851	6.184	6.492	6.199	6.724	6.565	6.722	4.47	22.377	4.975	7.308	7.753	6.797	4.877	6.218	5.096	4.405	6.865
ACVR2B	4930516B21Rik | ACTR-IIB | ACTRIIB | ACVR2A | ActR-IIB | ActRIIB | HTX4 | XAR1 | actr-iib | actriib	gene26702	XM_006077053	NW_005785740.1:1560868-1571854:-1	presumed protein-coding gene	PREDICTED: Bubalus bubalis activin A receptor, type IIB	detected at low expression in 30 of 100 tissues	low	mixed expression	embryo pool (Mediterranean) (2.878)	none	0.841	1.428	protein binding (GO:0005515) | activin binding (GO:0048185) | protein serine/threonine kinase activity (GO:0004674) | transmembrane receptor protein serine/threonine kinase activity (GO:0004675) | kinase activity (GO:0016301) | nucleotide binding (GO:0000166) | ATP binding (GO:0005524) | transferase activity (GO:0016740) | protein tyrosine kinase activity (GO:0004713) | receptor signaling protein…	kidney development (GO:0001822) | insulin secretion (GO:0030073) | positive regulation of activin receptor signaling pathway (GO:0032927) | venous blood vessel development (GO:0060841) | BMP signaling pathway (GO:0030509) | activation of protein kinase activity (GO:0032147) | anterior/posterior pattern specification (GO:0009952) | retina vasculature development in camera-type eye (GO:0061298) | t…	integral component of membrane (GO:0016021) | protein complex (GO:0043234) | receptor complex (GO:0043235) | cytoplasm (GO:0005737) | membrane (GO:0016020)	1.806	0.874	0.957	0.908	2.968	0.407	0.75	0.186	1.189	0.233	2.157	2.184	1.076	1.266	1.147	1.554	1.99	2.034	0.344	0.484	0.366	0.332	0.194	0.675	0.711	0.63	0.685	0.655	0.54	0.803	0.624	0.763	0.646
ACVRL1	ACVR1 | ACVRLK1 | AI115505 | AI427544 | ALK-1 | ALK1 | Acvrlk1 | Alk1 | HHT | HHT2 | ORW2 | R-3 | R3 | SETHKIR | SKR3 | TSR-I | acvrlk1 | alk-1 | alk1 | hht2 | hm:zehn1109 | orw2 | skr3 | tsr-i | vgb | zehn1109	gene14327	XM_006058484, XM_006058485, XM_006058486	NW_005784857.1:522646-536318:-1	presumed protein-coding gene	PREDICTED: Bubalus bubalis activin A receptor type II-like 1	detected at high to low expression in 60 of 100 tissues	high to low	tissue enhanced (lung)	lung (Bhadawari) (2.027)	none	0.833	2.033	activin receptor activity, type I (GO:0016361) | transforming growth factor beta-activated receptor activity (GO:0005024) | BMP receptor activity (GO:0098821) | nucleotide binding (GO:0000166) | protein tyrosine kinase activity (GO:0004713) | protein kinase activity (GO:0004672) | protein kinase binding (GO:0019901) | protein binding (GO:0005515) | transforming growth factor beta binding (GO:0050…	positive regulation of angiogenesis (GO:0045766) | endothelial tube morphogenesis (GO:0061154) | venous blood vessel development (GO:0060841) | BMP signaling pathway (GO:0030509) | positive regulation of endothelial cell proliferation (GO:0001938) | negative regulation of cell migration (GO:0030336) | positive regulation of transcription from RNA polymerase II promoter (GO:0045944) | negative reg…	integral component of membrane (GO:0016021) | cell surface (GO:0009986) | plasma membrane (GO:0005886) | membrane (GO:0016020) | integral component of plasma membrane (GO:0005887)	6.068	2.412	0.886	14.256	21.91	5.276	3.955	12.623	10.859	12.91	11.811	1.905	5.015	85.436	123.574	117.245	9.703	29.124	1.886	1.215	17.711	2.798	5.96	15.783	5.323	31.137	6.283	20.789	57.033	23.744	38.826	17.247	34.593
ACY1	1110014J22Rik | ABHD14A | ACY-1 | ACY1D | Acy-1 | Acy1a | Acy1b | DDBDRAFT_0201767 | DDBDRAFT_0266648 | DDB_0201767 | DDB_0266648 | HEL-S-5 | si:zfos-226g1.1 | zgc:55605 | zgc:76955	gene4679	XM_006045018, XM_006045019	NW_005783683.1:436612-441759:+1	presumed protein-coding gene	PREDICTED: Bubalus bubalis aminoacylase 1	detected at high to low expression in 64 of 100 tissues	high to low	tissue enhanced (kidney, kidney cortex), group enriched (renal system)	kidney cortex (Mediterranean) (2.262)	renal system	0.951	2.14	unknown	unknown	unknown	14.168	2.251	1.216	10.985	15.64	6.934	4.697	7.959	8.579	7.499	8.198	3.266	10.654	6.085	12.21	12.629	8.094	16.746	5.763	3.959	11.277	9.698	9.202	9.715	10.662	10.434	10.765	14.084	95.946	74.01	103.432	145.588	71.964
ACYP1	1110039O14Rik | ACYPE | AI325944 | CH2 | acylphosphatase-1 | eap1 | im:7149755 | wu:fj62c08 | zgc:163122	gene10908	XM_006053889, XM_006053890, XM_006053891	NW_005784559.1:1070444-1081621:-1	presumed protein-coding gene	PREDICTED: Bubalus bubalis acylphosphatase 1, erythrocyte (common) type	detected at high to low expression in 66 of 100 tissues	high to low	mixed expression	hypophysis (Mediterranean) (1.729)	none	0.785	1.344	acylphosphatase activity (GO:0003998) | hydrolase activity (GO:0016787)	metabolic process (GO:0008152)	unknown	64.139	30.503	14.486	50.093	43.54	23.532	15.721	26.577	18.653	17.322	19.912	3.166	8.473	7.976	19.859	18.796	15.546	22.2	4.281	6.276	10.613	9.562	4.94	10.964	11.835	13.076	8.714	8.949	18.513	9.125	7.822	10.68	15.644
ACYP2	2310004B09Rik | ACYM | ACYP | AcPDro2 | CG18505 | Dmel\CG18505 | acylphosphatase-2 | acym | acyp	gene4496	XM_006044745, XM_006044746	NW_005783647.1:546873-729531:-1	presumed protein-coding gene	PREDICTED: Bubalus bubalis acylphosphatase 2, muscle type	detected at high to low expression in 66 of 100 tissues	high to low	mixed expression	semitendinosus muscle (Mediterranean) (1.636)	none	0.798	1.826	protein binding (GO:0005515) | acylphosphatase activity (GO:0003998) | hydrolase activity (GO:0016787)	metabolic process (GO:0008152)	mitochondrion (GO:0005739)	60.751	34.752	12.989	85.142	100.106	63.428	45.337	63.616	59.016	61.184	72.485	60.473	139.27	29.731	19.722	19.02	80.575	101.97	14.177	14.25	21.466	7.858	5.887	32.579	3.467	12.974	13.901	13.394	11.127	14.366	12.575	12.472	8.795
ADA	ADA | ADA-like | AGR_C_1643 | AGR_L_818 | BB253_2225 | BPP5_3634 | CG11994 | DDBDRAFT_0187451 | DDBDRAFT_0230171 | DDB_0187451 | DDB_0230171 | DmADA | Dmel\CG11994 | DrosADA | ECK2205 | JW2201 | LA4251 | PSPTO3595 | ada | dADA | hsp70.2 | xada | zgc:92028	gene14791	XM_006059227, XM_006059228	NW_005784900.1:207010-234403:-1	presumed protein-coding gene	PREDICTED: Bubalus bubalis adenosine deaminase	detected at high to low expression in 64 of 100 tissues	high to low	tissue enhanced (mesenteric lymph node, pylorus, submandibular lymph node)	pylorus (Pandharpuri) (2.383)	none	0.951	3.125	adenosine deaminase activity (GO:0004000) | protein binding (GO:0005515) | deaminase activity (GO:0019239) | zinc ion binding (GO:0008270)	deoxyadenosine catabolic process (GO:0006157) | negative regulation of mature B cell apoptotic process (GO:0002906) | adenosine catabolic process (GO:0006154) | positive regulation of smooth muscle contraction (GO:0045987) | negative regulation of thymocyte apoptotic process (GO:0070244) | inosine biosynthetic process (GO:0046103) | purine nucleotide salvage (GO:0032261) | hypoxanthine salvage (G…	external side of plasma membrane (GO:0009897) | cytoplasm (GO:0005737) | cell surface (GO:0009986) | plasma membrane (GO:0005886) | membrane (GO:0016020) | lysosome (GO:0005764)	6.009	3.317	0.829	16.308	34.326	8.17	6.204	11.525	24.82	20.288	32.23	3.515	14.541	108.285	134.503	182.706	20.36	20.607	19.444	6.487	29.332	25.594	27.963	12.476	4.255	14.344	20.47	11.313	754.047	208.325	14.431	14.542	29.468
ADAD1	ADAD1-1 | Tenr | fi42e08 | tenr | wu:fi42e08	gene28017	XM_006078953, XM_006078954	NW_005785836.1:7207499-7258284:-1	presumed protein-coding gene	PREDICTED: Bubalus bubalis adenosine deaminase domain containing 1 (testis-specific)	detected at low expression in 2 of 100 tissues	low	group enriched (male reproductive system)	epididymis (Bhadawari) (1.177)	male reproductive system	0.989	5.853	RNA binding (GO:0003723) | adenosine deaminase activity (GO:0004000)	spermatid development (GO:0007286) | RNA processing (GO:0006396)	nucleus (GO:0005634)	0	0	0.003	0	0	0	0	0	0	0.028	0	0.002	0	0	0	0	0	0	0	0	0.034	0	0	0.068	0	0.007	0	0	0	0	0.016	0	0
ADAL	4930578F03Rik | zgc:109912	gene23757	XM_006072762	NW_005785502.1:187001-208378:-1	presumed protein-coding gene	PREDICTED: Bubalus bubalis adenosine deaminase-like	detected at medium to low expression in 65 of 100 tissues	medium to low	mixed expression	spleen (Mediterranean) (1.638)	none	0.73	1.052	adenosine deaminase activity (GO:0004000) | deaminase activity (GO:0019239)	adenosine catabolic process (GO:0006154) | inosine biosynthetic process (GO:0046103)	unknown	8.492	3.822	2.152	5.23	9.983	5.349	4.404	4.068	6.025	3.765	6.373	3.916	8.303	7.163	7.231	10.653	8.304	13.171	5.345	5.054	8.753	8.287	10.584	7.599	6.836	9.507	6.972	10.535	9.169	13.487	13.907	7.474	14.852
ADAM10	1700031C13Rik | AD10 | AD18 | ADAM 10 | ADAM-10 | CD156c | CDw156 | HsT18717 | MADM | RAK | ad10 | cd156c | kuz | kuzbanian | madm | xadam10	gene13079	XM_006056746	NW_005784776.1:18457-164676:-1	presumed protein-coding gene	PREDICTED: Bubalus bubalis ADAM metallopeptidase domain 10	detected at high to low expression in 66 of 100 tissues	high to low	mixed expression	endometrium (Mediterranean) (1.385)	none	0.622	1.042	protein binding (GO:0005515) | endopeptidase activity (GO:0004175) | hydrolase activity (GO:0016787) | protein homodimerization activity (GO:0042803) | metal ion binding (GO:0046872) | protein kinase binding (GO:0019901) | SH3 domain binding (GO:0017124) | metalloendopeptidase activity (GO:0004222) | peptidase activity (GO:0008233) | metallopeptidase activity (GO:0008237) | zinc ion binding (GO:0…	constitutive protein ectodomain proteolysis (GO:0051089) | protein processing (GO:0016485) | positive regulation of cell migration (GO:0030335) | proteolysis (GO:0006508) | PMA-inducible membrane protein ectodomain proteolysis (GO:0051088) | positive regulation of cell growth (GO:0030307) | positive regulation of cell proliferation (GO:0008284) | response to tumor necrosis factor (GO:0034612) | p…	Golgi-associated vesicle (GO:0005798) | integral component of membrane (GO:0016021) | Golgi apparatus (GO:0005794) | cell surface (GO:0009986) | membrane (GO:0016020) | plasma membrane (GO:0005886) | extracellular exosome (GO:0070062) | intracellular membrane-bounded organelle (GO:0043231) | Golgi membrane (GO:0000139) | postsynaptic density (GO:0014069) | tetraspanin-enriched microdomain (GO:009…	24.237	10.992	6.13	13.414	31.097	8.864	9.446	7.625	9.218	12.19	15.337	4.846	8.318	30.579	65.706	57.159	13.859	16.615	11.122	10.574	15.024	11.232	12.221	21.566	33.813	33.956	11.756	33.053	26.767	32.073	36.435	24.22	37.915
ADAM11	AW060611 | MDC | Mdc | mdc | xMDC11	gene5006	XM_006045576	NW_005783739.1:392265-416230:-1	presumed protein-coding gene	PREDICTED: Bubalus bubalis ADAM metallopeptidase domain 11	detected at high to low expression in 13 of 100 tissues	high to low	tissue enhanced (cerebellum)	cerebellum (Mediterranean) (6.059)	none	0.981	7.395	protein binding (GO:0005515) | metalloendopeptidase activity (GO:0004222) | metallopeptidase activity (GO:0008237) | zinc ion binding (GO:0008270)	proteolysis (GO:0006508)	unknown	66.68	7.755	1.894	5.926	1.256	0.228	2.051	0.302	0.308	0.163	0.224	0.056	0.188	0.598	0.217	0.462	0.334	0.078	2.988	2.404	0.319	0.509	0.907	0.136	0.202	0.599	0.563	0.345	0.084	0.389	0.155	0.095	0.052
ADAM12	ADAM12-OT1 | CAR10 | MCMP | MCMPMltna | MLTN | MLTNA | Mltna | mcmp | mltn | mltna	gene29063	XM_006080438, XM_006080439, XR_329510, XR_329511	NW_005785893.1:3055272-3397068:-1	undetermined	PREDICTED: Bubalus bubalis ADAM metallopeptidase domain 12	detected at medium to low expression in 35 of 100 tissues	medium to low	tissue enhanced (endometrium)	endometrium (Mediterranean) (4.578)	none	0.911	2.424	protein binding (GO:0005515) | SH3 domain binding (GO:0017124) | metalloendopeptidase activity (GO:0004222) | metallopeptidase activity (GO:0008237) | zinc ion binding (GO:0008270)	proteolysis (GO:0006508)	plasma membrane (GO:0005886) | nucleoplasm (GO:0005654) | mitochondrion (GO:0005739)	4.258	1.378	0.556	1.838	3.714	0.061	0.278	0.09	0.07	0.077	0.126	0.118	0.628	1.543	0.41	0.617	0.5	2.907	0.615	0.235	3.732	0.26	0.173	0.789	0.082	1.477	0.284	1.177	1.019	0.954	1.5	0.2	0.631
ADAM17	ADAM18 | CD156B | CD156b | CSVP | EI24 | NISBD | NISBD1 | TACE | Tace | adam18 | cd156b | csvp | tace	gene24488	XM_006073786	NW_005785553.1:2094631-2139133:+1	presumed protein-coding gene	PREDICTED: Bubalus bubalis ADAM metallopeptidase domain 17	detected at high to low expression in 66 of 100 tissues	high to low	mixed expression	PBMC (Bhadawari) (1.788)	none	0.691	1.289	PDZ domain binding (GO:0030165) | protein binding (GO:0005515) | Notch binding (GO:0005112) | integrin binding (GO:0005178) | interleukin-6 receptor binding (GO:0005138) | metalloendopeptidase activity (GO:0004222) | zinc ion binding (GO:0008270) | metallopeptidase activity (GO:0008237)	negative regulation of transforming growth factor beta receptor signaling pathway (GO:0030512) | PMA-inducible membrane protein ectodomain proteolysis (GO:0051088) | defense response to Gram-positive bacterium (GO:0050830) | positive regulation of cell proliferation (GO:0008284) | membrane protein ectodomain proteolysis (GO:0006509) | positive regulation of T cell chemotaxis (GO:0010820) | respon…	ruffle membrane (GO:0032587) | actin cytoskeleton (GO:0015629) | cell surface (GO:0009986) | membrane (GO:0016020) | focal adhesion (GO:0005925) | cytoplasm (GO:0005737) | membrane raft (GO:0045121) | cell-cell junction (GO:0005911) | apical plasma membrane (GO:0016324) | integral component of plasma membrane (GO:0005887)	6.165	5.462	2.058	9.432	19.328	5.004	7.073	4.787	4.315	8.067	7.967	2.994	6.081	18.984	22.254	29.303	9.302	10.902	8.418	5.922	11.976	9.657	13.393	10.653	6.303	10.218	8.58	10.328	13.088	12.301	17.003	7.043	21.204
ADAM18	ADAM27 | ADAM32 | Adam27 | Dtgn3 | Tmdc3 | tMDCIII	gene27791	XM_006080989	NW_005785829.1:1146450-1252566:+1	presumed protein-coding gene	PREDICTED: Bubalus bubalis ADAM metallopeptidase domain 18	not detected	not detected	not detected	not calculated	none	not calculated	not calculated	protein binding (GO:0005515) | metalloendopeptidase activity (GO:0004222) | metallopeptidase activity (GO:0008237) | zinc ion binding (GO:0008270)	proteolysis (GO:0006508)	unknown	0	0	0	0	0	0	0	0	0	0.005	0	0	0	0	0	0	0	0	0	0	0.015	0	0	0.042	0	0	0	0	0	0	0	0	0
ADAM19	ADAM33 | AL024287 | FKSG34 | MADDAM | MLTNB | MTLNB | Mltnb | Sox30 | fksg34 | maddam | mltnb	gene25889	XM_006075869, XM_006075870	NW_005785664.1:7131-61685:+1	presumed protein-coding gene	PREDICTED: Bubalus bubalis ADAM metallopeptidase domain 19	detected at high to low expression in 59 of 100 tissues	high to low	tissue enhanced (spleen, white blood cells)	white blood cells (Mediterranean) (3.084)	none	0.964	2.491	protein binding (GO:0005515) | metalloendopeptidase activity (GO:0004222) | metallopeptidase activity (GO:0008237) | zinc ion binding (GO:0008270)	heart development (GO:0007507) | membrane protein ectodomain proteolysis (GO:0006509) | proteolysis (GO:0006508)	Golgi apparatus (GO:0005794)	5.516	0.536	0.774	1.62	3.954	2.796	6.057	3.305	2.748	10.796	8.455	3.051	9.758	11.317	7.007	12.831	3.86	5.245	2.768	3.956	12.538	1.734	0.65	20.121	1.203	7.277	5.399	6.789	8.727	7.192	12.407	3.514	9.911
ADAM21	ADAM 21 | ADAM31 | Adam31	gene12600	XM_006056181	NW_005784733.1:4965-12010:-1	presumed protein-coding gene	PREDICTED: Bubalus bubalis ADAM metallopeptidase domain 21	detected at low expression in 2 of 100 tissues	low	mixed expression	testes (Bhadawari) (1.732)	none	0.976	4.174	metalloendopeptidase activity (GO:0004222) | metallopeptidase activity (GO:0008237) | zinc ion binding (GO:0008270)	proteolysis (GO:0006508)	axon (GO:0030424) | neuron projection (GO:0043005) | neuronal cell body (GO:0043025)	0.07	0.01	0.021	0.038	0.061	0.021	0.007	0.025	0.22	0.027	0.07	0.006	0	0.009	0.003	0.003	0	0.124	0.003	0.004	0.021	0.032	0	0	0	0.005	0.054	0.01	0	0.025	0.019	0.066	0.031
ADAM22	2900022I03Rik | ADAM 22 | AI854032 | DBF4 | EIEE61 | MDC2 | mdc11b | mdc2 | zgc:173905	gene11876	XM_006055250, XM_006055251, XM_006055252	NW_005784680.1:747365-985368:-1	presumed protein-coding gene	PREDICTED: Bubalus bubalis ADAM metallopeptidase domain 22	detected at medium to low expression in 17 of 100 tissues	medium to low	mixed expression	cerebellum (Mediterranean) (4.336)	none	0.954	6.128	protein binding (GO:0005515) | metalloendopeptidase activity (GO:0004222) | metallopeptidase activity (GO:0008237)	gliogenesis (GO:0042063) | adult locomotory behavior (GO:0008344) | Schwann cell differentiation (GO:0014037) | myelination in peripheral nervous system (GO:0022011) | proteolysis (GO:0006508)	integral component of membrane (GO:0016021) | axon (GO:0030424)	20.199	7.607	10.879	4.86	3.133	1.48	3.673	0.564	1.028	1.115	4.034	0.214	0.302	0.116	0.269	1.284	0.075	0.059	0.022	0.045	0.017	0.035	0.026	0.164	0.018	0.126	0.084	0.043	0.067	0.13	0.163	0.11	0.023
ADAM23	AW046396 | MDC-3 | MDC3	gene2951	XM_006042474	NW_005782509.1:300789-446099:-1	presumed protein-coding gene	PREDICTED: Bubalus bubalis ADAM metallopeptidase domain 23	detected at medium to low expression in 36 of 100 tissues	medium to low	tissue enhanced (hippocampus)	hippocampus (Mediterranean) (5.077)	none	0.906	3.313	protein binding (GO:0005515) | metalloendopeptidase activity (GO:0004222) | metallopeptidase activity (GO:0008237) | zinc ion binding (GO:0008270)	proteolysis (GO:0006508)	unknown	13.357	33.754	12.555	15.11	31.472	0.173	0.608	0.368	0.963	0.819	1.354	0.118	0.148	0.136	0.103	0.222	0.242	1.343	0.15	0.389	0.883	0.079	0.028	1.967	0.51	0.867	0.08	0.875	1.825	1.32	2.488	2.005	2.457
ADAM28	ADAM 28 | ADAMDEC1 | C130072N01Rik | D430033C21Rik | Dtgn1 | MDC-L | MDCL | TECADAM | disintegrin | eMDC II | eMDCII | si:ch211-133n22.1 | zgc:153755	gene21633	XM_006069538, XM_006069539, XM_006069540, XM_006069541	NW_005785353.1:201655-280960:-1	presumed protein-coding gene	PREDICTED: Bubalus bubalis ADAM metallopeptidase domain 28	detected at high to low expression in 11 of 100 tissues	high to low	mixed expression	MDM (Mediterranean) (6.207)	none	0.977	25.564	protein binding (GO:0005515) | metalloendopeptidase activity (GO:0004222) | metallopeptidase activity (GO:0008237) | zinc ion binding (GO:0008270)	proteolysis (GO:0006508)	plasma membrane (GO:0005886)	0.015	0.028	0.013	0.243	0.118	0	0.009	0	0	0.029	0.05	0.004	0	0.53	0.931	0.825	0.037	0.029	0.038	0.036	0.019	0.019	0.07	0	26.569	23.783	0.083	29.662	0.144	0.989	0.1	0.033	0.177
ADAM29	CT73 | svph1	gene15422	XM_006060274	NW_005784956.1:298990-301176:+1	presumed protein-coding gene	PREDICTED: Bubalus bubalis ADAM metallopeptidase domain 29	not detected	not detected	not detected	not calculated	none	not calculated	not calculated	unknown	unknown	unknown	0	0	0.004	0	0	0	0.001	0.014	0.027	0.014	0.039	0	0	0	0	0	0	0	0	0.001	0.008	0	0	0	0	0.011	0	0.019	0	0	0	0	0
ADAM30	4933424D07Rik | svph4	gene7677	XM_006049367	NW_005784196.1:608286-624684:+1	presumed protein-coding gene	PREDICTED: Bubalus bubalis ADAM metallopeptidase domain 30	not detected	not detected	not detected	not calculated	none	not calculated	not calculated	unknown	unknown	unknown	0	0.007	0.011	0.041	0	0.023	0.008	0	0	0	0.037	0.034	0	0.007	0	0.004	0.028	0	0	0.001	0	0	0	0	0	0	0	0	0	0.025	0	0	0
ADAM32	ADAM18	gene14635	XM_006059027	NW_005784891.1:85410-186592:+1	presumed protein-coding gene	PREDICTED: Bubalus bubalis ADAM metallopeptidase domain 32	detected at medium to low expression in 35 of 100 tissues	medium to low	tissue enriched (testes), group enriched (male reproductive system)	testes (Bhadawari) (5.637)	male reproductive system	0.976	1.799	protein binding (GO:0005515) | metalloendopeptidase activity (GO:0004222) | metallopeptidase activity (GO:0008237) | zinc ion binding (GO:0008270)	proteolysis (GO:0006508)	unknown	0.384	0.404	0.725	0.404	1.009	1.699	1.414	2.07	1.868	2.655	3.266	0.598	0.939	0.587	0.459	0.612	0.52	1.06	0.439	0.372	1.101	0.865	0.874	0.66	0.556	1.137	0.661	1.435	1.2	1.099	0.8	0.278	0.68
ADAM33	ADAM13 | Adaml | C20orf153 | DJ964F7.1 | adam13	gene23895	XM_006072906, XM_006072907, XM_006072908, XM_006072909	NW_005785516.1:662501-680815:-1	presumed protein-coding gene	PREDICTED: Bubalus bubalis ADAM metallopeptidase domain 33	detected at high to low expression in 55 of 100 tissues	high to low	tissue enhanced (endometrium)	endometrium (Mediterranean) (3.029)	none	0.969	2.424	protein binding (GO:0005515) | metalloendopeptidase activity (GO:0004222) | metallopeptidase activity (GO:0008237) | zinc ion binding (GO:0008270)	proteolysis (GO:0006508)	unknown	8.228	3.766	1.328	11.455	48.666	7.601	9.755	7.94	7.046	16.21	14.967	5.986	15.046	25.561	13.908	27.655	18.428	64.448	6.267	10.537	45.951	4.941	3.83	85.295	1.388	14.988	5.294	30.377	3.532	13.583	15.941	5.747	2.11
ADAM7	ADAM | ADAM 7 | ADAM-7 | EAP | EAP I | EAP1 | EAPI | GP-83 | GP83 | I | adam28a | eapi | gp-83	gene21631	XM_006069534	NW_005785353.1:71344-129158:-1	presumed protein-coding gene	PREDICTED: Bubalus bubalis ADAM metallopeptidase domain 7	detected at high to low expression in 10 of 100 tissues	high to low	tissue enhanced (epididymis), group enriched (male reproductive system)	epididymis (Mediterranean) (9.118)	male reproductive system	0.992	478.664	endopeptidase activity (GO:0004175) | metalloendopeptidase activity (GO:0004222) | metallopeptidase activity (GO:0008237)	proteolysis (GO:0006508)	plasma membrane (GO:0005886)	0.002	25.005	0.035	0.028	0	0.016	0	0.017	0.019	0.005	0	0	0	1.266	0.95	0.95	0	0	0.317	0	0	0	0	0	0.011	0.094	0	0.008	0	0.242	0.618	0.182	0.317
ADAM8	ADAM 8 | CD156 | CD156a | E430039A18Rik | MS2 | RGD1566394	gene22551	XM_006070989, XM_006070990, XM_006070991, XM_006070992, XR_328672	NW_005785411.1:461837-474837:+1	undetermined	PREDICTED: Bubalus bubalis ADAM metallopeptidase domain 8	detected at high to low expression in 39 of 100 tissues	high to low	tissue enhanced (alveolar macrophage, MDM, white blood cells), group enriched (immune system)	MDM (Mediterranean) (4.375)	immune system	0.915	4.656	cell adhesion molecule binding (GO:0050839) | protein binding (GO:0005515) | calcium ion binding (GO:0005509) | metalloendopeptidase activity (GO:0004222) | metallopeptidase activity (GO:0008237) | zinc ion binding (GO:0008270)	positive regulation of NF-kappaB transcription factor activity (GO:0051092) | inflammatory response (GO:0006954) | lymphocyte chemotaxis (GO:0048247) | cellular response to hypoxia (GO:0071456) | positive regulation of membrane protein ectodomain proteolysis (GO:0051044) | regulation of cell-cell adhesion (GO:0022407) | angiogenesis (GO:0001525) | positive regulation of tumor necrosis factor (lig…	alpha9-beta1 integrin-ADAM8 complex (GO:0071133) | dense core granule membrane (GO:0032127) | cell surface (GO:0009986) | phagolysosome (GO:0032010) | plasma membrane (GO:0005886) | podosome (GO:0002102) | cytoplasm (GO:0005737) | alpha9-beta1 integrin-vascular cell adhesion molecule-1 complex (GO:0071065) | tertiary granule (GO:0070820) | integral component of plasma membrane (GO:0005887) | spec…	3.262	0.283	0.151	1.788	2.612	0.207	0.212	0.33	0.332	0.503	0.364	0.112	0.168	1.379	0.887	1.298	0.444	0.673	0.327	0.202	0.915	0.498	0.632	0.499	1.061	1.564	0.523	1.072	8.061	3.473	6.396	1.743	2.953
ADAM9	ADAM-9 | AU020942 | CORD9 | MCMP | MDC9 | Mltng | cord9 | mKIAA0021 | mcmp | mdc9 | mltng | xmdc9 | zgc:101824	gene14634	XM_006059026	NW_005784891.1:779-81636:+1	presumed protein-coding gene	PREDICTED: Bubalus bubalis ADAM metallopeptidase domain 9	detected at high to low expression in 66 of 100 tissues	high to low	mixed expression	alveolar macrophage (Mediterranean) (1.632)	none	0.76	1.279	protein binding (GO:0005515) | laminin binding (GO:0043236) | SH3 domain binding (GO:0017124) | integrin binding (GO:0005178) | collagen binding (GO:0005518) | metalloendopeptidase activity (GO:0004222) | metallopeptidase activity (GO:0008237) | zinc ion binding (GO:0008270)	response to calcium ion (GO:0051592) | activation of MAPKK activity (GO:0000186) | positive regulation of protein secretion (GO:0050714) | cell-cell adhesion mediated by integrin (GO:0033631) | response to tumor necrosis factor (GO:0034612) | membrane protein ectodomain proteolysis (GO:0006509) | response to manganese ion (GO:0010042) | cell-matrix adhesion (GO:0007160) | cell adhesion (GO:000715…	focal adhesion (GO:0005925) | extracellular exosome (GO:0070062)	25.894	3.904	3.614	7.635	10.989	21.869	27.209	25.02	38.549	31.694	43.952	20.447	25.496	15.906	21.725	26.738	25.606	41.154	4.147	3.702	8.354	4.965	4.783	23.389	11.441	18.409	6.541	15.679	11.415	13.076	12.943	5.496	19.607
ADAMDEC1	2210414L24Rik | AI574231 | Dcsn | M12.219	gene21632	XM_006069535, XM_006069536, XM_006069537	NW_005785353.1:159159-183244:-1	presumed protein-coding gene	PREDICTED: Bubalus bubalis ADAM-like, decysin 1	detected at high to low expression in 41 of 100 tissues	high to low	tissue enhanced (caecum, colon proximal, ileum), group enriched (gastrointestinal tract)	ileum (Pandharpuri) (3.686)	gastrointestinal tract	0.956	139.77	metalloendopeptidase activity (GO:0004222) | metallopeptidase activity (GO:0008237) | zinc ion binding (GO:0008270)	proteolysis (GO:0006508)	unknown	0.071	0.646	0.022	0.574	0.137	0.352	0.71	0.228	0.113	0.277	0.534	0.075	0.057	33.35	41.768	35.331	0.744	0.257	2.045	1.636	0.98	0.677	0.485	0.296	30.345	145.736	3.341	49.809	634.749	971.508	1036.329	297.865	287.032
ADAMTS1	ADAM-TS1 | ADAMTS | ADAMTS-1 | C3-C5 | METH-1 | METH1 | adamts-1 | c3-c5 | meth1 | xadamts1	gene25722	XM_006075642	NW_005785650.1:1749758-1758887:-1	presumed protein-coding gene	PREDICTED: Bubalus bubalis ADAM metallopeptidase with thrombospondin type 1 motif, 1	detected at high to low expression in 55 of 100 tissues	high to low	tissue enhanced (testis)	testis (Mediterranean) (2.660)	none	0.919	2.275	protein binding (GO:0005515) | heparin binding (GO:0008201) | metalloendopeptidase activity (GO:0004222) | metallopeptidase activity (GO:0008237) | zinc ion binding (GO:0008270)	ovulation from ovarian follicle (GO:0001542) | kidney development (GO:0001822) | heart trabecula formation (GO:0060347) | proteolysis (GO:0006508)	basement membrane (GO:0005604) | cytoplasmic vesicle (GO:0031410) | proteinaceous extracellular matrix (GO:0005578) | extracellular matrix (GO:0031012) | cytoplasm (GO:0005737)	0.966	0.306	1.056	1.722	10.957	3.511	2.73	5.532	6.257	15.239	7.497	2.813	5.957	33.808	33.794	59.246	5.82	22.964	1.298	3.027	19.883	8.297	1.961	12.483	2.039	12.741	22.099	9.664	6.093	8.388	9.908	5.301	6.79
ADAMTS10	9430006O18 | ADAM-TS10 | ADAMTS-10 | ADAMTS9 | AW045948 | Adam-ts10 | Adamts-10 | WMS | WMS1 | Znmp | si:dkey-45m5.4	gene5765	XM_006046800	NW_005783911.1:26556-50802:+1	presumed protein-coding gene	PREDICTED: Bubalus bubalis ADAM metallopeptidase with thrombospondin type 1 motif, 10	detected at high to low expression in 57 of 100 tissues	high to low	tissue enhanced (endometrium)	endometrium (Mediterranean) (3.231)	none	0.962	2.121	metalloendopeptidase activity (GO:0004222) | peptidase activity (GO:0008233) | metallopeptidase activity (GO:0008237) | zinc ion binding (GO:0008270)	proteolysis (GO:0006508)	proteinaceous extracellular matrix (GO:0005578) | extracellular matrix (GO:0031012)	11.07	2.428	1.146	8.371	11.404	1.068	2.166	2.314	2.493	5.079	5.205	1.04	2.257	7.048	4.459	6.104	3.487	9.375	1.117	0.967	10.704	1.024	1.172	11.252	1.083	5.5	1.866	7.07	4.005	7.494	5.509	3.656	2.132
ADAMTS12	ADAMTS-12 | AI605170 | PRO4389 | adam-ts12 | adamts-12 | si:dkey-43l20.2	gene23138	XM_006071881	NW_005785465.1:938486-1318416:-1	presumed protein-coding gene	PREDICTED: Bubalus bubalis ADAM metallopeptidase with thrombospondin type 1 motif, 12	detected at low expression in 34 of 100 tissues	low	mixed expression	ovary-follicle (Mediterranean) (3.032)	none	0.823	1.529	protein binding (GO:0005515) | metalloendopeptidase activity (GO:0004222) | peptidase activity (GO:0008233) | metallopeptidase activity (GO:0008237) | zinc ion binding (GO:0008270)	cell migration (GO:0016477) | cellular response to BMP stimulus (GO:0071773) | cellular response to interleukin-1 (GO:0071347) | proteolysis involved in cellular protein catabolic process (GO:0051603) | regulation of inflammatory response (GO:0050727) | regulation of endothelial tube morphogenesis (GO:1901509) | negative regulation of cellular response to hepatocyte growth factor stimulus (GO:200…	proteinaceous extracellular matrix (GO:0005578) | extracellular matrix (GO:0031012)	0.144	0.341	0.192	0.4	1.597	1.088	1.384	0.604	0.418	2.115	1.627	0.878	3.107	2.273	0.568	2.228	1.482	3.056	0.836	0.532	0.935	0.099	0.227	1.536	0.428	1.316	0.429	1.374	1.341	2.46	1.637	0.372	1.273
ADAMTS13	ADAM-TS13 | ADAMTS-13 | C9orf8 | Gm710 | VWFCP | vWF-CP	gene16870	XM_006062480	NW_005785051.1:1033124-1066685:-1	presumed protein-coding gene	PREDICTED: Bubalus bubalis ADAM metallopeptidase with thrombospondin type 1 motif, 13	detected at low expression in 11 of 100 tissues	low	mixed expression	liver (PRJEB4351) (Mediterranean) (3.746)	none	0.878	2.821	protein binding (GO:0005515) | endopeptidase activity (GO:0004175) | metalloendopeptidase activity (GO:0004222) | metallopeptidase activity (GO:0008237) | zinc ion binding (GO:0008270)	peptide catabolic process (GO:0043171) | proteolysis (GO:0006508)	extracellular space (GO:0005615) | proteinaceous extracellular matrix (GO:0005578)	0.036	0.048	0.012	0.08	0.322	0.053	0.032	0.078	0.038	0.217	0.221	0.01	0.022	0.963	0.605	0.99	0.021	0.303	0.012	0.012	0.127	0.019	0.025	0	0.13	0.538	0.017	0.381	3.688	1.291	1.9	0.351	0.547
ADAMTS14	Adamts-14 | TS14	gene8932	XM_006051151, XM_006051152, XM_006051153, XM_006051154, XM_006051155, XM_006051156, XM_006051157	NW_005784353.1:2093322-2200872:-1	presumed protein-coding gene	PREDICTED: Bubalus bubalis ADAM metallopeptidase with thrombospondin type 1 motif, 14	detected at low expression in 25 of 100 tissues	low	mixed expression	oviduct (Mediterranean) (3.132)	none	0.864	1.811	metalloendopeptidase activity (GO:0004222) | peptidase activity (GO:0008233) | metallopeptidase activity (GO:0008237) | zinc ion binding (GO:0008270)	proteolysis (GO:0006508) | collagen fibril organization (GO:0030199)	proteinaceous extracellular matrix (GO:0005578) | extracellular matrix (GO:0031012) | extracellular region (GO:0005576)	0.043	0.019	0.089	0.203	0.159	2.39	1.701	2.819	2.467	1.924	3.934	0.038	2.153	1.433	1.525	1.934	1.616	0.412	0.043	0.06	0.213	0.101	0.199	0.248	0.076	0.35	0.163	0.185	1.146	0.684	0.801	0.243	0.876
ADAMTS15	.	gene16351	XM_006061687	NW_005785018.1:2474294-2499232:+1	presumed protein-coding gene	PREDICTED: Bubalus bubalis ADAM metallopeptidase with thrombospondin type 1 motif, 15	detected at medium to low expression in 37 of 100 tissues	medium to low	mixed expression	endometrium (Mediterranean) (4.422)	none	0.877	2.953	endopeptidase activity (GO:0004175) | extracellular matrix binding (GO:0050840) | heparin binding (GO:0008201) | metalloendopeptidase activity (GO:0004222) | metallopeptidase activity (GO:0008237) | zinc ion binding (GO:0008270)	proteolysis (GO:0006508)	extracellular space (GO:0005615) | proteinaceous extracellular matrix (GO:0005578) | extracellular matrix (GO:0031012) | cell surface (GO:0009986)	1.624	0.975	0.153	0.393	1.89	1.126	2.031	1.162	1.065	2.033	1.453	0.421	0.911	3.889	3.933	8.791	1.152	5.02	0.525	0.52	2.819	0.137	0.184	1.525	0.849	2.519	0.658	1.972	0.745	3.121	1.203	0.391	0.741
ADAMTS16	ADAMTS16s	gene5919	XM_006046939	NW_005783951.1:309899-500193:+1	presumed protein-coding gene	PREDICTED: Bubalus bubalis ADAM metallopeptidase with thrombospondin type 1 motif, 16	detected at low expression in 9 of 100 tissues	low	mixed expression	fallopian tube (Mediterranean) (3.412)	none	0.921	9.227	metalloendopeptidase activity (GO:0004222) | peptidase activity (GO:0008233) | metallopeptidase activity (GO:0008237) | zinc ion binding (GO:0008270)	branching involved in ureteric bud morphogenesis (GO:0001658) | proteolysis (GO:0006508)	proteinaceous extracellular matrix (GO:0005578) | extracellular matrix (GO:0031012)	2.562	0.336	0.076	0.542	0.202	0.01	0.037	0.041	0.032	0.011	0	0.11	0.337	0.077	0.023	0.148	0.28	1.704	0.026	0.057	0.288	0.007	0	0.119	0.008	0.138	0.086	0.129	0.047	0.097	0.213	0.028	0.014
ADAMTS17	AU023434 | WMS4	gene10831	XM_006053764	NW_005784550.1:371296-691009:+1	presumed protein-coding gene	PREDICTED: Bubalus bubalis ADAM metallopeptidase with thrombospondin type 1 motif, 17	detected at low expression in 10 of 100 tissues	low	mixed expression	ovary-follicle (Mediterranean) (3.255)	none	0.94	1.643	metal ion binding (GO:0046872) | metalloendopeptidase activity (GO:0004222) | peptidase activity (GO:0008233) | metallopeptidase activity (GO:0008237) | zinc ion binding (GO:0008270)	proteolysis (GO:0006508)	proteinaceous extracellular matrix (GO:0005578) | extracellular matrix (GO:0031012)	1.161	0.668	0.642	0.895	1.033	0.045	0.212	0.062	0.033	0.208	0.095	0.14	0.152	1.552	0.515	0.807	0.312	0.502	0.382	0.34	1.756	0.499	0.518	3.266	0.109	0.657	0.886	0.873	0.464	0.372	0.182	0.044	0.107
ADAMTS18	9630038L21 | ADAMTS21 | ADAMTS6 | E130314N14Rik | KNO2 | MMCAT | RGD1560118 | sb:eu2468	gene11920	XM_006055329	NW_005784684.1:514800-661593:-1	presumed protein-coding gene	PREDICTED: Bubalus bubalis ADAM metallopeptidase with thrombospondin type 1 motif, 18	detected at low expression in 13 of 100 tissues	low	mixed expression	omasum (Bhadawari) (1.452)	none	0.806	1.916	metalloendopeptidase activity (GO:0004222) | peptidase activity (GO:0008233) | metallopeptidase activity (GO:0008237) | zinc ion binding (GO:0008270)	negative regulation of platelet aggregation (GO:0090331) | proteolysis (GO:0006508) | eye development (GO:0001654)	proteinaceous extracellular matrix (GO:0005578) | extracellular matrix (GO:0031012)	0.711	0.13	0.082	0.162	0.152	0.08	0.043	0.024	0.01	0	0.029	0.028	0.068	0.126	0.051	0.068	0.155	0.032	0.098	0.013	0.266	0.006	0.348	2.736	0.034	0.474	0.212	0.524	1.78	1.407	1.583	1.023	1.492
ADAMTS19	4831407I23Rik | AU015154 | D230034E10Rik	gene15404	XM_006060222	NW_005784953.1:354028-628458:-1	presumed protein-coding gene	PREDICTED: Bubalus bubalis ADAM metallopeptidase with thrombospondin type 1 motif, 19	detected at medium to low expression in 15 of 100 tissues	medium to low	tissue enhanced (ovary-follicle)	ovary-follicle (Mediterranean) (4.100)	none	0.961	3.635	metalloendopeptidase activity (GO:0004222) | peptidase activity (GO:0008233) | metallopeptidase activity (GO:0008237) | zinc ion binding (GO:0008270)	proteolysis (GO:0006508)	proteinaceous extracellular matrix (GO:0005578) | extracellular matrix (GO:0031012)	1.218	2.272	0.503	0.484	0.234	0.029	0.114	0.069	0	0.885	1.224	0.374	1.566	0.206	0.026	0.111	0.497	2.267	0.271	0.787	1.265	0.02	0.066	0.523	0.093	0.727	0.033	0.67	0.423	0.584	1.395	0.611	0.397
ADAMTS2	ADAM-TS 2 | ADAM-TS2 | ADAMTS-2 | ADAMTS-3 | ADAMTS14 | EDSDERMS | NPI | PC I-NP | PCI-NP | PCINP | PCPNI | PNPI | RGD1565950 | adamts22 | pNPI	gene3678	XM_006043524	NW_005783458.1:48966-297637:+1	presumed protein-coding gene	PREDICTED: Bubalus bubalis ADAM metallopeptidase with thrombospondin type 1 motif, 2	detected at high to low expression in 55 of 100 tissues	high to low	tissue enhanced (BMDM LPS time course 0 hrs, MDM)	MDM (Mediterranean) (2.918)	none	0.921	2.686	metal ion binding (GO:0046872) | hydrolase activity (GO:0016787) | metalloendopeptidase activity (GO:0004222) | peptidase activity (GO:0008233) | metallopeptidase activity (GO:0008237) | zinc ion binding (GO:0008270)	collagen biosynthetic process (GO:0032964) | protein processing (GO:0016485) | collagen catabolic process (GO:0030574) | skin development (GO:0043588) | extracellular fibril organization (GO:0043206) | proteolysis (GO:0006508) | collagen fibril organization (GO:0030199) | lung development (GO:0030324) | spermatogenesis (GO:0007283)	proteinaceous extracellular matrix (GO:0005578) | extracellular matrix (GO:0031012) | extracellular region (GO:0005576)	1.776	0.227	0.194	1.721	1.229	1.696	3.128	2.692	0.484	7.114	1.592	1.031	2.836	11.458	6.229	7.977	2.902	23.082	2.809	0.721	11.38	0.423	1.358	4.275	1.518	13.804	2.179	9.039	6.465	6.266	9.52	2.374	3.232
ADAMTS3	1100001H14Rik | 6330442E02Rik | ADAMTS-4	gene5220	XM_006045907, XM_006045908	NW_005783791.1:404483-684454:+1	presumed protein-coding gene	PREDICTED: Bubalus bubalis ADAM metallopeptidase with thrombospondin type 1 motif, 3	detected at medium to low expression in 25 of 100 tissues	medium to low	mixed expression	ovary-corpus luteum (Mediterranean) (4.384)	none	0.926	2.824	protein binding (GO:0005515) | endopeptidase activity (GO:0004175) | metalloendopeptidase activity (GO:0004222) | peptidase activity (GO:0008233) | metallopeptidase activity (GO:0008237) | zinc ion binding (GO:0008270)	positive regulation of vascular endothelial growth factor signaling pathway (GO:1900748) | collagen biosynthetic process (GO:0032964) | protein processing (GO:0016485) | vascular endothelial growth factor production (GO:0010573) | proteolysis (GO:0006508)	extracellular space (GO:0005615) | proteinaceous extracellular matrix (GO:0005578) | extracellular matrix (GO:0031012) | extracellular exosome (GO:0070062)	0.347	3.954	0.737	1.583	3.106	2.636	2.571	1.637	1.293	1.476	1.809	0.109	0.13	0.85	0.53	0.776	0.2	0.818	0.111	0.094	0.363	0.11	0.048	0.672	0.048	0.389	0.151	0.191	0.648	0.378	0.69	0.392	0.646
ADAMTS4	ADAM-TS4 | ADAMTS-2 | ADAMTS-4 | ADMP-1	gene7098	XM_006048475	NW_005784128.1:212252-220360:+1	presumed protein-coding gene	PREDICTED: Bubalus bubalis ADAM metallopeptidase with thrombospondin type 1 motif, 4	detected at medium to low expression in 35 of 100 tissues	medium to low	mixed expression	spinal cord (Mediterranean) (5.060)	none	0.894	3.42	protein binding (GO:0005515) | protease binding (GO:0002020) | metalloendopeptidase activity (GO:0004222) | metallopeptidase activity (GO:0008237) | zinc ion binding (GO:0008270)	proteolysis (GO:0006508)	extracellular space (GO:0005615) | proteinaceous extracellular matrix (GO:0005578) | extracellular matrix (GO:0031012)	2.5	1.907	0.786	13.508	33.358	0.348	1.582	0.502	0.289	3.121	0.826	0.23	0.508	6.15	2.657	6.282	0.391	1.171	0.317	0.905	3.55	0.24	0.179	0.945	0.396	1.37	0.501	2.245	5.678	1.389	2.249	0.509	31.193
ADAMTS5	9530092O11Rik | ADAM-TS 11 | ADAM-TS 5 | ADAM-TS5 | ADAMTS-11 | ADAMTS-5 | ADAMTS1 | ADAMTS11 | ADMP-2 | AI481094 | ASMP-2	gene25723	XM_006075643	NW_005785650.1:1850062-1905469:-1	presumed protein-coding gene	PREDICTED: Bubalus bubalis ADAM metallopeptidase with thrombospondin type 1 motif, 5	detected at low expression in 21 of 100 tissues	low	mixed expression	testis (Mediterranean) (3.168)	none	0.895	2.262	protein binding (GO:0005515) | extracellular matrix binding (GO:0050840) | heparin binding (GO:0008201) | metalloendopeptidase activity (GO:0004222) | metallopeptidase activity (GO:0008237) | zinc ion binding (GO:0008270)	defense response to bacterium (GO:0042742) | proteolysis (GO:0006508)	extracellular space (GO:0005615) | proteinaceous extracellular matrix (GO:0005578) | extracellular matrix (GO:0031012)	0.484	0.049	0.116	0.144	0.815	0.145	0.227	0.112	0.281	0.142	0.176	0.538	0.813	0.287	0.442	0.898	0.205	2.547	0.256	0.252	0.765	0.115	0.077	0.665	0.179	1.062	1.176	0.593	0.275	0.853	0.844	0.463	0.438
ADAMTS6	A930019D11Rik | ADAM-TS 6 | ADAM-TS6 | ADAMTS-6 | b2b1879.1Clo | b2b2029Clo | b2b2182Clo | b2b2187.1Clo | b2b2228Clo | si:dkeyp-7g10.1	gene24716	XM_006074137, XM_006074138	NW_005785579.1:869959-1151666:-1	presumed protein-coding gene	PREDICTED: Bubalus bubalis ADAM metallopeptidase with thrombospondin type 1 motif, 6	detected at medium to low expression in 28 of 100 tissues	medium to low	mixed expression	oviduct (Mediterranean) (3.681)	none	0.9	2.14	metalloendopeptidase activity (GO:0004222) | peptidase activity (GO:0008233) | metallopeptidase activity (GO:0008237) | zinc ion binding (GO:0008270)	coronary vasculature development (GO:0060976) | cardiac septum development (GO:0003279) | aorta development (GO:0035904) | heart development (GO:0007507) | proteolysis (GO:0006508)	proteinaceous extracellular matrix (GO:0005578) | extracellular matrix (GO:0031012)	0.334	0.504	0.612	1.727	1.919	1.326	1.544	1.229	1.807	0.915	1.092	0.1	0.085	0.394	0.189	0.515	0.471	1.459	0.141	0.279	0.723	0.217	0.106	0.364	0.644	1.135	0.159	0.76	0.119	0.59	0.445	0.119	0.225
ADAMTS7	ADAM-TS 7 | ADAM-TS7 | ADAMTS-7 | ADAMTS7B | COMPase	gene24124	XM_006073283	NW_005785531.1:756458-821380:+1	presumed protein-coding gene	PREDICTED: Bubalus bubalis ADAM metallopeptidase with thrombospondin type 1 motif, 7	detected at medium to low expression in 40 of 100 tissues	medium to low	mixed expression	right ventricle (Mediterranean) (4.088)	none	0.86	2.418	protein binding (GO:0005515) | metalloendopeptidase activity (GO:0004222) | peptidase activity (GO:0008233) | metallopeptidase activity (GO:0008237) | zinc ion binding (GO:0008270)	cellular response to tumor necrosis factor (GO:0071356) | cellular response to BMP stimulus (GO:0071773) | cellular response to interleukin-1 (GO:0071347) | proteolysis involved in cellular protein catabolic process (GO:0051603) | mitophagy in response to mitochondrial depolarization (GO:0098779) | negative regulation of chondrocyte differentiation (GO:0032331) | proteolysis (GO:0006508)	proteinaceous extracellular matrix (GO:0005578) | extracellular matrix (GO:0031012) | cell surface (GO:0009986)	0.997	0.073	0.037	0.244	1.335	18.734	17.389	25.21	21.529	19.378	21.776	0.178	1.148	4.122	2.624	3.101	1.326	2.989	0.325	0.213	3.232	0.238	0.347	3.731	1.249	3.008	0.576	3.978	6.599	2.918	3.781	1.363	3.452
ADAMTS8	ADAM-TS8 | ADAMTS5 | METH-2 | METH2	gene16350	XM_006061745	NW_005785018.1:2430232-2448334:-1	presumed protein-coding gene	PREDICTED: Bubalus bubalis ADAM metallopeptidase with thrombospondin type 1 motif, 8	detected at low expression in 10 of 100 tissues	low	mixed expression	lung (Pandharpuri) (1.993)	none	0.878	3.143	metalloendopeptidase activity (GO:0004222) | metallopeptidase activity (GO:0008237) | zinc ion binding (GO:0008270)	proteolysis (GO:0006508)	proteinaceous extracellular matrix (GO:0005578) | extracellular matrix (GO:0031012)	2.44	0.78	0.349	0.203	0.094	0.066	0.082	0.021	0.029	0.04	0.043	0.195	0.067	2.542	1.817	3.981	0.016	0.642	0.769	0.525	2.166	0.066	0.1	0.246	0.126	0.454	2.062	0.38	0.502	1.156	0.81	0.526	0.591
ADAMTS9	1810011L16Rik | 8430403M15Rik | AW743315 | Ci-ZF(C2H2)-120 | E030027K14Rik | Gsfund3 | Mhdaund3 | Mhdaund4 | UND3 | UND4	gene21790	XM_006069740, XM_006069741	NW_005785371.1:1249950-1411397:-1	presumed protein-coding gene	PREDICTED: Bubalus bubalis ADAM metallopeptidase with thrombospondin type 1 motif, 9	detected at medium to low expression in 43 of 100 tissues	medium to low	mixed expression	testis (Mediterranean) (3.799)	none	0.847	1.739	endopeptidase activity (GO:0004175) | metalloendopeptidase activity (GO:0004222) | metallopeptidase activity (GO:0008237) | zinc ion binding (GO:0008270)	positive regulation of melanocyte differentiation (GO:0045636) | regulation of developmental pigmentation (GO:0048070) | proteolysis (GO:0006508)	extracellular space (GO:0005615) | proteinaceous extracellular matrix (GO:0005578) | extracellular matrix (GO:0031012) | cell surface (GO:0009986)	0.558	0.378	0.645	1.173	2.91	1.633	2.112	1.468	1.362	2.13	1.868	2.027	3.313	4.41	1.947	8.237	2.118	6.079	0.637	0.603	2.759	0.311	0.349	2.429	0.234	1.7	1.16	1.73	3.791	1.714	2.006	0.291	5.169
ADAMTSL1	5930437A14Rik | 6720426B09Rik | ADAMTSL-1 | ADAMTSR1 | C9orf94 | PUNCTIN | adamtsr1 | punctin	gene22483	XM_006070901	NW_005785405.1:1573990-1620344:-1	presumed protein-coding gene	PREDICTED: Bubalus bubalis ADAMTS-like 1	detected at low expression in 27 of 100 tissues	low	mixed expression	omasum (Bhadawari) (3.848)	none	0.856	2.14	protein binding (GO:0005515) | peptidase activity (GO:0008233) | metallopeptidase activity (GO:0008237) | zinc ion binding (GO:0008270)	proteolysis (GO:0006508)	proteinaceous extracellular matrix (GO:0005578)	0.81	0.951	0.494	1.98	7.165	0.349	0.752	0.696	1.854	1.52	1.559	0.155	0.319	0.085	0.105	0.544	1.985	2.574	0.626	1.947	1.532	0.148	0.175	14.398	0.057	0.968	0.307	1.345	0.186	0.627	0.851	0.296	0.394
ADAMTSL2	A930008K15Rik | GPHYSD1 | RGD1305459 | si:rp71-31m18.1 | tcp-1	gene16865	XM_006062473	NW_005785051.1:935366-972430:-1	presumed protein-coding gene	PREDICTED: Bubalus bubalis ADAMTS-like 2	detected at medium to low expression in 26 of 100 tissues	medium to low	mixed expression	pituitary gland (Mediterranean) (3.733)	none	0.877	1.961	protein binding (GO:0005515) | microfibril binding (GO:0050436) | metalloendopeptidase activity (GO:0004222) | peptidase activity (GO:0008233) | metallopeptidase activity (GO:0008237) | zinc ion binding (GO:0008270)	extracellular matrix organization (GO:0030198) | negative regulation of transforming growth factor beta receptor signaling pathway (GO:0030512) | proteolysis (GO:0006508) | lobar bronchus epithelium development (GO:0060481)	proteinaceous extracellular matrix (GO:0005578) | extracellular matrix (GO:0031012) | extracellular region (GO:0005576)	2.823	0.692	0.465	4.032	8.856	0.114	0.645	0.762	0.748	2.543	1.388	0.336	0.724	3.21	2.112	3.642	0.502	2.198	0.466	0.326	3.044	0.226	0.491	2.858	0.427	2.224	0.995	2.083	1.154	1.32	1.011	0.557	0.461
ADAMTSL3	9230119C12Rik | ADAMTSL-3 | ADAMTSL1 | C130057K09 | mKIAA1233	gene26407	XM_006076594	NW_005785699.1:655804-705609:-1	presumed protein-coding gene	PREDICTED: Bubalus bubalis ADAMTS-like 3	detected at medium to low expression in 38 of 100 tissues	medium to low	tissue enhanced (epididymis, testes)	epididymis (Bhadawari) (4.441)	none	0.911	1.89	protein binding (GO:0005515) | peptidase activity (GO:0008233) | metallopeptidase activity (GO:0008237) | zinc ion binding (GO:0008270)	proteolysis (GO:0006508)	proteinaceous extracellular matrix (GO:0005578)	0.775	0.533	0.371	1.816	6.893	0.83	2.155	0.873	0.885	2.029	1.689	1.917	2.263	4.902	3.04	4.627	1.882	6.13	2.593	2.61	5.431	1.084	1.86	15.034	0.635	3.34	2.548	3.857	0.261	2.567	2.585	1.444	0.085
ADAMTSL4	ADAMTSL-4 | ECTOL2 | TSRC1 | Tsrc1	gene14043	XM_006058111, XM_006058112	NW_005784843.1:61193-72245:+1	presumed protein-coding gene	PREDICTED: Bubalus bubalis ADAMTS-like 4	detected at high to low expression in 60 of 100 tissues	high to low	tissue enhanced (thoracic oesophagus)	thoracic oesophagus (Mediterranean) (2.139)	none	0.883	1.619	protein binding (GO:0005515) | protease binding (GO:0002020) | metalloendopeptidase activity (GO:0004222) | peptidase activity (GO:0008233)	extracellular matrix organization (GO:0030198) | positive regulation of apoptotic process (GO:0043065) | epithelial cell development (GO:0002064) | proteolysis (GO:0006508)	proteinaceous extracellular matrix (GO:0005578) | extracellular matrix (GO:0031012) | interstitial matrix (GO:0005614)	0.284	2.063	0.231	0.948	4.707	17.75	45.025	22.104	45.7	22.148	44.838	3.105	11.362	14.425	12.209	20.22	22.178	114.222	16.677	17.834	60.081	5.86	6.293	22.689	1.98	15.744	18.262	14.895	8.935	10.693	14.156	4.671	6.968
ADAMTSL5	2010109H09Rik | THSD6 | Thsd6 | si:dkey-25j19.6 | thsd6	gene8491	XM_006050534, XM_006050535, XM_006050536	NW_005784297.1:467631-474509:-1	presumed protein-coding gene	PREDICTED: Bubalus bubalis ADAMTS-like 5	detected at medium to low expression in 46 of 100 tissues	medium to low	tissue enhanced (endometrium)	endometrium (Mediterranean) (3.476)	none	0.873	2.794	unknown	unknown	unknown	2.772	0.227	0.28	3.505	0.962	31.375	22.159	41.424	46.994	10.899	37.708	3.974	16.103	1.713	0.977	1.467	26.087	9.919	13.165	9.514	21.976	15.293	26.21	21.745	0.734	2.854	15.121	4.803	2.766	3.34	4.452	1.491	1.307
ADAP1	4930431P11Rik | CENTA1 | Centa1 | GC1L | GCS1L | p42IP4	gene27852	XM_006078702, XM_006078703, XM_006078704	NW_005785832.1:1054671-1089565:-1	presumed protein-coding gene	PREDICTED: Bubalus bubalis ArfGAP with dual PH domains 1	detected at high to low expression in 60 of 100 tissues	high to low	mixed expression	spinal cord (Mediterranean) (2.016)	none	0.8	1.424	protein binding (GO:0005515) | GTPase activator activity (GO:0005096)	positive regulation of GTPase activity (GO:0043547) | regulation of GTPase activity (GO:0043087)	nucleus (GO:0005634) | cytoplasm (GO:0005737) | plasma membrane (GO:0005886)	44.028	54.865	15.951	49.944	98.458	0.517	2.038	1.152	1.501	2.699	2.636	0.383	1.308	14.774	18.139	21.94	1.611	2.955	3.932	3.627	9.963	3.051	2.015	16.734	32.894	14.82	4.091	19.956	27.92	32.131	39.098	28.215	26.497
ADAP2	CENTA2 | Centa2 | HSA272195 | RNF135 | cent-b | si:ch211-11k18.11 | si:ch73-33i10.5	gene14914	XM_006059400, XM_006059401	NW_005784912.1:610953-639051:+1	presumed protein-coding gene	PREDICTED: Bubalus bubalis ArfGAP with dual PH domains 2	detected at high to low expression in 60 of 100 tissues	high to low	tissue enhanced (BMDM LPS time course 0 hrs, MDM)	MDM (Mediterranean) (3.275)	none	0.936	2.126	protein binding (GO:0005515) | GTPase activator activity (GO:0005096) | phosphatidylinositol-3,4,5-trisphosphate binding (GO:0005547) | inositol 1,3,4,5 tetrakisphosphate binding (GO:0043533) | metal ion binding (GO:0046872)	heart development (GO:0007507) | positive regulation of GTPase activity (GO:0043547)	cytoplasm (GO:0005737) | plasma membrane (GO:0005886)	2.339	2.326	1.256	6.221	8.195	2.559	2.317	1.865	2.479	2.822	3.2	1.329	1.803	8.075	6.694	8.866	4.483	3.018	0.73	0.884	1.919	0.665	0.518	2.521	0.802	2.777	0.934	2.168	6.889	5.025	8.78	3.438	9.476
ADAR	ADAR | ADAR1 | AGS6 | AV242451 | Adar1 | Adar1p110 | Adar1p150 | CG12598 | DRADA | DSH | DSRAD | Dmel\CG12598 | EG:BACN35H14.1 | G1P1 | GB13577 | IFI-4 | IFI4 | K88DSRBP | P136 | adar | adar1 | adr | cg12598 | dADAR | dAdar | dadar | drada | dsRAD | hypnos-2 | mZaADAR | red1 | wu:fc22a02	gene15870	XM_006060950, XM_006060951, XM_006060952, XM_006060953	NW_005784979.1:1390684-1434269:+1	presumed protein-coding gene	PREDICTED: Bubalus bubalis adenosine deaminase, RNA-specific	detected at high to low expression in 65 of 100 tissues	high to low	tissue enhanced (white blood cells)	white blood cells (Mediterranean) (2.027)	none	0.906	1.575	RNA binding (GO:0003723) | adenosine deaminase activity (GO:0004000) | protein binding (GO:0005515) | poly(A) RNA binding (GO:0044822) | double-stranded RNA adenosine deaminase activity (GO:0003726)	osteoblast differentiation (GO:0001649) | erythrocyte differentiation (GO:0030218) | hematopoietic stem cell homeostasis (GO:0061484) | RNA processing (GO:0006396) | negative regulation of RNA interference (GO:1900369) | response to interferon-alpha (GO:0035455) | production of miRNAs involved in gene silencing by miRNA (GO:0035196) | negative regulation of protein kinase activity by regulation o…	supraspliceosomal complex (GO:0044530) | nucleus (GO:0005634) | cytoplasm (GO:0005737) | nucleolus (GO:0005730) | membrane (GO:0016020) | nucleoplasm (GO:0005654)	17.565	8.916	6.759	10.528	20.192	3.585	4.843	2.445	4.812	4.568	7.011	2.005	4.375	17.084	13.918	21.696	9.6	9.416	5.655	5.35	7.87	3.407	6.538	12.366	11.838	12.28	5.627	13.05	10.501	13.477	20.401	9.571	38
ADARB1	1700057H01Rik | ADAR2 | AW124433 | AW558573 | Adar2 | BB220382 | D10Bwg0447e | DRABA2 | DRADA2 | RED1 | Red1	gene9751	XM_006052232, XM_006052233, XM_006052234, XR_327008, XR_327009	NW_005784442.1:464979-553494:-1	undetermined	PREDICTED: Bubalus bubalis adenosine deaminase, RNA-specific, B1	detected at medium to low expression in 56 of 100 tissues	medium to low	tissue enhanced (cerebellum)	cerebellum (Mediterranean) (2.890)	none	0.883	1.447	RNA binding (GO:0003723) | adenosine deaminase activity (GO:0004000) | protein binding (GO:0005515) | poly(A) RNA binding (GO:0044822)	negative regulation of cell proliferation (GO:0008285) | positive regulation of viral genome replication (GO:0045070) | regulation of cell cycle (GO:0051726) | negative regulation of protein kinase activity by regulation of protein phosphorylation (GO:0044387) | negative regulation of cell migration (GO:0030336) | adenosine to inosine editing (GO:0006382) | RNA processing (GO:0006396)	nucleolus (GO:0005730) | cytoplasm (GO:0005737) | nucleoplasm (GO:0005654)	39.79	5.494	6.336	9.204	4.805	2.914	11.389	3.72	6.15	7.202	8.561	4.231	9.272	15.794	18.822	21.646	4.467	6.418	1.856	0.977	11.857	1.731	1.265	17.74	1.949	5.523	13.234	6.501	2.187	3.698	2.505	1.986	1.133
ADARB2	ADAR3 | Adar3 | RED2 | Red2 | si:dkey-255g15.1	gene18494	XM_006064951	NW_005785153.1:922586-989424:-1	presumed protein-coding gene	PREDICTED: Bubalus bubalis adenosine deaminase, RNA-specific, B2 (non-functional)	detected at low expression in 3 of 100 tissues	low	mixed expression	cerebellum (Mediterranean) (0.846)	none	0.928	9.697	RNA binding (GO:0003723) | adenosine deaminase activity (GO:0004000) | poly(A) RNA binding (GO:0044822)	RNA processing (GO:0006396)	unknown	1.797	1.598	0.643	0.688	0.323	0	0.008	0.005	0	0	0	0.006	0.042	0.012	0.054	0.042	0.02	0.058	0.054	0.046	0.096	0	0	0.464	0	0.025	0	0.007	0.078	0.113	0.295	0.162	0.046
ADAT1	Adat | BG:DS00941.2 | CG16889 | Dmel\CG16889 | HADAT1 | MMADAT1 | adat | dADAT1 | zgc:162299	gene17473	XM_006063351, XM_006063352, XM_006063353, XM_006063354	NW_005785089.1:1075674-1102622:-1	presumed protein-coding gene	PREDICTED: Bubalus bubalis adenosine deaminase, tRNA-specific 1	detected at medium to low expression in 66 of 100 tissues	medium to low	mixed expression	white blood cells (Mediterranean) (1.633)	none	0.63	1.243	RNA binding (GO:0003723) | adenosine deaminase activity (GO:0004000) | tRNA-specific adenosine deaminase activity (GO:0008251)	tRNA processing (GO:0008033) | RNA processing (GO:0006396)	unknown	5.196	7.687	3.792	6.983	13.127	3.457	7.443	2.553	4.818	3.464	6.641	5.651	5.892	8.914	2.292	3.936	6.104	5.646	3.025	3.675	5.962	4.042	4.434	5.246	2.298	4.514	4.14	3.575	5.031	6.608	6.997	4.023	4.891
ADAT2	4933426M09Rik | DEADC1 | Deadc1 | TAD2 | dJ20N2 | dJ20N2.1 | deadc1 | si:ch211-157l15.2	gene25403	XM_006075190, XM_006075191, XR_328996	NW_005785624.1:32232-60383:-1	undetermined	PREDICTED: Bubalus bubalis adenosine deaminase, tRNA-specific 2	detected at high to low expression in 63 of 100 tissues	high to low	tissue enhanced (endometrium)	endometrium (Mediterranean) (2.378)	none	0.895	1.285	protein binding (GO:0005515) | metal ion binding (GO:0046872) | hydrolase activity (GO:0016787) | tRNA-specific adenosine deaminase activity (GO:0008251) | zinc ion binding (GO:0008270) | catalytic activity (GO:0003824)	tRNA processing (GO:0008033) | tRNA wobble adenosine to inosine editing (GO:0002100)	unknown	8.496	3.543	0.87	4.68	11.446	2.094	3.285	3.291	4.546	4.391	4.102	0.721	3.448	4.543	3.585	4.347	4.397	4.803	3.432	3.773	8.386	6.177	5.283	6.559	2.527	4.698	3.849	4.825	5.215	9.507	9.378	4.606	4.944
ADC	ARGDC	gene11512	XM_006054670	NW_005784634.1:3847848-3889585:+1	presumed protein-coding gene	PREDICTED: Bubalus bubalis arginine decarboxylase	detected at medium to low expression in 12 of 100 tissues	medium to low	tissue enriched (testes)	testes (Bhadawari) (4.592)	none	0.977	6.856	unknown	unknown	unknown	2.923	2.261	1.02	3.094	3.242	0.223	0.124	0.398	0.574	1.221	1.972	0	0	0.064	0.229	0.137	0.109	0.115	0.185	0.11	0.929	0.77	0.691	0.089	0.035	0.133	0.244	0.026	0.177	0.127	0.101	0.253	0.031
ADCK1	2610005A10Rik | zgc:175225	gene10242	XM_006052891, XM_006052892, XM_006052893	NW_005784492.1:2114071-2243769:+1	presumed protein-coding gene	PREDICTED: Bubalus bubalis aarF domain containing kinase 1	detected at medium to low expression in 55 of 100 tissues	medium to low	mixed expression	spleen (Mediterranean) (3.358)	none	0.802	1.118	ATP binding (GO:0005524) | protein kinase activity (GO:0004672)	protein phosphorylation (GO:0006468)	mitochondrion (GO:0005739)	1.977	1.274	0.446	1.917	2.178	1.172	1.924	1.622	1.273	2.135	1.15	0.23	0.364	1.754	1.587	1.961	1.185	1.154	1.02	0.684	1.463	0.969	1.484	1.754	1.82	1.645	1.356	1.744	3.371	3.026	2.643	1.99	2.499
ADCK2	AA408112 | AARF | BB006057 | si:ch211-117k16.3	gene27914	XM_006078788, XM_006078789, XM_006078790, XR_329333	NW_005785835.1:2620719-2636069:+1	undetermined	PREDICTED: Bubalus bubalis aarF domain containing kinase 2	detected at high to low expression in 66 of 100 tissues	high to low	tissue enhanced (endometrium)	endometrium (Mediterranean) (2.506)	none	0.951	1.44	unknown	unknown	unknown	14.465	3.793	1.188	7.706	10.064	7.283	6.122	8.36	5.727	6.701	5.593	1.247	5.36	4.548	4.915	6.122	8.562	8.912	5.325	3.686	12.069	8.557	11.139	5.195	13.272	9.253	6.64	10.745	11.94	15.559	15.553	10.552	14.12
ADCK3	.	gene16848	XM_006062443, XM_006062444, XM_006062445	NW_005785050.1:884056-930636:-1	presumed protein-coding gene	PREDICTED: Bubalus bubalis aarF domain containing kinase 3	detected at high to low expression in 64 of 100 tissues	high to low	tissue enhanced (endometrium, semitendinosus muscle)	semitendinosus muscle (Mediterranean) (1.957)	none	0.887	2.448	ATP binding (GO:0005524) | protein binding (GO:0005515) | transferase activity (GO:0016740) | kinase activity (GO:0016301) | ADP binding (GO:0043531) | nucleotide binding (GO:0000166)	ubiquinone biosynthetic process (GO:0006744) | phosphorylation (GO:0016310)	integral component of membrane (GO:0016021) | membrane (GO:0016020) | mitochondrion (GO:0005739)	20.519	7.58	1.433	9.11	16.283	93.872	124.314	131.125	103.111	202.32	173.718	83.24	281.664	14.779	25.387	21.165	141.87	168.39	16.737	12.436	31.481	14.977	8.736	32.89	12.229	24.83	12.004	21.39	18.492	25.775	19.342	25.248	6.478
ADCK4	.	gene9587	XM_006052035, XM_006052036, XM_006052037, XM_006052038, XM_006052039, XM_006052040, XM_006052041	NW_005784417.1:799-20203:-1	presumed protein-coding gene	PREDICTED: Bubalus bubalis aarF domain containing kinase 4	detected at high to low expression in 63 of 100 tissues	high to low	tissue enhanced (endometrium)	endometrium (Mediterranean) (2.082)	none	0.867	1.232	unknown	unknown	unknown	14.407	4.203	1.183	8.463	11.796	3.717	3.576	4.728	4.543	4.596	5.26	0.637	2.57	6.115	5.826	5.972	4.148	5.425	4.232	2.719	7.728	5.847	7.199	9.114	8.78	8.819	5.035	9.172	13.239	11.351	10.376	9.353	8.834
ADCK5	A230108P17 | si:ch211-169c1.2	gene18277	XM_006064613	NW_005785136.1:3857072-3870624:-1	presumed protein-coding gene	PREDICTED: Bubalus bubalis aarF domain containing kinase 5	detected at high to low expression in 64 of 100 tissues	high to low	tissue enhanced (endometrium)	endometrium (Mediterranean) (2.143)	none	0.914	1.468	protein binding (GO:0005515)	unknown	unknown	28.702	4.974	1.747	12.439	17.172	7.544	5.074	7.441	5.691	8.869	8.914	1.606	4.21	4.906	4.297	4.817	11.122	10.258	5.098	3.668	14.666	7.639	8.399	10.486	7.45	8.862	6.517	9.834	25.517	25.383	24.906	33.249	14.845
ADCY1	AC1 | Ac1 | D11Bwg1392e | DFNB44 | I-AC | brl	gene9005	XM_006051280, XM_006051281	NW_005784362.1:271614-377217:-1	presumed protein-coding gene	PREDICTED: Bubalus bubalis adenylate cyclase 1 (brain)	detected at high to low expression in 15 of 100 tissues	high to low	tissue enhanced (hippocampus), group enriched (nervous system)	hippocampus (Mediterranean) (5.733)	nervous system	0.97	20.716	phosphorus-oxygen lyase activity (GO:0016849) | lyase activity (GO:0016829) | nucleotide binding (GO:0000166) | adenylate cyclase activity (GO:0004016)	long-term memory (GO:0007616) | axonogenesis (GO:0007409) | cAMP biosynthetic process (GO:0006171) | regulation of circadian rhythm (GO:0042752) | cyclic nucleotide biosynthetic process (GO:0009190) | intracellular signal transduction (GO:0035556)	cytoplasm (GO:0005737) | plasma membrane (GO:0005886) | extracellular exosome (GO:0070062)	38.561	53.195	25.232	5.286	5.421	0	0.012	0.001	0.004	0.008	0.038	0.303	1.29	0.102	0.143	0.069	0.759	2.257	0.051	0.078	0.075	0.005	0.119	0.078	0.149	0.649	0.071	0.536	0.34	2.23	1.482	0.858	0.198
ADCY10	4930431D04Rik | 4931412F17 | HCA2 | HEL-S-7a | SAC | SACI | SACY | Sac | Sacy | hsAC | sAC	gene9300	XM_006051650	NW_005784388.1:577300-659557:+1	presumed protein-coding gene	PREDICTED: Bubalus bubalis adenylate cyclase 10 (soluble)	detected at low expression in 1 of 100 tissues	low	mixed expression	testes (Bhadawari) (1.873)	none	0.949	1.762	phosphorus-oxygen lyase activity (GO:0016849) | magnesium ion binding (GO:0000287) | bicarbonate binding (GO:0071890) | adenylate cyclase activity (GO:0004016)	cellular response to inorganic substance (GO:0071241) | cAMP biosynthetic process (GO:0006171) | epithelial cilium movement (GO:0003351) | cyclic nucleotide biosynthetic process (GO:0009190) | intracellular signal transduction (GO:0035556) | spermatogenesis (GO:0007283)	microtubule cytoskeleton (GO:0015630) | intracellular (GO:0005622) | nucleus (GO:0005634) | membrane (GO:0016020) | perinuclear region of cytoplasm (GO:0048471) | motile cilium (GO:0031514)	0.903	0.246	0.256	0.58	0.945	0.15	0.168	0.134	0.295	0.171	0.381	0.062	0.112	0.116	0.022	0.059	0.08	0.201	0.042	0.085	0.267	0.107	0.027	0.389	0.05	0.073	0.152	0.117	0.034	0.106	0.118	0.021	0.01
ADCY2	AC2 | Ac76E_5 | HBAC2 | mKIAA1060	gene3491	XM_006043243	NW_005783253.1:158844-286735:-1	presumed protein-coding gene	PREDICTED: Bubalus bubalis adenylate cyclase 2 (brain)	detected at high to low expression in 30 of 100 tissues	high to low	tissue enhanced (semitendinosus muscle)	semitendinosus muscle (Mediterranean) (6.302)	none	0.953	8.536	phosphorus-oxygen lyase activity (GO:0016849) | lyase activity (GO:0016829) | nucleotide binding (GO:0000166) | adenylate cyclase activity (GO:0004016)	cAMP biosynthetic process (GO:0006171) | cyclic nucleotide biosynthetic process (GO:0009190) | intracellular signal transduction (GO:0035556)	cytoplasm (GO:0005737) | plasma membrane (GO:0005886)	34.647	29.972	14.097	20.686	27.133	0.052	0.395	0.215	0.08	0.678	0.373	47.159	122.516	10.315	14.118	11.316	27.187	40.96	0.478	0.331	0.402	0.132	0.34	1.778	2.117	3.926	0.108	1.118	0.149	0.429	0.265	0.268	0
ADCY3	AC-III | AC3 | ACIII | BMIQ19 | mKIAA0511	gene11772	XM_006055058, XM_006055059, XM_006055060	NW_005784665.1:500556-583540:-1	presumed protein-coding gene	PREDICTED: Bubalus bubalis adenylate cyclase 3	detected at medium to low expression in 50 of 100 tissues	medium to low	mixed expression	endometrium (Mediterranean) (3.086)	none	0.852	1.57	protein binding (GO:0005515) | phosphorus-oxygen lyase activity (GO:0016849) | lyase activity (GO:0016829) | nucleotide binding (GO:0000166) | adenylate cyclase activity (GO:0004016)	adenylate cyclase-activating G-protein coupled receptor signaling pathway (GO:0007189) | sperm motility (GO:0030317) | olfactory learning (GO:0008355) | cyclic nucleotide biosynthetic process (GO:0009190) | single fertilization (GO:0007338) | sensory perception of smell (GO:0007608) | cAMP biosynthetic process (GO:0006171) | cellular response to forskolin (GO:1904322) | acrosome reaction (GO:0007…	integral component of membrane (GO:0016021) | cytoplasm (GO:0005737) | cilium (GO:0005929) | membrane (GO:0016020) | plasma membrane (GO:0005886)	6.625	20.697	2.564	4.346	2.168	0.44	0.984	0.633	0.552	1.739	1.663	0.35	0.866	2.143	1.194	2.975	2.669	3.207	1.251	0.98	2.576	0.369	0.697	4.502	1.194	4.895	1.527	4.033	14.307	4.673	7.193	2.859	7.765
ADCY4	AC4 | ADCY2 | mKIAA4004	gene16193	XM_006061450, XM_006061451, XM_006061452, XM_006061453, XM_006061454, XR_327803	NW_005785007.1:812871-829467:+1	undetermined	PREDICTED: Bubalus bubalis adenylate cyclase 4	detected at medium to low expression in 52 of 100 tissues	medium to low	mixed expression	endometrium (Mediterranean) (2.834)	none	0.847	1.553	protein binding (GO:0005515) | phosphorus-oxygen lyase activity (GO:0016849) | lyase activity (GO:0016829) | nucleotide binding (GO:0000166) | adenylate cyclase activity (GO:0004016)	adenylate cyclase-modulating G-protein coupled receptor signaling pathway (GO:0007188) | cAMP biosynthetic process (GO:0006171) | cyclic nucleotide biosynthetic process (GO:0009190) | intracellular signal transduction (GO:0035556)	intracellular (GO:0005622) | integral component of membrane (GO:0016021) | dendrite (GO:0030425) | cytoplasm (GO:0005737) | membrane (GO:0016020) | plasma membrane (GO:0005886)	0.979	1.004	0.183	2.658	5.441	2.534	4.356	4.099	6.394	9.663	10.8	1.116	2.868	8.027	5.397	8.53	5.45	6.192	0.564	0.926	4.756	1.039	1.048	3.666	0.864	3.644	0.648	3.587	2.038	3.426	3.593	1.489	1.902
ADCY5	AC5 | ADCY3 | ADCY6 | AW121902 | Ac5 | FDFM | RUT | ac5 | si:dkey-178j17.2 | si:dkeyp-60a7.2	gene27748	XM_006078558	NW_005785826.1:3385385-3545494:+1	presumed protein-coding gene	PREDICTED: Bubalus bubalis adenylate cyclase 5	detected at high to low expression in 40 of 100 tissues	high to low	tissue enhanced (right atrium)	right atrium (Mediterranean) (5.161)	none	0.938	3.498	protein binding (GO:0005515) | nucleotide binding (GO:0000166) | adenylate cyclase activity (GO:0004016) | phosphorus-oxygen lyase activity (GO:0016849) | adenylate cyclase binding (GO:0008179) | scaffold protein binding (GO:0097110) | lyase activity (GO:0016829) | protein heterodimerization activity (GO:0046982)	neuromuscular process controlling balance (GO:0050885) | adenylate cyclase-activating G-protein coupled receptor signaling pathway (GO:0007189) | regulation of insulin secretion involved in cellular response to glucose stimulus (GO:0061178) | cyclic nucleotide biosynthetic process (GO:0009190) | positive regulation of cytosolic calcium ion concentration (GO:0007204) | cAMP biosynthetic process (G…	intracellular (GO:0005622) | integral component of membrane (GO:0016021) | primary cilium (GO:0072372) | membrane (GO:0016020) | plasma membrane (GO:0005886)	3.428	37.874	2.247	5.823	12.962	23.469	26.772	31.191	32.132	105.268	77.465	0.209	0.414	1.478	1.28	1.687	1.094	1.786	1.628	2.993	5.148	0.149	0.361	5.656	0.368	1.947	2.304	1.525	1.929	4.403	3.33	1.954	0.577
ADCY7	AA407758 | AC7 | ADCY4a | ac7	gene7380	XM_006048951, XM_006048952, XM_006048953, XM_006048954, XM_006048955, XM_006048956, XM_006048957	NW_005784160.1:541295-604133:+1	presumed protein-coding gene	PREDICTED: Bubalus bubalis adenylate cyclase 7	detected at high to low expression in 57 of 100 tissues	high to low	tissue enhanced (spleen)	spleen (Mediterranean) (2.684)	none	0.904	1.696	phosphorus-oxygen lyase activity (GO:0016849) | adenylate cyclase activity (GO:0004016)	cAMP biosynthetic process (GO:0006171) | positive regulation of cAMP biosynthetic process (GO:0030819) | cyclic nucleotide biosynthetic process (GO:0009190) | intracellular signal transduction (GO:0035556) | cellular response to ethanol (GO:0071361)	integral component of membrane (GO:0016021) | plasma membrane (GO:0005886)	1.531	2.703	0.812	8.197	19.05	0.641	1.037	0.778	1.46	1.42	2.073	0.793	2.016	16.275	19.982	20.03	10.34	4.045	1.485	1.528	5.45	5.608	4.87	3.164	1.25	4.838	4.923	2.762	8.173	10.671	15.617	7.348	8.847
ADCY8	AC8 | ADCY3 | AW060868 | Ac8 | HBAC1 | si:ch211-220f13.4	gene8555	XM_006050614	NW_005784306.1:181239-391923:-1	presumed protein-coding gene	PREDICTED: Bubalus bubalis adenylate cyclase 8 (brain)	detected at medium to low expression in 13 of 100 tissues	medium to low	tissue enhanced (testis)	testis (Mediterranean) (4.653)	none	0.974	24.639	phosphorus-oxygen lyase activity (GO:0016849) | lyase activity (GO:0016829) | nucleotide binding (GO:0000166) | adenylate cyclase activity (GO:0004016)	long-term memory (GO:0007616) | cAMP biosynthetic process (GO:0006171) | cyclic nucleotide biosynthetic process (GO:0009190) | intracellular signal transduction (GO:0035556)	intracellular (GO:0005622) | integral component of membrane (GO:0016021) | membrane (GO:0016020) | plasma membrane (GO:0005886)	4.096	1.137	2.38	1.922	2.019	0	0.014	0.003	0	0.01	0	0.002	0	0.076	0.062	0.062	0	0.103	0.016	0.048	0.678	0.019	0.01	0.054	0	0.058	0.46	0.049	0	0.059	0.011	0	0
ADCY9	AC9 | ACIX | ACtp10 | AW125421 | D16Wsu65e | mKIAA0520 | si:dkey-206l1.5 | xlAC	gene11666	XM_006054867	NW_005784657.1:596603-699821:-1	presumed protein-coding gene	PREDICTED: Bubalus bubalis adenylate cyclase 9	detected at medium to low expression in 63 of 100 tissues	medium to low	mixed expression	omasum (Bhadawari) (2.012)	none	0.698	1.165	phosphorus-oxygen lyase activity (GO:0016849) | lyase activity (GO:0016829) | nucleotide binding (GO:0000166) | adenylate cyclase activity (GO:0004016)	cAMP biosynthetic process (GO:0006171) | adenylate cyclase-activating G-protein coupled receptor signaling pathway (GO:0007189) | adenylate cyclase-activating adrenergic receptor signaling pathway (GO:0071880) | cyclic nucleotide biosynthetic process (GO:0009190) | intracellular signal transduction (GO:0035556)	intracellular (GO:0005622) | integral component of membrane (GO:0016021) | membrane (GO:0016020) | integral component of plasma membrane (GO:0005887)	5.013	4.713	2.426	2.625	2.621	6.692	16.32	6.998	8.573	5.779	9.315	9.23	10.401	7.833	10.293	9.927	4.173	14.544	3.957	4.939	6.968	1.202	1.02	22.759	2.108	3.411	6.942	7.327	3.677	6.215	4.136	2.812	2.616
ADCYAP1	PACAP | Pacap | grf | pacap	gene28189	XM_006079212, XM_006079213	NW_005785846.1:2853275-2860719:+1	presumed protein-coding gene	PREDICTED: Bubalus bubalis adenylate cyclase activating polypeptide 1 (pituitary)	detected at low expression in 7 of 100 tissues	low	mixed expression	obex (Mediterranean) (3.275)	none	0.962	56.407	protein binding (GO:0005515) | receptor signaling protein activity (GO:0005057) | pituitary adenylate cyclase activating polypeptide activity (GO:0016521) | receptor binding (GO:0005102) | neuropeptide hormone activity (GO:0005184) | hormone activity (GO:0005179) | peptide hormone receptor binding (GO:0051428)	neuron projection development (GO:0031175) | positive regulation of GTPase activity (GO:0043547) | positive regulation of protein kinase activity (GO:0045860) | positive regulation of ERK1 and ERK2 cascade (GO:0070374) | positive regulation of adenylate cyclase activity involved in G-protein coupled receptor signaling pathway (GO:0010579) | positive regulation of transcription from RNA polymerase…	extracellular region (GO:0005576)	2.131	0.167	2.487	9.678	1.048	0	0.002	0.004	0	0	0	0	0	0.002	0	0.014	0.034	0	0	0	0.07	0	0	0	0	0.016	0	0.051	0.183	0.061	0.026	0.064	0
ADCYAP1R1	2900024I10Rik | AI846590 | P-I-R | PAC1 | PAC1-R | PAC1R | PACAP-R1 | PACAP-R1A | PACAP1-R | PACAPR | PACAPR1 | PACAPR1A | PACAPRI | pac1 | pacapr | pacapri	gene3047	XM_006042597	NW_005782772.1:163043-204967:+1	presumed protein-coding gene	PREDICTED: Bubalus bubalis adenylate cyclase activating polypeptide 1 (pituitary) receptor type I	detected at medium to low expression in 11 of 100 tissues	medium to low	group enriched (nervous system)	spinal cord (Mediterranean) (4.508)	nervous system	0.945	6.941	protein binding (GO:0005515) | G-protein coupled receptor activity (GO:0004930) | transmembrane signaling receptor activity (GO:0004888) | vasoactive intestinal polypeptide receptor activity (GO:0004999) | signal transducer activity (GO:0004871)	cell surface receptor signaling pathway (GO:0007166) | G-protein coupled receptor signaling pathway (GO:0007186) | signal transduction (GO:0007165)	integral component of membrane (GO:0016021) | receptor complex (GO:0043235) | membrane (GO:0016020) | plasma membrane (GO:0005886)	13.698	21.975	7.721	13.149	22.755	0.042	0.233	0.06	0.226	0.174	0.391	0.096	0.106	1.19	3.228	1.233	0.36	0.296	0.241	0.517	0.365	0.088	0.034	3.488	0.034	0.173	0.558	0.838	0.067	0.332	0.375	0.606	0
ADD1	ADDA | AI256389 | BEST:LD29214 | CG8290 | Dmel\CG8290 | LD29214 | add2 | adda | alpha-adducin | bZ1H20.1 | cb787 | dADD1 | dadd1 | zgc:158352	gene25036	XM_006074622	NW_005785599.1:537735-633693:-1	presumed protein-coding gene	PREDICTED: Bubalus bubalis adducin 1 (alpha)	detected at high to low expression in 66 of 100 tissues	high to low	tissue enhanced (endometrium)	endometrium (Mediterranean) (1.578)	none	0.861	1.287	structural molecule activity (GO:0005198) | protein homodimerization activity (GO:0042803) | poly(A) RNA binding (GO:0044822) | spectrin binding (GO:0030507) | protein heterodimerization activity (GO:0046982) | transcription factor binding (GO:0008134) | actin filament binding (GO:0051015)	erythrocyte differentiation (GO:0030218) | actin filament bundle assembly (GO:0051017) | multicellular organism growth (GO:0035264) | hemoglobin metabolic process (GO:0020027) | positive regulation of protein binding (GO:0032092) | cell volume homeostasis (GO:0006884) | cell morphogenesis (GO:0000902) | homeostasis of number of cells within a tissue (GO:0048873) | barbed-end actin filament cappin…	F-actin capping protein complex (GO:0008290) | nucleus (GO:0005634) | cytoskeleton (GO:0005856) | focal adhesion (GO:0005925) | membrane (GO:0016020) | plasma membrane (GO:0005886) | nucleoplasm (GO:0005654)	91.59	38.638	17.953	87.324	126.337	19.994	23.2	26.682	24.226	33.277	32.9	9.517	28.232	33.857	50.023	65.005	26.416	49.158	16.906	12.263	60.047	15.252	18.947	74.367	25.343	45.205	30.347	46.953	39.14	45.592	49.528	35.247	29.598
ADD2	2900072M03Rik | ADDB | add97 | beta-ADD | si:dkey-202n14.5	gene19529	XM_006066644, XM_006066645, XM_006066646, XM_006066647	NW_005785217.1:1928-115139:-1	presumed protein-coding gene	PREDICTED: Bubalus bubalis adducin 2 (beta)	detected at medium to low expression in 13 of 100 tissues	medium to low	mixed expression	hippocampus (Mediterranean) (4.787)	none	0.961	5.424	structural molecule activity (GO:0005198) | protein homodimerization activity (GO:0042803) | spectrin binding (GO:0030507) | protein heterodimerization activity (GO:0046982) | actin filament binding (GO:0051015)	protein complex assembly (GO:0006461) | positive regulation of protein binding (GO:0032092) | hemopoiesis (GO:0030097) | actin filament bundle assembly (GO:0051017) | barbed-end actin filament capping (GO:0051016)	neuronal postsynaptic density (GO:0097481) | F-actin capping protein complex (GO:0008290) | cytoskeleton (GO:0005856) | membrane (GO:0016020) | cytoplasmic, membrane-bounded vesicle (GO:0016023)	12.14	27.604	10.954	3.967	1.076	0	0.026	0.005	0.062	0.013	0	0.162	1.245	1.426	1.372	2.04	0.143	0.065	0.043	0.093	0.067	0.013	0.038	0	0.026	0.141	0.102	0.132	0.241	0.628	0.699	0.163	0.158
ADH4	ADH-1 | ADH-2 | ADH2 | Ac1002 | Adh2 | HEL-S-4 | NRC465 | ZRG5	gene14768	XM_006059198	NW_005784898.1:215885-247975:-1	presumed protein-coding gene	PREDICTED: Bubalus bubalis alcohol dehydrogenase 4 (class II), pi polypeptide	detected at medium to low expression in 3 of 100 tissues	medium to low	tissue enriched (liver), group enriched (endocrine glands)	liver (PRJEB4351) (Mediterranean) (8.481)	endocrine glands	0.995	42.498	alditol:NADP+ 1-oxidoreductase activity (GO:0004032) | ethanol binding (GO:0035276) | NAD binding (GO:0051287) | oxidoreductase activity, acting on the aldehyde or oxo group of donors, NAD or NADP as acceptor (GO:0016620) | retinol dehydrogenase activity (GO:0004745) | all-trans retinal binding (GO:0005503) | metal ion binding (GO:0046872) | retinol binding (GO:0019841) | NADPH:quinone reductase …	quinone metabolic process (GO:1901661) | alcohol metabolic process (GO:0006066) | retinoid metabolic process (GO:0001523) | alcohol catabolic process (GO:0046164) | ethanol oxidation (GO:0006069) | ethanol metabolic process (GO:0006067) | cellular aldehyde metabolic process (GO:0006081) | oxidation-reduction process (GO:0055114) | retinol metabolic process (GO:0042572)	unknown	0.038	0.001	0.008	0.03	0	0.098	0.001	0	0.038	0.011	0.107	0.023	0	0.002	0.023	0.012	0	0	0.001	0.001	0	0	0	0	0	0	0	0	3.778	1.53	0.031	1.071	0
ADH5	ADH-3 | ADH1C | ADH3 | ADH4 | ADHX | Adh-5 | Adh3 | DDBDRAFT_0204255 | DDBDRAFT_0238276 | DDB_0204255 | DDB_0238276 | FALDH | FDH | GSH-FDH | GSNOR | HEL-S-60p | adh-3 | adh8 | adhx | fb60b11 | fdh | gsnor | wu:fb60b11	gene14767	XM_006059197	NW_005784898.1:182247-197688:-1	presumed protein-coding gene	PREDICTED: Bubalus bubalis alcohol dehydrogenase 5 (class III), chi polypeptide	detected at high to medium expression in 66 of 100 tissues	high to medium	mixed expression	adrenal gland (Mediterranean) (1.614)	none	0.804	1.181	S-(hydroxymethyl)glutathione dehydrogenase activity (GO:0051903) | metal ion binding (GO:0046872) | protein homodimerization activity (GO:0042803) | fatty acid binding (GO:0005504) | oxidoreductase activity (GO:0016491) | alcohol dehydrogenase (NAD) activity (GO:0004022) | zinc ion binding (GO:0008270) | formaldehyde dehydrogenase activity (GO:0018467)	positive regulation of blood pressure (GO:0045777) | retinoid metabolic process (GO:0001523) | response to lipopolysaccharide (GO:0032496) | ethanol oxidation (GO:0006069) | response to redox state (GO:0051775) | respiratory system process (GO:0003016) | formaldehyde catabolic process (GO:0046294) | response to nitrosative stress (GO:0051409) | peptidyl-cysteine S-nitrosylation (GO:0018119) | oxi…	cytoplasm (GO:0005737) | mitochondrion (GO:0005739) | extracellular exosome (GO:0070062)	122.89	68.766	17.743	105.874	202.137	50.736	34.345	45.195	49.962	55.952	70.346	10.55	25.725	64.304	128.012	115.111	37.915	54.97	83.417	52.786	119.373	94.381	94.323	100.452	25.404	65.692	69.439	70.07	59.453	67.54	59.807	72.248	61.752
ADH6	ADH-5 | ADH1A | ADH1B | ADHVI	gene14771	XM_006059199, XM_006059200	NW_005784898.1:308414-342385:-1	presumed protein-coding gene	PREDICTED: Bubalus bubalis alcohol dehydrogenase 6 (class V)	detected at high to low expression in 14 of 100 tissues	high to low	tissue enhanced (epididymis)	liver (PRJEB4351) (Mediterranean) (7.071)	none	0.975	25.381	metal ion binding (GO:0046872) | ethanol binding (GO:0035276) | alcohol dehydrogenase activity, zinc-dependent (GO:0004024) | oxidoreductase activity (GO:0016491) | zinc ion binding (GO:0008270)	ethanol oxidation (GO:0006069) | oxidation-reduction process (GO:0055114)	unknown	0.152	0.032	0.052	0.679	0.101	0.035	0.006	0	0	0.103	0	0.01	0	0.093	1.485	0.502	0.044	0.028	0.011	0.012	0.328	0	0	0	0	0.128	0.1	0.064	1.653	0.75	0.054	0.485	0.204
ADH7	ADH10B | ADH4 | ADHVII | AI325182 | Adh-3 | Adh-3e | Adh-3t | Adh3 | Adh3-e | Adh3-t | Adh4 | Adt-1	gene14775	XM_006059203	NW_005784898.1:515103-531136:-1	presumed protein-coding gene	PREDICTED: Bubalus bubalis alcohol dehydrogenase 7 (class IV), mu or sigma polypeptide	not detected	not detected	not detected	not calculated	none	not calculated	not calculated	aldehyde oxidase activity (GO:0004031) | ethanol binding (GO:0035276) | receptor antagonist activity (GO:0048019) | retinol dehydrogenase activity (GO:0004745) | metal ion binding (GO:0046872) | retinol binding (GO:0019841) | alcohol dehydrogenase (NAD) activity (GO:0004022) | oxidoreductase activity (GO:0016491) | alcohol dehydrogenase activity, zinc-dependent (GO:0004024) | zinc ion binding (GO…	retinoid metabolic process (GO:0001523) | response to bacterium (GO:0009617) | fatty acid omega-oxidation (GO:0010430) | ethanol oxidation (GO:0006069) | ethanol catabolic process (GO:0006068) | response to ethanol (GO:0045471) | oxidation-reduction process (GO:0055114) | retinoic acid metabolic process (GO:0042573) | retinol metabolic process (GO:0042572)	intracellular (GO:0005622)	0	0	0	0	0	0	0	0	0	0	0	0	0	0.03	0	0.005	0	0	0	0	0	0	0	0	0	0	0	0	0	0.725	0	0	0
ADHFE1	6330565B14Rik | ADH8 | AI043035 | Adh8 | DDBDRAFT_0219524 | DDBDRAFT_0252839 | DDB_0219524 | DDB_0252839 | DKFZP469L1031 | HMFT2263 | HOT | adh-8 | adh8 | zgc:77479	gene4382	XM_006044574, XM_006044575, XM_006044576, XM_006044577	NW_005783635.1:473761-505326:+1	presumed protein-coding gene	PREDICTED: Bubalus bubalis alcohol dehydrogenase, iron containing, 1	detected at high to low expression in 61 of 100 tissues	high to low	tissue enhanced (right ventricle)	right ventricle (Pandharpuri) (2.587)	none	0.899	1.678	metal ion binding (GO:0046872) | hydroxyacid-oxoacid transhydrogenase activity (GO:0047988) | oxidoreductase activity (GO:0016491)	molecular hydrogen transport (GO:0015993) | oxidation-reduction process (GO:0055114)	mitochondrion (GO:0005739)	5.832	4.783	2.075	5.902	9.849	21.184	32.199	44.661	63.397	25.361	33.745	2.938	7.526	3.243	2.359	2.82	2.433	13.542	2.31	2.922	8.978	1.829	0.781	13.234	1.119	2.692	1.973	5.755	4.506	4.939	3.319	2.346	1.783
ADI1	AL024210 | APL1 | ARD | Alp1 | CG32068 | CG8000 | DDBDRAFT_0183854 | DDBDRAFT_0230998 | DDB_0183854 | DDB_0230998 | Dadi1 | Dmel\CG32068 | Fe-ARD | HMFT1638 | MTCBP-1 | MTCBP1 | MTND | Ni-ARD | RNASEH1 | SIPL | adi1 | fc18b03 | mtcbp-1 | mtcbp1 | mtnD | mtnd | wu:fc18b03 | zgc:73201	gene11131	XM_006054159, XM_006054160	NW_005784589.1:1275483-1281883:+1	presumed protein-coding gene	PREDICTED: Bubalus bubalis acireductone dioxygenase 1	detected at high to low expression in 66 of 100 tissues	high to low	tissue enhanced (liver)	liver (Bhadawari) (1.596)	none	0.832	1.207	protein binding (GO:0005515) | acireductone dioxygenase [iron(II)-requiring] activity (GO:0010309) | metal ion binding (GO:0046872) | dioxygenase activity (GO:0051213) | oxidoreductase activity (GO:0016491)	cellular amino acid biosynthetic process (GO:0008652) | methionine biosynthetic process (GO:0009086) | regulation of transcription, DNA-templated (GO:0006355) | L-methionine biosynthetic process from methylthioadenosine (GO:0019509) | oxidation-reduction process (GO:0055114)	nucleus (GO:0005634) | cytoplasm (GO:0005737) | membrane (GO:0016020) | plasma membrane (GO:0005886)	17.508	5.452	1.967	15.662	30.002	30.548	18.628	50.188	38.376	48.657	50.636	11.194	38.293	15.854	35.836	32.949	30.959	45.196	18.359	13.811	49.251	40.7	52.443	30.065	29.874	32.805	47.589	44.21	44.826	43.119	33.425	42.77	28.764
ADIG	SMAF-1 | SMAF1 | Smaf1	gene9398	XM_006051753	NW_005784399.1:4267328-4277544:+1	presumed protein-coding gene	PREDICTED: Bubalus bubalis adipogenin	detected at medium to low expression in 4 of 100 tissues	medium to low	group enriched (male reproductive system)	testes (Bhadawari) (4.887)	male reproductive system	0.993	65.4	unknown	fat cell differentiation (GO:0045444) | white fat cell differentiation (GO:0050872) | spermatogenesis (GO:0007283) | positive regulation of fat cell differentiation (GO:0045600) | brown fat cell differentiation (GO:0050873)	integral component of membrane (GO:0016021) | nucleus (GO:0005634) | cytoplasm (GO:0005737) | membrane (GO:0016020)	0.02	0	0.009	0	0	0	0	0	0	0	0	0	0	0.01	0	0	0	0.081	0.041	0	1.688	0.407	0.065	0	0	0.021	0.078	0.135	0	0.057	0	0	0
ADIPOQ	30kDa | ACDC | ACRP30 | ADIPQTL1 | ADN | ADPN | APM-1 | APM1 | APN | Acdc | Acrp30 | Ad | GBP28 | adipo | adp | apM1 | col7a1 | qpM1	gene14390	XM_006058607	NW_005784864.1:208964-222072:-1	presumed protein-coding gene	PREDICTED: Bubalus bubalis adiponectin, C1Q and collagen domain containing	detected at high to low expression in 18 of 100 tissues	high to low	tissue enhanced (kidney medulla)	kidney medulla (Pandharpuri) (7.228)	none	0.97	48.334	identical protein binding (GO:0042802) | protein binding (GO:0005515) | protein homodimerization activity (GO:0042803) | receptor binding (GO:0005102) | hormone activity (GO:0005179) | sialic acid binding (GO:0033691)	positive regulation of renal albumin absorption (GO:2000534) | negative regulation of phagocytosis (GO:0050765) | regulation of glucose metabolic process (GO:0010906) | positive regulation of fatty acid metabolic process (GO:0045923) | negative regulation of cell migration (GO:0030336) | negative regulation of ERK1 and ERK2 cascade (GO:0070373) | positive regulation of signal transduction (GO:000…	cell periphery (GO:0071944) | extracellular space (GO:0005615) | collagen trimer (GO:0005581) | cell surface (GO:0009986) | endoplasmic reticulum (GO:0005783) | extracellular exosome (GO:0070062) | extracellular region (GO:0005576) | perinuclear region of cytoplasm (GO:0048471)	0.476	0.272	0.081	0.689	0.775	0.134	0.021	0.163	2.225	0.587	4.325	0.097	0.196	0.047	0.014	0.975	0.072	2.583	0.105	0.342	85.282	0.45	0.007	0.739	0.013	13.425	0.787	9.261	0.067	20.241	1.3	0	0.874
ADIPOR1	2810031L11Rik | ACDCR1 | ADIPOR2L | CGI-45 | CGI45 | PAQR1 | Paqr1 | TESBP1A | acdcr1 | cgi-45 | cgi45 | paqr1 | tesbp1a	gene27678	XM_006078452	NW_005785823.1:2878220-2891845:+1	presumed protein-coding gene	PREDICTED: Bubalus bubalis adiponectin receptor 1	detected at high to low expression in 66 of 100 tissues	high to low	mixed expression	endometrium (Mediterranean) (1.471)	none	0.799	1.164	identical protein binding (GO:0042802) | protein binding (GO:0005515) | adipokinetic hormone receptor activity (GO:0097003) | protein kinase binding (GO:0019901) | protein heterodimerization activity (GO:0046982) | receptor activity (GO:0004872) | hormone binding (GO:0042562) | adiponectin binding (GO:0055100)	regulation of glucose metabolic process (GO:0010906) | regulation of lipid metabolic process (GO:0019216) | hormone-mediated signaling pathway (GO:0009755) | glucose homeostasis (GO:0042593) | fatty acid oxidation (GO:0019395) | adiponectin-activated signaling pathway (GO:0033211)	integral component of membrane (GO:0016021) | membrane (GO:0016020) | plasma membrane (GO:0005886) | intrinsic component of plasma membrane (GO:0031226)	37.616	21.642	6.115	34.516	65.469	21.965	25.817	27.756	27.181	26.582	25.392	14.872	48.297	31.558	47.429	53.032	33.814	40.098	32.077	18.126	47.58	32.168	31.914	44.811	37.361	32.508	30.001	38.833	41.205	38.852	35.908	25.11	38.656
ADIPOR2	1110001I14Rik | ACDCR2 | ADCR2 | AI115388 | AW554121 | AdpR2 | D6Ucla1e | PAQR2 | Paqr2 | acdcr2 | paqr2 | si:ch211-281k12.9 | zgc:136273	gene21890	XM_006069913	NW_005785377.1:4480-48351:-1	presumed protein-coding gene	PREDICTED: Bubalus bubalis adiponectin receptor 2	detected at high to low expression in 66 of 100 tissues	high to low	tissue enhanced (semitendinosus muscle)	semitendinosus muscle (Mediterranean) (1.813)	none	0.913	1.352	identical protein binding (GO:0042802) | adipokinetic hormone receptor activity (GO:0097003) | protein heterodimerization activity (GO:0046982) | receptor activity (GO:0004872) | hormone binding (GO:0042562) | adiponectin binding (GO:0055100)	vascular wound healing (GO:0061042) | glucose homeostasis (GO:0042593) | adiponectin-activated signaling pathway (GO:0033211)	integral component of membrane (GO:0016021) | plasma membrane (GO:0005886) | intrinsic component of plasma membrane (GO:0031226)	8.072	7.977	2.428	11.594	21.187	13.101	29.494	20.317	11.76	34.495	25.168	55.322	332.244	22.921	29.504	47.49	44.169	84.442	15.948	8.321	18.787	9.481	14.677	11.803	46.549	29.768	10.506	28.652	44.246	30.118	31.813	44.723	67.428
ADIRF	AFRO | APM2 | C10H10orf116 | C10orf116 | C12H10orf116 | C14H10orf116 | C18H10orf116 | C1H10orf116 | C28H10orf116 | C4H10orf116 | CD2H10orf116 | apM-2	gene19514	XM_006066615	NW_005785214.1:759101-761394:+1	presumed protein-coding gene	PREDICTED: Bubalus bubalis adipogenesis regulatory factor	detected at high to low expression in 59 of 100 tissues	high to low	tissue enhanced (bone marrow, epididymis, spleen)	bone marrow (Bhadawari) (2.125)	none	0.913	3.761	unknown	positive regulation of transcription from RNA polymerase II promoter (GO:0045944) | cellular response to radiation (GO:0071478) | cellular response to cisplatin (GO:0072719) | regulation of response to drug (GO:2001023) | positive regulation of fat cell differentiation (GO:0045600)	nucleus (GO:0005634) | cytoplasm (GO:0005737) | nucleoplasm (GO:0005654) | extracellular exosome (GO:0070062)	93.579	72.795	8.22	144.656	353.198	13.221	17.256	25.605	24.369	25.821	39.802	3.378	9.043	133.275	282.734	229.885	389.514	41.469	48.856	77.26	81.888	27.387	16.472	145.065	7.879	58.091	81.989	49.139	28.077	20.637	11.255	15.229	7.034
ADK	2310026J05Rik | 5033405D03Rik | ADK-2 | AGR_C_3521 | AI255373 | AI987814 | AK | ATPADK1 | Ak | BA0131 | BB253_1511 | BPP5_1885 | Cgl0556 | DDBDRAFT_0186795 | DDBDRAFT_0230174 | DDB_0186795 | DDB_0230174 | ECK0468 | F3G5.4 | F3G5_4 | GT9_orf215 | JW0463 | LA0760 | PSPTO1509 | Pro1693 | SCD31.48 | SMU.2005 | SPy0074 | VF0793 | adenosine kinase | dnaW | plsA	gene12339	XM_006055864	NW_005784718.1:707467-881127:-1	presumed protein-coding gene	PREDICTED: Bubalus bubalis adenosine kinase	detected at high to low expression in 66 of 100 tissues	high to low	mixed expression	liver (PRJEB4351) (Mediterranean) (1.635)	none	0.734	1.175	unknown	unknown	unknown	15.573	3.897	3.722	11.151	17.459	23.675	11.603	22.829	14.042	12.499	12.462	8.929	24.62	7.327	12.12	12.09	20.642	17.754	25.295	13.016	34.246	50.518	66.695	9.509	9.101	18.232	34.95	16.348	25.762	27.943	23.703	18.227	20.571
ADM	AM | AM1 | AMPP | Ap | H39316 | PAMP | RATAP | adm1 | am1	gene5256	XM_006045966, XM_006045967, XM_006045968	NW_005783801.1:6216-8544:+1	presumed protein-coding gene	PREDICTED: Bubalus bubalis adrenomedullin	detected at high to low expression in 62 of 100 tissues	high to low	tissue enriched (alveolar macrophage)	alveolar macrophage (Mediterranean) (2.400)	none	0.969	2.422	protein binding (GO:0005515) | hormone activity (GO:0005179)	positive regulation of angiogenesis (GO:0045766) | receptor internalization (GO:0031623) | antibacterial humoral response (GO:0019731) | G-protein coupled receptor internalization (GO:0002031) | spongiotrophoblast layer development (GO:0060712) | neural tube closure (GO:0001843) | positive regulation of vasculogenesis (GO:2001214) | defense response to Gram-positive bacterium (GO:0050830) | vascu…	extracellular space (GO:0005615) | cytoplasm (GO:0005737) | extracellular region (GO:0005576)	1.694	0.326	0.45	3.146	8.868	10.091	6.255	11.437	6.788	54.221	52.346	5.417	22.477	47.669	148.625	96.712	22.304	50.862	13.488	15.24	28.403	16.017	40.336	7.98	28.136	70.848	22.508	11.7	35.732	20.345	13.249	7.884	30.795
ADM2	AM2 | Am2 | IMD | Imd | Imdn | am2 | dJ579N16.4	gene19337	XM_006066336	NW_005785205.1:1649871-1653395:+1	presumed protein-coding gene	PREDICTED: Bubalus bubalis adrenomedullin 2	detected at medium to low expression in 35 of 100 tissues	medium to low	mixed expression	small intestine (Mediterranean) (4.001)	none	0.868	2.257	protein complex binding (GO:0032403) | hormone activity (GO:0005179)	positive regulation of angiogenesis (GO:0045766) | positive regulation of gene expression (GO:0010628) | protein phosphorylation (GO:0006468) | angiogenesis (GO:0001525)	extracellular region (GO:0005576)	2.195	2.233	0.641	9.725	14.112	0.729	1.937	0.262	0.812	0.233	0.501	0.46	0.189	2.942	0.402	0.745	1.18	0.509	0.679	0.822	0.525	0.599	0.17	0.235	4.076	0.953	0.204	0.453	0.991	1.72	1.149	0.511	1.462
ADNP	AA589558 | ADNP1 | HVDAS | MRD28 | mKIAA0784	gene4422	XM_006044628, XM_006044629	NW_005783645.1:354970-383053:-1	presumed protein-coding gene	PREDICTED: Bubalus bubalis activity-dependent neuroprotector homeobox	detected at high to low expression in 66 of 100 tissues	high to low	tissue enhanced (endometrium)	endometrium (Mediterranean) (1.608)	none	0.819	1.152	chromatin binding (GO:0003682) | protein binding (GO:0005515) | metal ion binding (GO:0046872) | DNA binding (GO:0003677)	negative regulation of neuron apoptotic process (GO:0043524)	extracellular space (GO:0005615) | nucleus (GO:0005634)	28.345	12.088	6.388	19.208	39.024	16.15	10.527	10.214	12.933	14.365	18.888	6.523	17.242	20.631	19.383	26.704	17.251	24.858	9.295	11.935	20.946	12.175	12.999	36.536	7.311	17.784	14.845	19.064	13.142	22.385	22.403	11.336	12.293
ADNP2	8430420L05Rik | BC024969 | Kiaa0863 | RGD1308279 | ZNF508 | Zfp508 | mKIAA0863 | znf508	gene28399	XM_006079565	NW_005785860.1:596539-627717:-1	presumed protein-coding gene	PREDICTED: Bubalus bubalis ADNP homeobox 2	detected at medium to low expression in 65 of 100 tissues	medium to low	mixed expression	endometrium (Mediterranean) (1.659)	none	0.624	1.098	protein binding (GO:0005515) | metal ion binding (GO:0046872) | DNA binding (GO:0003677)	neuron differentiation (GO:0030182) | cellular response to retinoic acid (GO:0071300) | positive regulation of cell growth (GO:0030307) | cellular response to oxidative stress (GO:0034599) | negative regulation of cell death (GO:0060548)	unknown	4.585	2.494	1.364	3.038	5.859	2.434	2.761	2.472	2.915	3.291	3.604	1.368	5.203	5.554	6.934	8.032	3.878	4.495	2.658	2.597	4.958	3.999	4.027	8.956	3.518	4.106	3.568	5.226	4.863	5.881	5.984	3.348	5.41
ADO	AEDO | C10orf22 | Gm237 | RGD1308233 | c10orf22 | l(1)4P1 | xado	gene4978	XM_006045510	NW_005783734.1:2347956-2352307:+1	presumed protein-coding gene	PREDICTED: Bubalus bubalis 2-aminoethanethiol (cysteamine) dioxygenase	detected at medium to low expression in 65 of 100 tissues	medium to low	mixed expression	testes (Bhadawari) (1.487)	none	0.616	1.048	protein binding (GO:0005515) | oxidoreductase activity, acting on single donors with incorporation of molecular oxygen, incorporation of two atoms of oxygen (GO:0016702)	oxidation-reduction process (GO:0055114)	mitochondrion (GO:0005739)	16.987	7.438	4.69	9.183	15.669	16.418	10.134	13.766	14.755	13.026	17.606	3.871	6.488	8.855	14.237	13.775	8.677	10.755	5.233	3.818	8.696	7.819	9.025	10.6	6.163	8.744	7.062	10.224	10.097	12.1	10.982	10.757	10.591
ADORA1	A1-AR | A1AR | A1R | AA1R | AI848715 | BB176431 | RDC7 | Ri	gene23538	XM_006072407, XM_006072408	NW_005785489.1:2540091-2582442:-1	presumed protein-coding gene	PREDICTED: Bubalus bubalis adenosine A1 receptor	detected at medium to low expression in 18 of 100 tissues	medium to low	group enriched (nervous system)	testes (Mediterranean) (5.000)	nervous system	0.927	8.971	protein binding (GO:0005515) | G-protein coupled adenosine receptor activity (GO:0001609) | G-protein coupled receptor activity (GO:0004930) | signal transducer activity (GO:0004871)	negative regulation of long term synaptic depression (GO:1900453) | negative regulation of inflammatory response (GO:0050728) | regulation of glomerular filtration (GO:0003093) | G-protein coupled receptor signaling pathway (GO:0007186) | signal transduction (GO:0007165) | negative regulation of mucus secretion (GO:0070256) | adenosine receptor signaling pathway (GO:0001973) | excitatory postsyna…	integral component of membrane (GO:0016021) | synapse (GO:0045202) | dendritic spine (GO:0043197) | membrane (GO:0016020) | plasma membrane (GO:0005886)	23.261	18.183	7.17	18.374	16.752	0.27	1.133	0.844	3.42	2.409	5.086	0.239	0.125	0.108	0.12	0.081	0.05	0.382	0.012	0.06	0.459	0.035	0	0.943	0.019	0.087	0.255	0.291	0	0.112	0.125	0	0
ADORA2A	A2AAR | A2aR | A2ar | AA2AR | ADENO | ADORA2 | Adora2l1 | RDC8	gene18899	XM_006065638	NW_005785167.1:1548829-1563052:+1	presumed protein-coding gene	PREDICTED: Bubalus bubalis adenosine A2a receptor	detected at medium to low expression in 37 of 100 tissues	medium to low	mixed expression	PBMC (Bhadawari) (5.344)	none	0.889	2.009	G-protein coupled adenosine receptor activity (GO:0001609) | G-protein coupled receptor activity (GO:0004930) | signal transducer activity (GO:0004871)	positive regulation of apoptotic signaling pathway (GO:2001235) | eating behavior (GO:0042755) | adenylate cyclase-activating G-protein coupled receptor signaling pathway (GO:0007189) | positive regulation of cAMP biosynthetic process (GO:0030819) | negative regulation of inflammatory response (GO:0050728) | synaptic transmission, dopaminergic (GO:0001963) | G-protein coupled receptor signaling p…	integral component of membrane (GO:0016021) | plasma membrane (GO:0005886) | membrane (GO:0016020)	0.172	22.344	0.022	0.473	0.841	1.799	1.629	2.97	3.016	2.222	2.32	0.221	0.472	0.887	0.631	0.424	1.403	1.246	0.089	0.062	0.447	0.261	0.165	0.251	0.319	0.552	0.304	0.43	4.168	1.372	2.893	2.79	2.846
ADORA2B	A2B-AR | A2BAR | A2BR | A2b | AA2BR | ADORA2 | AI480866 | AI605384 | si:dkey-13b16.1	gene28340	XM_006079494, XM_006079495, XM_006079496, XM_006079497, XM_006079498	NW_005785855.1:2111321-2133352:-1	presumed protein-coding gene	PREDICTED: Bubalus bubalis adenosine A2b receptor	detected at high to low expression in 62 of 100 tissues	high to low	tissue enhanced (hemolymph node, PBMC, spleen, white blood cells)	spleen (Mediterranean) (2.534)	none	0.885	2.185	G-protein coupled adenosine receptor activity (GO:0001609) | G-protein coupled receptor activity (GO:0004930) | signal transducer activity (GO:0004871)	relaxation of vascular smooth muscle (GO:0060087) | positive regulation of chemokine production (GO:0032722) | adenylate cyclase-activating G-protein coupled receptor signaling pathway (GO:0007189) | positive regulation of chronic inflammatory response to non-antigenic stimulus (GO:0002882) | positive regulation of cAMP biosynthetic process (GO:0030819) | positive regulation of guanylate cyclase …	integral component of membrane (GO:0016021) | membrane (GO:0016020) | plasma membrane (GO:0005886)	6.913	4.444	2.026	9.18	3.817	0.825	2.41	1.96	1.768	9.803	9.345	1.082	4.827	5.07	4.232	7.575	3.428	5.986	8.569	5.153	9.022	12.841	11.471	1.663	2.551	2.996	8.868	2.14	6.398	3.388	4.761	1.556	14.329
ADORA3	A3AR | A3R | AA3R | ARA3 | Gpcr2 | Tgpcr1	gene21573	XM_006069466, XM_006069467, XM_006069468, XM_006069469, XM_006069470, XM_006069471, XM_006069472	NW_005785349.1:451391-471514:+1	presumed protein-coding gene	PREDICTED: Bubalus bubalis adenosine A3 receptor	detected at high to low expression in 53 of 100 tissues	high to low	tissue enhanced (spleen)	spleen (Mediterranean) (3.502)	none	0.914	2.615	G-protein coupled adenosine receptor activity (GO:0001609) | G-protein coupled receptor activity (GO:0004930) | signal transducer activity (GO:0004871)	G-protein coupled receptor signaling pathway (GO:0007186) | signal transduction (GO:0007165) | adenosine receptor signaling pathway (GO:0001973)	integral component of membrane (GO:0016021) | membrane (GO:0016020) | plasma membrane (GO:0005886)	3.899	4.251	2.077	12.787	27.373	0.341	0.801	0.753	1.233	1.918	1.175	0.47	0.592	6.071	4.684	3.735	0.735	4.091	0.246	0.437	1.482	0.429	0.187	1.642	0.748	2.415	0.483	1.2	15.23	6.667	17.532	6.043	9.855
ADPGK	2610017G09Rik | ADP-GK | Adp-gk | C77577 | RGD1306103 | zgc:153956	gene13169	XM_006056893, XM_006056894, XM_006056895, XM_006056896, XM_006056897	NW_005784782.1:636841-678682:+1	presumed protein-coding gene	PREDICTED: Bubalus bubalis ADP-dependent glucokinase	detected at medium to low expression in 65 of 100 tissues	medium to low	mixed expression	spleen (Mediterranean) (1.587)	none	0.682	1.113	transferase activity (GO:0016740) | metal ion binding (GO:0046872) | kinase activity (GO:0016301) | phosphotransferase activity, alcohol group as acceptor (GO:0016773) | ADP-specific glucokinase activity (GO:0043843)	carbohydrate metabolic process (GO:0005975) | glycolytic process (GO:0006096) | phosphorylation (GO:0016310)	membrane (GO:0016020) | endoplasmic reticulum (GO:0005783) | extracellular region (GO:0005576)	7.917	3.182	1.639	7.193	9.986	3.999	3.824	4.323	5.517	5.05	6.694	1.658	3.855	16.751	21.409	24.367	5.682	8.575	3.574	3.058	7.755	3.69	5.535	9.069	4.911	11.068	4.253	10.496	16.518	15.614	20.596	11.688	26.812
ADPRH	ADPRH-1 | ADPRHA | ARH1 | Arh1 | DDBDRAFT_0188511 | DDBDRAFT_0238599 | DDB_0188511 | DDB_0238599 | PLA1A | arh1 | zgc:91926	gene13685	XM_006057608	NW_005784826.1:1441100-1449089:-1	presumed protein-coding gene	PREDICTED: Bubalus bubalis ADP-ribosylarginine hydrolase	detected at medium to low expression in 56 of 100 tissues	medium to low	mixed expression	adrenal gland (Mediterranean) (2.130)	none	0.673	1.307	protein binding (GO:0005515) | hydrolase activity (GO:0016787) | magnesium ion binding (GO:0000287) | ADP-ribosylarginine hydrolase activity (GO:0003875)	protein de-ADP-ribosylation (GO:0051725) | cellular protein modification process (GO:0006464)	unknown	1.679	0.741	0.764	1.55	3.478	1.139	1.286	1.322	1.982	2.422	3.494	2.364	6.518	5.687	8.154	6.289	3.484	11.238	0.791	1.105	3.021	0.671	0.378	4.304	0.427	2.386	1.3	2.037	2.972	2.9	5.173	3.269	6.004
ADPRHL1	ARH2 | Arh2 | D330008N11Rik | arh2 | zgc:103446	gene26450	XM_006076619	NW_005785701.1:1024142-1037506:+1	presumed protein-coding gene	PREDICTED: Bubalus bubalis ADP-ribosylhydrolase like 1	detected at high to low expression in 11 of 100 tissues	high to low	mixed expression	semitendinosus muscle (Mediterranean) (8.405)	none	0.956	287.763	hydrolase activity (GO:0016787) | magnesium ion binding (GO:0000287) | ADP-ribosylarginine hydrolase activity (GO:0003875)	protein de-ADP-ribosylation (GO:0051725)	unknown	0.168	0.848	0.054	0.146	0.091	206.1	256.377	257.305	173.619	124.54	164.403	76.971	338.872	1.632	1.716	8.501	51.165	15.631	0.02	0.174	0.097	0.152	0.031	0.064	0.083	0.075	0.629	0.153	0.502	0.56	0.025	0	0
ADPRHL2	AI836109 | ARH3 | Arh3 | arh3 | arhl2 | fj36e06 | wu:fj36e06 | zgc:92867	gene27064	XM_006077594, XM_006077595	NW_005785787.1:3454391-3459856:-1	presumed protein-coding gene	PREDICTED: Bubalus bubalis ADP-ribosylhydrolase like 2	detected at high to low expression in 66 of 100 tissues	high to low	tissue enhanced (endometrium)	endometrium (Mediterranean) (1.718)	none	0.814	1.217	unknown	cellular response to superoxide (GO:0071451)	nucleus (GO:0005634) | cytoplasm (GO:0005737) | mitochondrion (GO:0005739) | nucleoplasm (GO:0005654)	14.904	4.337	1.767	11.925	18.776	10.056	7.47	11.723	12.887	12.954	13.618	3.556	11.766	7.896	10.242	11.056	15.038	14.997	7.163	3.791	16.776	9.401	11.23	17.986	8.833	10.178	11.2	12.675	16.558	15.066	13.992	12.683	13.771
ADRA1A	ADRA1C | ADRA1L1 | ALPHA-1A | ALPHA1AAR | Adra1c | alpha-1A	gene13469	XM_006057321, XM_006057322, XM_006057323, XM_006057324	NW_005784806.1:666506-773526:+1	presumed protein-coding gene	PREDICTED: Bubalus bubalis adrenoceptor alpha 1A	detected at medium to low expression in 21 of 100 tissues	medium to low	group enriched (cardiovascular system)	liver (PRJEB4351) (Mediterranean) (4.288)	cardiovascular system	0.928	8.034	G-protein coupled receptor activity (GO:0004930) | protein heterodimerization activity (GO:0046982) | adrenergic receptor activity (GO:0004935) | alpha1-adrenergic receptor activity (GO:0004937) | signal transducer activity (GO:0004871)	cell growth (GO:0016049) | negative regulation of heart rate involved in baroreceptor response to increased systemic arterial blood pressure (GO:0001985) | positive regulation of vasoconstriction (GO:0045907) | positive regulation of smooth muscle contraction (GO:0045987) | positive regulation of cytosolic calcium ion concentration (GO:0007204) | adenylate cyclase-activating adrenergic receptor s…	integral component of membrane (GO:0016021) | nucleus (GO:0005634) | cytosol (GO:0005829) | membrane (GO:0016020) | plasma membrane (GO:0005886) | nuclear membrane (GO:0031965) | integral component of plasma membrane (GO:0005887)	0.061	0.151	1.484	0.267	1.017	8.647	3.872	5.688	14.204	0.7	1.671	0.041	0	1.838	1.293	1.238	0.052	0.22	0.037	0.078	0.113	0.053	0.137	0.445	0.012	0.579	8.143	0.277	0.323	0.351	0.385	0.814	0.124
ADRA1B	ADRA1 | ALPHA1BAR | RDC5 | [a]1b | adra1 | alpha1bar	gene24214	XM_006073467	NW_005785538.1:498499-562884:+1	presumed protein-coding gene	PREDICTED: Bubalus bubalis adrenoceptor alpha 1B	detected at low expression in 12 of 100 tissues	low	mixed expression	right atrium (Pandharpuri) (2.198)	none	0.861	3.825	G-protein coupled receptor activity (GO:0004930) | protein heterodimerization activity (GO:0046982) | adrenergic receptor activity (GO:0004935) | alpha1-adrenergic receptor activity (GO:0004937) | signal transducer activity (GO:0004871)	phospholipase C-activating G-protein coupled receptor signaling pathway (GO:0007200) | regulation of muscle contraction (GO:0006937) | regulation of vasoconstriction (GO:0019229) | positive regulation of vasoconstriction (GO:0045907) | positive regulation of smooth muscle contraction (GO:0045987) | regulation of cardiac muscle contraction (GO:0055117) | positive regulation of cytosolic calcium io…	integral component of membrane (GO:0016021) | nucleus (GO:0005634) | cytosol (GO:0005829) | membrane (GO:0016020) | plasma membrane (GO:0005886) | nuclear membrane (GO:0031965) | integral component of plasma membrane (GO:0005887)	0.807	0.025	0.181	0.773	0.081	1.793	1.408	4.106	4.191	2.335	4.59	0.146	0.145	0.036	0.105	0.127	0.035	0.176	0.013	0.019	0.248	0	0.017	0.451	0.022	0.167	0.072	0.136	0	0.093	0.167	0.122	0.079
ADRA1D	ADRA1 | ADRA1A | ADRA1R | ALPHA1 | Adra-1 | Adra1 | Adra1a | Adrd1 | DAR | Gpcr8 | Spr8 | [a]1d | adra1r | alpha1D-AR | dJ779E11.2 | si:dkey-37g12.4	gene23908	XM_006072942	NW_005785516.1:1247838-1273935:-1	presumed protein-coding gene	PREDICTED: Bubalus bubalis adrenoceptor alpha 1D	detected at low expression in 7 of 100 tissues	low	mixed expression	spleen (Mediterranean) (2.193)	none	0.923	3.206	protein binding (GO:0005515) | G-protein coupled receptor activity (GO:0004930) | adrenergic receptor activity (GO:0004935) | alpha1-adrenergic receptor activity (GO:0004937) | signal transducer activity (GO:0004871)	phospholipase C-activating G-protein coupled receptor signaling pathway (GO:0007200) | adenylate cyclase-activating adrenergic receptor signaling pathway (GO:0071880) | G-protein coupled receptor signaling pathway (GO:0007186) | signal transduction (GO:0007165) | positive regulation of vasoconstriction (GO:0045907) | cell-cell signaling (GO:0007267) | positive regulation of smooth muscle contract…	integral component of membrane (GO:0016021) | cytosol (GO:0005829) | membrane (GO:0016020) | plasma membrane (GO:0005886) | integral component of plasma membrane (GO:0005887)	0.113	0.078	0.029	0.126	0.166	0.105	0.118	0.132	0.078	0.106	0.133	0.216	0.507	0.061	0.032	0.067	1.041	0.375	0.04	0.021	0.284	0.025	0.061	0.338	0.089	0.371	0.146	0.237	0.328	0.312	0.291	0.017	0.219
ADRA2B	A2AB | ADRA2BL1 | ADRA2L1 | ADRA2RL1 | ADRARL1 | ALPHA2BAR | Adra-2b | Alpha-2BAR | FAME2 | [a]2B | a2b-AR | aar2B | adrab2 | alpha-2BAR | alpha2-C2 | alpha2B | fb43d01 | wu:fb43d01 | zgc:194747	gene15193	XM_006059852	NW_005784941.1:641926-645673:-1	presumed protein-coding gene	PREDICTED: Bubalus bubalis adrenoceptor alpha 2B	detected at medium to low expression in 35 of 100 tissues	medium to low	mixed expression	endometrium (Mediterranean) (4.131)	none	0.873	2.115	G-protein coupled receptor activity (GO:0004930) | alpha2-adrenergic receptor activity (GO:0004938) | adrenergic receptor activity (GO:0004935) | signal transducer activity (GO:0004871)	adenylate cyclase-inhibiting adrenergic receptor signaling pathway (GO:0071881) | regulation of vasoconstriction (GO:0019229) | negative regulation of adenylate cyclase activity (GO:0007194) | regulation of smooth muscle contraction (GO:0006940) | G-protein coupled receptor signaling pathway (GO:0007186) | signal transduction (GO:0007165) | negative regulation of insulin secretion involved in cel…	integral component of membrane (GO:0016021) | membrane (GO:0016020) | plasma membrane (GO:0005886) | integral component of plasma membrane (GO:0005887)	0.362	0.296	0.095	0.452	0.744	2.799	2.066	3.975	4.098	2.562	3.453	0.881	1.983	2.834	3.898	3.503	3.651	4.593	0.535	0.487	3.855	0.325	0.716	4.007	0.566	2.39	0.871	2.375	8.199	3.9	5.016	2.686	3.915
ADRB1	ADRB1R | ADRB2 | Adrb-1 | B1AR | BAR1 | BETA1AR | RATB1AR | RHR | beta-AR | zgc:194728 | zgc:194731	gene3977	XM_006043984	NW_005783526.1:4210937-4214294:+1	presumed protein-coding gene	PREDICTED: Bubalus bubalis adrenoceptor beta 1	detected at medium to low expression in 22 of 100 tissues	medium to low	mixed expression	right ventricle (Mediterranean) (4.668)	none	0.897	3.469	PDZ domain binding (GO:0030165) | protein binding (GO:0005515) | norepinephrine binding (GO:0051380) | receptor signaling protein activity (GO:0005057) | epinephrine binding (GO:0051379) | Ras guanyl-nucleotide exchange factor activity (GO:0005088) | alpha-2A adrenergic receptor binding (GO:0031694) | G-protein coupled receptor activity (GO:0004930) | beta1-adrenergic receptor activity (GO:000494…	adenylate cyclase-activating G-protein coupled receptor signaling pathway (GO:0007189) | positive regulation of GTPase activity (GO:0043547) | temperature homeostasis (GO:0001659) | brown fat cell differentiation (GO:0050873) | positive regulation of heart contraction (GO:0045823) | fear response (GO:0042596) | vasodilation by norepinephrine-epinephrine involved in regulation of systemic arterial…	integral component of membrane (GO:0016021) | early endosome (GO:0005769) | membrane (GO:0016020) | plasma membrane (GO:0005886) | integral component of plasma membrane (GO:0005887)	0.836	1.539	0.706	0.73	0.727	17.819	8.227	25.414	16.646	17.732	19.314	0.003	0	3.302	4.608	5.779	0.049	0.63	0.077	0.092	0.436	0.177	0.103	0.084	0.019	1.24	0.079	0.472	0.558	0.914	1.433	1.63	0.491
ADRB2	ADRB2R | ADRBR | Adrb-2 | B2AR | BAR | BETA2AR | Badm | Gpcr7 | adrb2r | adrbr | b2ar | bar | beta2ar	gene10103	XM_006052696	NW_005784482.1:635441-637476:+1	presumed protein-coding gene	PREDICTED: Bubalus bubalis adrenoceptor beta 2, surface	detected at medium to low expression in 54 of 100 tissues	medium to low	mixed expression	semitendinosus muscle (Mediterranean) (2.908)	none	0.844	1.757	protein binding (GO:0005515) | norepinephrine binding (GO:0051380) | epinephrine binding (GO:0051379) | beta2-adrenergic receptor activity (GO:0004941) | potassium channel regulator activity (GO:0015459) | enzyme binding (GO:0019899) | G-protein coupled receptor activity (GO:0004930) | adenylate cyclase binding (GO:0008179) | protein homodimerization activity (GO:0042803) | adrenergic receptor ac…	bone resorption (GO:0045453) | adenylate cyclase-activating G-protein coupled receptor signaling pathway (GO:0007189) | negative regulation of smooth muscle contraction (GO:0045986) | brown fat cell differentiation (GO:0050873) | positive regulation of protein ubiquitination (GO:0031398) | positive regulation of autophagosome maturation (GO:1901098) | positive regulation of transcription from RNA…	integral component of membrane (GO:0016021) | nucleus (GO:0005634) | receptor complex (GO:0043235) | apical plasma membrane (GO:0016324) | membrane (GO:0016020) | plasma membrane (GO:0005886) | integral component of plasma membrane (GO:0005887)	16.577	1.126	0.825	2.952	4.739	0.327	1.126	1.586	1.611	1.914	2.023	5.406	34.322	11.032	19.372	26.069	9.409	13.387	0.433	0.679	3.241	1.753	0.673	2.761	1.535	2.838	2.627	1.813	5.368	3.401	4.772	2.766	11.094
ADRB3	ADRB | ADRB4C | Adrb-3 | B3AR | BAR3 | BETA3AR | GPCR | beta 3-AR	gene8771	XM_006050961, XM_006050962	NW_005784334.1:668911-671610:-1	presumed protein-coding gene	PREDICTED: Bubalus bubalis adrenoceptor beta 3	detected at low expression in 7 of 100 tissues	low	mixed expression	spleen (Mediterranean) (2.446)	none	0.934	3.553	protein binding (GO:0005515) | norepinephrine binding (GO:0051380) | epinephrine binding (GO:0051379) | beta-3 adrenergic receptor binding (GO:0031699) | G-protein coupled receptor activity (GO:0004930) | beta3-adrenergic receptor activity (GO:0015052) | protein homodimerization activity (GO:0042803) | beta-adrenergic receptor activity (GO:0004939) | adrenergic receptor activity (GO:0004935) | si…	adenylate cyclase-activating G-protein coupled receptor signaling pathway (GO:0007189) | response to cold (GO:0009409) | temperature homeostasis (GO:0001659) | brown fat cell differentiation (GO:0050873) | activation of adenylate cyclase activity (GO:0007190) | G-protein coupled receptor signaling pathway (GO:0007186) | vasodilation by norepinephrine-epinephrine involved in regulation of systemic…	integral component of membrane (GO:0016021) | receptor complex (GO:0043235) | membrane (GO:0016020) | plasma membrane (GO:0005886) | integral component of plasma membrane (GO:0005887)	0.008	0.002	0.009	0.02	0.031	0	0.005	0.028	0	0.066	0	0.015	0.056	1.431	0.932	1.509	0	0	0.034	0.002	0.86	0	0.009	0	0.067	0.348	0.277	0.11	0.919	0.665	1.836	0.45	1.134
ADRBK1	.	gene23723	XM_006072690	NW_005785501.1:1025894-1036366:+1	presumed protein-coding gene	PREDICTED: Bubalus bubalis adrenergic, beta, receptor kinase 1	detected at high to low expression in 64 of 100 tissues	high to low	tissue enhanced (spleen)	spleen (Mediterranean) (1.890)	none	0.89	1.714	protein binding (GO:0005515) | protein serine/threonine kinase activity (GO:0004674) | kinase activity (GO:0016301) | nucleotide binding (GO:0000166) | ATP binding (GO:0005524) | G-protein coupled receptor kinase activity (GO:0004703) | protein tyrosine kinase activity (GO:0004713) | transferase activity (GO:0016740) | protein kinase activity (GO:0004672) | Edg-2 lysophosphatidic acid receptor bi…	receptor internalization (GO:0031623) | peptidyl-threonine phosphorylation (GO:0018107) | regulation of the force of heart contraction (GO:0002026) | cardiac muscle contraction (GO:0060048) | negative regulation of striated muscle contraction (GO:0045988) | protein phosphorylation (GO:0006468) | peptidyl-serine phosphorylation (GO:0018105) | viral genome replication (GO:0019079) | heart developme…	cytoplasm (GO:0005737) | membrane (GO:0016020)	56.089	7.495	6.422	14.703	18.352	5.785	7.239	8.856	8.017	13.648	11.867	3.348	8.995	21.537	30.727	32.765	14.447	14.895	9.019	4.768	17.752	9.655	12.245	14.59	15.755	14.232	10.299	14.118	34.614	25.061	35.735	17.992	24.988
ADRBK2	.	gene12133	XM_006055576, XM_006055577, XM_006055578	NW_005784702.1:984213-1106219:-1	presumed protein-coding gene	PREDICTED: Bubalus bubalis adrenergic, beta, receptor kinase 2	detected at medium to low expression in 61 of 100 tissues	medium to low	tissue enhanced (spleen)	spleen (Mediterranean) (2.291)	none	0.833	1.573	protein serine/threonine kinase activity (GO:0004674) | kinase activity (GO:0016301) | nucleotide binding (GO:0000166) | ATP binding (GO:0005524) | G-protein coupled receptor kinase activity (GO:0004703) | protein tyrosine kinase activity (GO:0004713) | transferase activity (GO:0016740) | protein kinase activity (GO:0004672)	receptor internalization (GO:0031623) | signal transduction (GO:0007165) | protein phosphorylation (GO:0006468) | termination of G-protein coupled receptor signaling pathway (GO:0038032) | phosphorylation (GO:0016310)	unknown	13.266	3.572	5.896	6.581	11.059	1.656	2.921	3.472	4.782	3.439	3.801	0.982	2.857	8.948	10.75	11.814	1.444	4.421	0.749	0.995	3.317	1.012	0.626	5.793	1.243	3.261	2.24	2.731	5.881	4.235	5.981	3.235	6.822
ADRM1	1110063P18Rik | 2510006J17Rik | AA408205 | ARM-1 | ARM1 | AU043535 | Arm1 | GP110 | Gp110 | OSBPL2 | Rpn13 | adrm1-a | adrm1-b | adrm1a | adrm1b | arm-1 | fa12d09 | gp110 | rpn13 | wu:fa10g10 | wu:fa12d09 | xoom | zgc:56107 | zgc:77256	gene23429	XM_006072297	NW_005785481.1:2952429-2957825:+1	presumed protein-coding gene	PREDICTED: Bubalus bubalis adhesion regulating molecule 1	detected at high to low expression in 66 of 100 tissues	high to low	mixed expression	endometrium (Mediterranean) (1.461)	none	0.785	1.08	protein binding (GO:0005515) | endopeptidase activator activity (GO:0061133) | proteasome binding (GO:0070628) | protease binding (GO:0002020)	transcription elongation from RNA polymerase II promoter (GO:0006368) | proteasome assembly (GO:0043248)	proteasome complex (GO:0000502) | nucleus (GO:0005634) | cytoplasm (GO:0005737) | plasma membrane (GO:0005886) | nucleoplasm (GO:0005654)	42.544	13.598	4.204	27.824	31.863	25.473	24.149	33.312	26.569	33.782	35.867	16.722	52.75	27.732	46.386	55.574	54.003	51.272	26.344	13.081	59.133	28.641	33.623	73.183	54.989	36.614	30.256	45.383	59.84	44.059	44.63	33.433	56.01
ADSL	AMPS | ASASE | ASL | ASase | Adl | Asl | CG3590 | Dmel\CG3590 | fi60b04 | purB | wu:fi60b04 | zgc:56061	gene22777	XM_006071276, XM_006071277	NW_005785436.1:901974-917362:-1	presumed protein-coding gene	PREDICTED: Bubalus bubalis adenylosuccinate lyase	detected at high to low expression in 66 of 100 tissues	high to low	mixed expression	spleen (Mediterranean) (1.358)	none	0.669	1.116	unknown	unknown	unknown	20.368	9.967	4.226	19.37	29.662	36.281	22.756	29.403	22.183	22.73	19.065	32.664	69.552	21.186	27.822	30.441	44.437	26.256	25.535	16.33	40.04	33.09	32.004	36.963	26.616	34.47	29.429	36.489	43.528	41.162	36.691	24.944	42.806
ADSL/MSTRG.84122	.	MSTRG.84122	MSTRG.84122.3	NW_005785875.1:417645-418121:+1	presumed protein-coding gene	PREDICTED: adenylosuccinate lyase	not detected	not detected	not detected	not calculated	none	not calculated	not calculated	unknown	unknown	unknown	0.342	0.091	0.005	0	0	0	0.101	0.279	0	0.145	0	0.396	0.464	0.32	0	0	0	0	0.411	0	0.125	0	0.472	0	0	0.037	0	0.364	0	0.362	0.362	0	0
ADSS	ADEH | ADSS 2 | ADSS2 | AI314886 | AMPASE2 | AS | ATPURA | AdSS 2 | Adss2 | BcDNA:LD32788 | CG17273 | Dmel\CG17273 | PURA_DROME | adeh | adenylosuccinate synthase | adss-a | adss-b | adss2-a | adss2-b | zgc:110327	gene5176	XM_006045839, XM_006045840	NW_005783781.1:42372-75076:+1	presumed protein-coding gene	PREDICTED: Bubalus bubalis adenylosuccinate synthase	detected at high to low expression in 66 of 100 tissues	high to low	tissue enhanced (endometrium)	endometrium (Mediterranean) (1.731)	none	0.847	1.142	adenylosuccinate synthase activity (GO:0004019) | protein binding (GO:0005515) | metal ion binding (GO:0046872) | magnesium ion binding (GO:0000287) | ligase activity (GO:0016874) | nucleotide binding (GO:0000166) | GTP binding (GO:0005525)	AMP biosynthetic process (GO:0006167) | IMP metabolic process (GO:0046040) | purine nucleotide biosynthetic process (GO:0006164) | 'de novo' AMP biosynthetic process (GO:0044208)	cytoplasm (GO:0005737) | plasma membrane (GO:0005886) | extracellular exosome (GO:0070062)	15.857	6.739	3.492	12.304	10.517	7.2	3.922	4.706	4.687	6.01	6.646	1.931	4.511	18.054	24.47	29.735	11.799	7.862	13.203	9.258	18.244	15.943	21.878	14.624	25.37	21.953	18.295	24.272	43.019	37.442	34.945	32.84	55.436
ADSSL1	ADSS1 | AI528595 | AdSS 1 | Adss | Adss1 | MPD5 | adss1 | adss1b | adssl1-a | adssl1-b | adssl1b | zgc:85738	gene3119	XM_006042692	NW_005782865.1:152044-168815:-1	presumed protein-coding gene	PREDICTED: Bubalus bubalis adenylosuccinate synthase like 1	detected at high to low expression in 63 of 100 tissues	high to low	tissue enhanced (endometrium, semitendinosus muscle, testes, thoracic oesophagus)	thoracic oesophagus (Mediterranean) (2.340)	none	0.91	2.843	adenylosuccinate synthase activity (GO:0004019) | protein binding (GO:0005515) | metal ion binding (GO:0046872) | magnesium ion binding (GO:0000287) | ligase activity (GO:0016874) | nucleotide binding (GO:0000166) | GTP binding (GO:0005525)	AMP biosynthetic process (GO:0006167) | IMP metabolic process (GO:0046040) | purine nucleotide biosynthetic process (GO:0006164) | purine nucleotide metabolic process (GO:0006163) | 'de novo' AMP biosynthetic process (GO:0044208)	cytoplasm (GO:0005737)	6.319	7.268	2.134	14.504	35.099	35.272	43.873	43.678	42.798	57.612	70.374	65.358	221.558	7.854	10.051	12.163	67.615	266.303	4.91	3.283	26.496	4.099	1.775	24.668	5.876	13.861	5.472	18.577	11.48	9.426	6.975	9.007	3.151
ADTRP	9530008L14Rik | AIG1L | Aa2-020 | C23H6orf105 | C2H6ORF105 | C35H6orf105 | C6H6orf105 | C6orf105 | RGD1305679 | dJ413H6.1	gene13849	XM_006057771	NW_005784834.1:4227518-4385970:-1	presumed protein-coding gene	PREDICTED: Bubalus bubalis androgen-dependent TFPI-regulating protein	detected at high to low expression in 37 of 100 tissues	high to low	mixed expression	liver (PRJEB4351) (Mediterranean) (4.313)	none	0.897	5.953	unknown	unknown	integral component of membrane (GO:0016021)	0.24	0.071	0.036	0.422	0.314	0.055	0.028	0	0.032	0.297	1.449	0.055	0.139	1.577	4.032	4.905	9.897	0.94	0.868	0.638	7.916	8.063	4.306	0.116	29.603	21.838	4.775	25.893	46.542	44.201	49.035	63.033	64.002
AEBP1	ACLP | AEBP1L | aclp | fc06f06 | si:dkey-24n17.4 | wu:fc06f06	gene7818	XM_006049553	NW_005784228.1:338785-348038:+1	presumed protein-coding gene	PREDICTED: Bubalus bubalis AE binding protein 1	detected at high to low expression in 54 of 100 tissues	high to low	tissue enhanced (endometrium, testis)	endometrium (Mediterranean) (2.460)	none	0.896	3.306	metallocarboxypeptidase activity (GO:0004181) | carboxypeptidase activity (GO:0004180) | transcription corepressor activity (GO:0003714) | transcriptional repressor activity, RNA polymerase II transcription regulatory region sequence-specific binding (GO:0001227) | RNA polymerase II regulatory region sequence-specific DNA binding (GO:0000977) | zinc ion binding (GO:0008270)	negative regulation of transcription from RNA polymerase II promoter (GO:0000122) | regulation of transcription, DNA-templated (GO:0006355) | proteolysis (GO:0006508)	extracellular space (GO:0005615) | extracellular matrix (GO:0031012) | extracellular exosome (GO:0070062)	4.545	4.96	2.823	6.279	30.561	0.931	1.493	2.134	0.747	21.49	8.197	0.576	3.194	6.436	8.666	21.647	5.473	24.439	2.83	1.442	15.812	1.927	4.393	9.468	2.15	21.196	4.175	15.964	8.575	9.706	8.052	4.888	2.976
AEN	2700083B06Rik | ISG20 | ISG20L1 | Isg20l1 | RGD1305051 | isg20l1 | pp12744 | xaen	gene21985	XM_006070052	NW_005785382.1:964859-976063:+1	presumed protein-coding gene	PREDICTED: Bubalus bubalis apoptosis enhancing nuclease	detected at medium to low expression in 64 of 100 tissues	medium to low	mixed expression	PBMC (Bhadawari) (2.653)	none	0.777	1.16	protein binding (GO:0005515) | nucleic acid binding (GO:0003676) | exonuclease activity (GO:0004527)	nucleic acid phosphodiester bond hydrolysis (GO:0090305) | intrinsic apoptotic signaling pathway in response to DNA damage by p53 class mediator (GO:0042771) | response to ionizing radiation (GO:0010212)	nucleus (GO:0005634) | nucleolus (GO:0005730) | nuclear membrane (GO:0031965) | nucleoplasm (GO:0005654)	1.074	1.022	0.449	1.384	1.571	8.533	5.381	6.518	3.973	3.96	3.466	3.104	12.991	3.115	4.231	6.106	4.268	3.014	2.522	2.305	6.15	4.058	4.997	5.27	1.892	2.081	4.772	3.205	5.368	4.94	4.456	3.479	8.81
AFAP1L1	AI173486 | RGD1311580 | flj36748	gene1950	XM_006041030	NW_005781523.1:2558-44138:+1	presumed protein-coding gene	PREDICTED: Bubalus bubalis actin filament associated protein 1-like 1	detected at medium to low expression in 48 of 100 tissues	medium to low	tissue enhanced (heart)	heart (Mediterranean) (3.463)	none	0.905	2.228	protein binding (GO:0005515)	unknown	cell projection (GO:0042995) | nucleus (GO:0005634) | podosome (GO:0002102) | cell junction (GO:0030054) | cytoplasm (GO:0005737) | plasma membrane (GO:0005886) | invadopodium (GO:0071437)	1.016	1.101	0.253	4.729	9.361	47.685	24.255	25.042	21.044	30.809	27.842	6.51	15.911	12.617	17.758	13.879	6.121	8.293	0.479	0.409	2.761	0.532	0.592	4.34	0.58	2.34	0.646	2.043	4.015	2.386	3.415	1.198	2.267
AFAP1L2	AU041783 | C86904 | CTB-1144G6.4 | KIAA1914 | RGD1310668 | XB130 | mKIAA1914 | xb130	gene26672	XM_006076962	NW_005785736.1:867292-976596:-1	presumed protein-coding gene	PREDICTED: Bubalus bubalis actin filament associated protein 1-like 2	detected at high to low expression in 57 of 100 tissues	high to low	tissue enhanced (spleen)	spleen (Mediterranean) (2.374)	none	0.874	1.52	protein tyrosine kinase activator activity (GO:0030296) | SH2 domain binding (GO:0042169) | SH3 domain binding (GO:0017124) | signaling adaptor activity (GO:0035591)	inflammatory response (GO:0006954) | regulation of interleukin-6 production (GO:0032675) | positive regulation of transcription, DNA-templated (GO:0045893) | positive regulation of epidermal growth factor receptor signaling pathway (GO:0045742) | regulation of signal transduction (GO:0009966) | regulation of mitotic cell cycle (GO:0007346) | positive regulation of interleukin-8 production (GO:003…	cytoplasm (GO:0005737) | plasma membrane (GO:0005886)	35.505	3.034	2.732	7.816	16.862	1.33	2.315	2.757	3.918	4.309	6.67	0.702	1.329	7.448	14.905	14.817	10.229	14.137	5.649	4.277	12.778	8.296	7.479	10.688	1.145	5.427	7.704	5.947	13.016	9.028	12.264	5.445	18.698
AFF1	9630032B01Rik | AF4 | AW319193 | Af4 | MLLT2 | Mllt2 | Mllt2h | PBM1 | Rob	gene11966	XM_006055378, XM_006055379, XM_006055380, XM_006055381, XM_006055382	NW_005784690.1:748303-941880:+1	presumed protein-coding gene	PREDICTED: Bubalus bubalis AF4/FMR2 family, member 1	detected at medium to low expression in 66 of 100 tissues	medium to low	mixed expression	PBMC (Bhadawari) (2.116)	none	0.686	1.215	protein binding (GO:0005515)	unknown	transcription elongation factor complex (GO:0008023)	4.408	2.036	1.419	2.672	8.084	1.759	5.645	1.57	3.752	2.171	5.827	7.349	9.255	13.454	9.767	16.316	5.901	12.356	4.843	4.933	3.278	3.316	4.895	4.858	2.779	4.256	4.529	3.9	2.888	5.679	4.873	3.428	4.937
AFF2	FMR-2 | FMR2 | FMR2P | FRAXE | Fmr2 | MRX2 | OX19 | Ox19 | Oxh | RGD1565592 | si:ch211-76h4.1	gene2852	XM_006042296	NW_005782440.1:408888-617312:-1	presumed protein-coding gene	PREDICTED: Bubalus bubalis AF4/FMR2 family, member 2	detected at medium to low expression in 27 of 100 tissues	medium to low	tissue enhanced (peyers patch)	peyers patch (Mediterranean) (5.263)	none	0.937	4.741	G-quadruplex RNA binding (GO:0002151)	learning or memory (GO:0007611) | regulation of RNA splicing (GO:0043484)	nuclear speck (GO:0016607)	3.719	0.527	1.147	1.354	0.532	0.753	0.558	0.269	0.166	0.782	0.332	0.185	0.234	0.859	0.334	0.538	0.1	0.06	0.125	0.282	0.409	0.151	0.061	0.237	0.07	0.336	0.128	0.178	0.677	0.674	0.974	0.849	0.482
AFF3	3222402O04Rik | A730046J16 | LAF-4 | LAF4 | Laf4 | MLLT2-like | id:ibd5053 | si:dkey-19j7.2	gene8750	XM_006050939	NW_005784332.1:283558-380322:-1	presumed protein-coding gene	PREDICTED: Bubalus bubalis AF4/FMR2 family, member 3	detected at medium to low expression in 47 of 100 tissues	medium to low	tissue enhanced (endometrium)	endometrium (Mediterranean) (3.826)	none	0.906	1.873	double-stranded DNA binding (GO:0003690)	embryonic hindlimb morphogenesis (GO:0035116) | response to tumor necrosis factor (GO:0034612)	nucleus (GO:0005634) | cytoplasm (GO:0005737) | nucleoplasm (GO:0005654)	19.27	1.576	3.889	5.009	9.799	0.781	0.674	0.543	0.444	1.395	2.248	0.118	0.328	3.924	2.69	4.217	0.198	0.843	0.507	1.078	1.86	0.674	0.111	1.148	0.37	1.322	4.078	0.933	2.333	2.669	3.54	1.468	2.288
AFF4	AF5Q31 | Alf4 | CHOPS | Laf4l | MCEF | RA_m002_jsmFBA6Br | aff1	gene8512	XM_006050558, XM_006050559, XM_006050560	NW_005784297.1:1022753-1104576:-1	presumed protein-coding gene	PREDICTED: Bubalus bubalis AF4/FMR2 family, member 4	detected at medium to low expression in 66 of 100 tissues	medium to low	mixed expression	PBMC (Bhadawari) (2.096)	none	0.775	1.103	protein binding (GO:0005515)	spermatid development (GO:0007286)	transcription elongation factor complex (GO:0008023) | nucleus (GO:0005634) | transcriptionally active chromatin (GO:0035327)	8.504	6.763	8.547	5.293	15.697	4.883	9.825	1.66	8.711	2.028	10.751	14.066	21.366	11.497	12.347	17.949	6.711	11.595	8.135	8.733	2.693	4.422	4.148	18.569	5.958	5.853	12.587	5.881	3.848	6.643	5.532	5.931	11.438
AFG3L2	2310036I02Rik | AW260507 | Emv66 | SCA28 | SPAX5 | par | si:ch211-12e1.4	gene3336	XM_006043026	NW_005783096.1:292850-311796:-1	presumed protein-coding gene	PREDICTED: Bubalus bubalis AFG3-like AAA ATPase 2	detected at high to low expression in 66 of 100 tissues	high to low	mixed expression	endometrium (Mediterranean) (1.458)	none	0.779	1.003	protein binding (GO:0005515) | hydrolase activity (GO:0016787) | nucleotide binding (GO:0000166) | ATP binding (GO:0005524) | metal ion binding (GO:0046872) | peptidase activity (GO:0008233) | metalloendopeptidase activity (GO:0004222) | zinc ion binding (GO:0008270) | metallopeptidase activity (GO:0008237)	nerve development (GO:0021675) | regulation of multicellular organism growth (GO:0040014) | cristae formation (GO:0042407) | righting reflex (GO:0060013) | neuromuscular junction development (GO:0007528) | proteolysis (GO:0006508) | mitochondrial fusion (GO:0008053) | mitochondrial protein processing (GO:0034982) | myelination (GO:0042552) | axonogenesis (GO:0007409) | muscle fiber development (G…	m-AAA complex (GO:0005745) | integral component of membrane (GO:0016021) | mitochondrial membrane (GO:0031966) | membrane (GO:0016020) | mitochondrion (GO:0005739) | mitochondrial inner membrane (GO:0005743)	41.286	19.062	8.167	28.492	28.702	47.299	44.689	51.484	44.513	49.706	48.832	20.442	47.9	20.492	29.878	32.96	37.85	49.588	40.132	28.311	48.902	35.224	45.606	52.099	28.884	29.286	34.242	33.57	39.971	42.883	33.556	29.501	40.538
AFM	ALB2 | ALBA | ALF | Alf | alpha-Alb	gene15053	XM_006059620, XM_006059621	NW_005784933.1:27651-48340:+1	presumed protein-coding gene	PREDICTED: Bubalus bubalis afamin	detected at medium expression in 1 of 100 tissues	medium	tissue enriched (liver), group enriched (endocrine glands)	liver (PRJEB4351) (Mediterranean) (8.850)	endocrine glands	0.999	42.706	vitamin E binding (GO:0008431)	vitamin transport (GO:0051180) | transport (GO:0006810)	blood microparticle (GO:0072562) | extracellular space (GO:0005615) | extracellular exosome (GO:0070062)	0	0	0.002	0	0	0.026	0	0	0	0	0	0.001	0	0.002	0.008	0.018	0	0	0.001	0	0	0	0	0	0.023	0.129	0	0.013	0	0.051	0.024	0.621	0
AFMID	9030621K19Rik | Ammd | FKF | KF | KFA | Kf | formylase | im:7148587 | zgc:112472	gene17965	XM_006064101, XM_006064102, XM_006064103, XM_006064104	NW_005785125.1:739491-761827:+1	presumed protein-coding gene	PREDICTED: Bubalus bubalis arylformamidase	detected at high to low expression in 64 of 100 tissues	high to low	tissue enhanced (endometrium)	endometrium (Mediterranean) (2.111)	none	0.881	1.286	arylformamidase activity (GO:0004061) | hydrolase activity (GO:0016787)	metabolic process (GO:0008152) | tryptophan catabolic process (GO:0006569) | 'de novo' NAD biosynthetic process from tryptophan (GO:0034354) | tryptophan catabolic process to kynurenine (GO:0019441)	nucleus (GO:0005634) | cytosol (GO:0005829) | cytoplasm (GO:0005737)	9.778	2.786	1.508	16.445	33.59	6.853	3.215	4.346	3.987	5.933	5.336	2.584	8.014	5.457	8.421	7.146	8.629	7.528	2.64	2.868	9.171	2.819	3.831	8.205	3.962	6.103	3.163	7.633	10.05	10.189	10.099	11.537	11.466
AFTPH	9130023F12RIK | Nbla10388 | RGD1311920	gene28593	XM_006079812, XM_006079813, XM_006079814, XM_006079815, XM_006079816	NW_005785869.1:519646-593282:+1	presumed protein-coding gene	PREDICTED: Bubalus bubalis aftiphilin	detected at high to low expression in 66 of 100 tissues	high to low	mixed expression	white blood cells (Mediterranean) (1.453)	none	0.7	1.078	clathrin binding (GO:0030276)	unknown	nucleus (GO:0005634) | Golgi apparatus (GO:0005794) | cytosol (GO:0005829) | cytoplasm (GO:0005737) | nucleoplasm (GO:0005654) | intracellular membrane-bounded organelle (GO:0043231) | AP-1 adaptor complex (GO:0030121)	21.304	10.141	8.553	12.277	12.928	7.517	6.069	4.934	5.494	7.447	9.895	7.388	11.839	18.399	33.01	29.897	14.354	16.808	11.361	8.517	16	12.441	12.558	20.034	12.368	15.098	11.692	15.98	15.826	19.626	19.114	16.513	22.983
AGA	AGU | ASRG | AW060726 | GA | SIP1 | aspg | zgc:77327	gene29164	XM_006080574, XM_006080575	NW_005785905.1:3596701-3610026:-1	presumed protein-coding gene	PREDICTED: Bubalus bubalis aspartylglucosaminidase	detected at high to low expression in 65 of 100 tissues	high to low	mixed expression	spleen (Mediterranean) (1.548)	none	0.767	1.132	N4-(beta-N-acetylglucosaminyl)-L-asparaginase activity (GO:0003948) | hydrolase activity (GO:0016787)	protein maturation (GO:0051604) | protein deglycosylation (GO:0006517)	extracellular space (GO:0005615) | endoplasmic reticulum (GO:0005783) | lysosome (GO:0005764) | extracellular exosome (GO:0070062)	7.935	5.015	1.386	13.265	22.396	12.897	7.145	13.323	8.548	15.54	12.738	4.92	16.567	15.977	33.761	33.035	10.592	14.277	5.491	4.547	17.843	9.406	9.875	16.771	7.116	19.722	9.696	20.416	19.882	26.226	25.47	20.617	17.299
AGAP1	AGAP-1 | AGAP3-2 | CENTG2 | CENTG3 | Centg2 | GGAP1 | Ggap1 | R75364 | centg2 | cnt-g2 | ggap1 | mKIAA1099	gene4109	XM_006044224	NW_005783563.1:735232-1293355:+1	presumed protein-coding gene	PREDICTED: Bubalus bubalis ArfGAP with GTPase domain, ankyrin repeat and PH domain 1	detected at medium to low expression in 61 of 100 tissues	medium to low	mixed expression	endometrium (Mediterranean) (1.919)	none	0.761	1.03	unknown	unknown	unknown	8.658	8.101	5.127	7.28	14.386	3.699	8.249	3.735	3.542	3.579	3.644	3.775	7.202	10.393	12.591	12.682	4.19	10.369	6.576	6.438	11.028	4.024	3.792	22.144	4.795	6.835	7.427	7.537	5.911	7.995	7.345	6.385	5.842
AGAP1/MSTRG.24882	.	MSTRG.24882	MSTRG.24882.1	NW_005779800.1:1-375:+1	presumed protein-coding gene	PREDICTED: arf-GAP with GTPase, ANK repeat and PH domain-containing protein 1	detected at medium to low expression in 34 of 100 tissues	medium to low	mixed expression	endometrium (Mediterranean) (3.883)	none	0.888	1.729	unknown	unknown	unknown	2.276	1.614	2.398	3.616	0.913	0	1.128	0.144	0	1.037	0.685	1.899	1.688	4.514	4.413	4.316	0	4.075	2.943	3.469	3.791	0.609	0	10.038	0.358	1.409	1.087	2.302	0	1.796	0.712	0	0
AGAP3	AGAP-3 | AV028425 | CENTG3 | CRAG | Centg3 | Crag | Crag. | MRIP-1 | centg3 | cnt-g3 | crag | fc25h09 | fj34h05 | mrip-1 | wu:fc25h09 | wu:fj34h05	gene27125	XM_006077671, XM_006077672	NW_005785792.1:2544202-2570060:-1	presumed protein-coding gene	PREDICTED: Bubalus bubalis ArfGAP with GTPase domain, ankyrin repeat and PH domain 3	detected at high to low expression in 65 of 100 tissues	high to low	tissue enhanced (endometrium)	endometrium (Mediterranean) (2.049)	none	0.842	1.233	protein binding (GO:0005515) | GTPase activator activity (GO:0005096) | metal ion binding (GO:0046872) | GTP binding (GO:0005525)	small GTPase mediated signal transduction (GO:0007264) | protein transport (GO:0015031) | signal transduction (GO:0007165) | positive regulation of GTPase activity (GO:0043547)	intracellular (GO:0005622) | membrane (GO:0016020)	35.515	5.75	3.628	16.572	18.644	8.038	4.322	6.817	5.414	8.464	7.408	1.37	3.196	7.428	13.33	15.139	9.466	12.986	7.359	3.544	17.157	9.202	10.876	14.784	8.034	7.586	11.155	8.188	8.762	8.495	10.812	9.888	4.924
AGBL1	CCP4 | Ccp4 | D430020F16 | EG244071 | FECD8 | Nna1-l1 | RGD1560280	gene23786	XM_006072797, XM_006072798	NW_005785503.1:1013969-1958419:-1	presumed protein-coding gene	PREDICTED: Bubalus bubalis ATP/GTP binding protein-like 1	detected at medium to low expression in 8 of 100 tissues	medium to low	group enriched (muscular system)	semitendinosus muscle (Mediterranean) (4.660)	muscular system	0.973	8.116	unknown	unknown	unknown	0.044	0.807	0.048	0.151	0.157	0.084	0.412	0.051	0.061	0.079	0.101	7.489	25.29	0.533	0.355	0.363	7.531	14.291	0.242	0.315	0.031	0.014	0.008	0.019	0.014	0.04	0.005	0.068	0.085	0.137	0.083	0.026	0.066
AGBL2	4930524K04 | A430081C19Rik | AGBL3 | CCP2 | RGD1306827 | ccp2 | zgc:165648 | zte25	gene13501	XM_006057390, XM_006057391, XM_006057392, XM_006057393, XM_006057394, XM_006057395, XM_006057396, XM_006057397, XM_006057398, XR_327464, XR_327465	NW_005784807.1:1561156-1591330:-1	undetermined	PREDICTED: Bubalus bubalis ATP/GTP binding protein-like 2	detected at high to low expression in 40 of 100 tissues	high to low	tissue enhanced (fallopian tube, oviduct, testes)	oviduct (Mediterranean) (5.259)	none	0.939	2.541	unknown	unknown	unknown	4.261	4.031	1.586	3.049	2.971	2.775	2.042	2.583	2.405	3.211	2.716	0.183	0.356	3.279	4.069	2.529	0.951	1.778	1.07	1.318	3.298	0.937	1.207	9.073	0.316	1.612	0.953	2.459	0.559	2.211	1.698	0.989	0.23
AGBL3	2900053G10Rik | 4930431N21Rik | 6530406M24Rik | CCP3 | RGD1561995	gene28632	XM_006079866	NW_005785871.1:696110-797029:-1	presumed protein-coding gene	PREDICTED: Bubalus bubalis ATP/GTP binding protein-like 3	detected at low expression in 6 of 100 tissues	low	mixed expression	testes (Bhadawari) (3.258)	none	0.954	3.446	metallocarboxypeptidase activity (GO:0004181) | zinc ion binding (GO:0008270)	protein side chain deglutamylation (GO:0035610) | proteolysis (GO:0006508)	unknown	0.103	0.171	0.053	0.23	0.438	0.032	0.042	0.063	0.114	0.045	0.145	0.07	0.08	0.175	0.098	0.125	0.067	0.056	0.012	0.065	0.065	0.038	0.01	0.162	0.017	0.132	0.121	0.056	0.114	0.115	0.154	0.139	0.033
AGBL4	4930578N11Rik | 4931433A01Rik | BEND5 | CCP6 | RGD1559973 | RGD1564161 | ccp6 | si:dkey-7o6.7 | wu:fj47c02 | zgc:112522	gene10724	XM_006053652	NW_005784542.1:304576-1097947:-1	presumed protein-coding gene	PREDICTED: Bubalus bubalis ATP/GTP binding protein-like 4	detected at low expression in 4 of 100 tissues	low	mixed expression	testes (Bhadawari) (1.983)	none	0.97	10.074	unknown	unknown	unknown	0.428	0.488	0.95	1.081	0.083	0	0.003	0.005	0	0.017	0	0.001	0	0.048	0.012	0.031	0.024	0	0.002	0.002	0.006	0	0.007	0.203	0	0.033	0.007	0.042	0.066	0.032	0.035	0	0
AGBL5	9430057O19Rik | CCP5 | RP75 | ccp5 | zgc:91997	gene5398	XM_006046204	NW_005783819.1:292221-311736:-1	presumed protein-coding gene	PREDICTED: Bubalus bubalis ATP/GTP binding protein-like 5	detected at high to low expression in 58 of 100 tissues	high to low	tissue enhanced (testes)	testes (Bhadawari) (3.530)	none	0.946	1.745	tubulin binding (GO:0015631) | metallocarboxypeptidase activity (GO:0004181) | metal ion binding (GO:0046872) | hydrolase activity (GO:0016787) | carboxypeptidase activity (GO:0004180) | peptidase activity (GO:0008233) | metallopeptidase activity (GO:0008237) | zinc ion binding (GO:0008270)	defense response to virus (GO:0051607) | protein branching point deglutamylation (GO:0035611) | protein deglutamylation (GO:0035608) | proteolysis (GO:0006508)	spindle (GO:0005819) | cytoskeleton (GO:0005856) | nucleus (GO:0005634) | cytosol (GO:0005829) | midbody (GO:0030496) | cytoplasm (GO:0005737) | mitotic spindle (GO:0072686)	6.518	1.522	0.472	4.018	6.019	1.08	1.079	1.637	2.216	2.567	3.054	0.319	0.59	2.295	2.678	3.082	1.477	2.003	0.701	0.996	3.779	1.2	1.353	4.039	1.148	3.517	1.311	2.748	3.522	5.193	4.69	2.323	2.068
AGER	RAGE | SCARJ1	gene14754	XM_006059174, XM_006059175, XM_006059176, XM_006059177	NW_005784896.1:145858-149452:-1	presumed protein-coding gene	PREDICTED: Bubalus bubalis advanced glycosylation end product-specific receptor	detected at high to low expression in 41 of 100 tissues	high to low	tissue enhanced (lung), group enriched (respiratory system)	thyroid (Mediterranean) (6.449)	respiratory system	0.979	3.215	identical protein binding (GO:0042802) | advanced glycation end-product binding (GO:1904599) | protein binding (GO:0005515) | S100 protein binding (GO:0044548) | heparin binding (GO:0008201)	inflammatory response (GO:0006954) | positive regulation of NF-kappaB transcription factor activity (GO:0051092) | negative regulation of connective tissue replacement involved in inflammatory response wound healing (GO:1904597) | induction of positive chemotaxis (GO:0050930) | positive regulation of interleukin-12 production (GO:0032735) | positive regulation of monocyte chemotactic protein-1 pr…	integral component of membrane (GO:0016021) | membrane (GO:0016020) | extracellular region (GO:0005576)	1.578	0.017	0.116	3.01	3.377	0.58	0.045	0.456	0.346	0.767	0.613	0.198	0.553	59.856	161.094	171.139	1.935	1.273	0.027	0.056	1.529	0.664	0.257	1.407	1.12	1.881	0.371	0.435	1.937	1.806	1.16	1.114	2.015
AGFG1	AU045498 | C130049H11Rik | C85612 | D730048C23Rik | HRB | Hrb | RAB | RIP | Rip | hrb	gene6023	XM_006047138	NW_005783978.1:2814060-2893445:-1	presumed protein-coding gene	PREDICTED: Bubalus bubalis ArfGAP with FG repeats 1	detected at high to low expression in 66 of 100 tissues	high to low	mixed expression	testes (Bhadawari) (1.576)	none	0.741	1.227	protein binding (GO:0005515) | GTPase activator activity (GO:0005096) | metal ion binding (GO:0046872) | DNA binding (GO:0003677)	cell differentiation (GO:0030154) | transport (GO:0006810) | spermatid nucleus differentiation (GO:0007289) | positive regulation of GTPase activity (GO:0043547) | acrosome assembly (GO:0001675) | spermatogenesis (GO:0007283) | multicellular organism development (GO:0007275) | intermediate filament organization (GO:0045109)	cell projection (GO:0042995) | nucleus (GO:0005634) | cytoplasmic vesicle (GO:0031410) | neuronal cell body (GO:0043025) | intracellular membrane-bounded organelle (GO:0043231) | cytoplasmic, membrane-bounded vesicle (GO:0016023)	10.916	8.577	5.585	10.198	20.136	9.875	6.763	7.92	8.478	5.705	6.562	5.871	12.962	11.018	14.442	18.042	9.984	10.111	6.909	5.926	10.932	11.982	11.44	7.723	12.06	11.432	8.375	9.721	15.922	16.88	20.784	19.163	40.742
AGFG2	A630095P14Rik | HRBL | Hrbl | RAB-R | RABR	gene5606	XM_006046485, XM_006046486	NW_005783878.1:256835-277036:-1	presumed protein-coding gene	PREDICTED: Bubalus bubalis ArfGAP with FG repeats 2	detected at high to low expression in 64 of 100 tissues	high to low	tissue enhanced (endometrium)	endometrium (Mediterranean) (2.167)	none	0.914	1.699	GTPase activator activity (GO:0005096) | metal ion binding (GO:0046872)	positive regulation of GTPase activity (GO:0043547)	membrane (GO:0016020)	21.096	7.134	1.369	11.212	22.104	2.475	3.637	4.894	5.729	5.18	7.68	0.473	1.26	5.326	6.415	7.692	6.845	6.304	2.793	2.748	7.722	4.187	3.658	12.183	6.742	9.326	5.098	10.697	11.173	12.564	9.841	5.781	4.024
AGGF1	2010009L17Rik | 2310029P06Rik | AW112072 | GPATC7 | GPATCH7 | HSU84971 | HUS84971 | Peg3 | RGD1310888 | VG5Q | im:7146636 | zgc:152959	gene8884	XM_006051073	NW_005784342.1:3983396-4027773:+1	presumed protein-coding gene	PREDICTED: Bubalus bubalis angiogenic factor with G patch and FHA domains 1	detected at medium to low expression in 66 of 100 tissues	medium to low	mixed expression	bone marrow (Mediterranean) (1.378)	none	0.579	1.072	protein binding (GO:0005515) | nucleic acid binding (GO:0003676)	positive regulation of angiogenesis (GO:0045766) | cell adhesion (GO:0007155) | positive regulation of endothelial cell proliferation (GO:0001938)	cytoplasm (GO:0005737) | perinuclear region of cytoplasm (GO:0048471) | extracellular region (GO:0005576)	16.705	12.639	8.975	12.862	23.967	17.763	13.199	12.574	15.745	13.507	17.597	9.318	22.756	13.973	27.817	26.387	14.985	21.294	9.485	6.612	16.282	10.419	12.779	27.803	8.271	13.494	11.021	15.008	11.497	15.555	17.761	12.309	16.14
AGK	2610037M15Rik | 6720408I04Rik | AI465370 | CATC5 | CTRCT38 | MTDPS10 | MULK | Mulk | RGD1562046 | fi38e09 | mulk | wu:fi38e09 | zgc:55462	gene6822	XM_006048145, XM_006048146, XM_006048147	NW_005784086.1:188352-284722:-1	presumed protein-coding gene	PREDICTED: Bubalus bubalis acylglycerol kinase	detected at medium to low expression in 64 of 100 tissues	medium to low	mixed expression	spleen (Mediterranean) (1.686)	none	0.714	1.016	lipid kinase activity (GO:0001727) | kinase activity (GO:0016301) | ceramide kinase activity (GO:0001729)	ceramide biosynthetic process (GO:0046513) | lipid phosphorylation (GO:0046834)	membrane (GO:0016020) | mitochondrion (GO:0005739) | intracellular membrane-bounded organelle (GO:0043231)	12.092	6.099	2.476	8.189	14.115	3.911	5.281	6.059	6.868	6.458	8.223	1.307	4.997	5.918	7.153	9.189	5.204	8.429	6.102	4.266	9.502	6.777	9.023	8.912	3.538	5.545	6.429	5.995	6.986	8.126	8.621	4.072	8.523
AGL	1110061O17Rik | 9430004C13Rik | 9630046L06Rik | AI850929 | C77197 | DDBDRAFT_0219237 | DDBDRAFT_0234114 | DDB_0219237 | DDB_0234114 | GDE | gde | xagl	gene8007	XM_006049776, XM_006049777, XM_006049778	NW_005784259.1:24029-120036:+1	presumed protein-coding gene	PREDICTED: Bubalus bubalis amylo-alpha-1, 6-glucosidase, 4-alpha-glucanotransferase	detected at high to low expression in 65 of 100 tissues	high to low	tissue enhanced (longitudinal muscle, semitendinosus muscle)	semitendinosus muscle (Mediterranean) (2.467)	none	0.921	2.136	unknown	unknown	unknown	5.811	6.829	5.479	5.983	11.585	27.751	49.127	13.25	29.079	14.675	33.788	137.373	160.107	6.821	7.948	8.648	29.502	75.303	9.503	10.563	5.137	7.295	5.148	15.189	2.356	5.233	6.887	4.394	3.242	4.85	6.568	4.018	3.844
AGMAT	5033405N08Rik | AUH | SPEB | auh | zgc:153353	gene23777	XM_006072788, XM_006072789	NW_005785503.1:151223-192271:+1	presumed protein-coding gene	PREDICTED: Bubalus bubalis agmatine ureohydrolase (agmatinase)	detected at high to low expression in 62 of 100 tissues	high to low	tissue enhanced (alveolar macrophage, kidney cortex)	kidney cortex (Mediterranean) (3.182)	none	0.933	1.823	hydrolase activity, acting on carbon-nitrogen (but not peptide) bonds, in linear amidines (GO:0016813) | metal ion binding (GO:0046872) | hydrolase activity (GO:0016787)	metabolic process (GO:0008152)	extracellular exosome (GO:0070062)	5.817	1.612	1.728	4.114	5.186	1.449	0.724	1.307	1.52	1.852	1.668	1.687	6.371	1.986	2.169	2.45	2.323	2.596	0.849	0.84	2.498	1.738	1.341	2.234	1.522	1.979	1.09	2.039	7.43	10.339	14.662	18.517	14.006
AGO1	AGO-1 | ARGONAUTE 1 | Ago | Ago-1 | Ago1 | Agp1 | AtAGO1 | CG6671 | Dm Ago1 | DmAgo1 | Dmel\CG6671 | EIF2C | EIF2C1 | Eif2c1 | GERP95 | ICU9 | MRE20 | Q99 | T1N15.2 | T1N15_2 | ago1 | ago1-1 | anon-WO0257455.29 | argonaute1 | csp9 | dAGO1 | dAgo1 | eif2c | eif2c1 | gerp95 | hAgo1 | l(2)04845 | l(2)4845 | l(2)k00208 | l(2)k08121 | si:ch211-119n15.3	gene9239	XM_006051554	NW_005784387.1:2177-37255:-1	presumed protein-coding gene	PREDICTED: Bubalus bubalis argonaute RISC catalytic component 1	detected at medium to low expression in 65 of 100 tissues	medium to low	mixed expression	endometrium (Mediterranean) (1.727)	none	0.77	1.074	RNA binding (GO:0003723) | miRNA binding (GO:0035198) | protein binding (GO:0005515) | nucleic acid binding (GO:0003676) | RNA polymerase II core promoter proximal region sequence-specific DNA binding (GO:0000978) | core promoter binding (GO:0001047) | single-stranded RNA binding (GO:0003727) | RNA polymerase II core binding (GO:0000993) | poly(A) RNA binding (GO:0044822) | double-stranded RNA bi…	nuclear-transcribed mRNA catabolic process (GO:0000956) | miRNA mediated inhibition of translation (GO:0035278) | pre-miRNA processing (GO:0031054) | miRNA metabolic process (GO:0010586) | gene silencing by RNA (GO:0031047) | positive regulation of transcription from RNA polymerase II promoter (GO:0045944) | positive regulation of NIK/NF-kappaB signaling (GO:1901224) | positive regulation of gene…	micro-ribonucleoprotein complex (GO:0035068) | nucleus (GO:0005634) | RISC complex (GO:0016442) | polysome (GO:0005844) | intracellular ribonucleoprotein complex (GO:0030529) | cytosol (GO:0005829) | RISC-loading complex (GO:0070578) | cytoplasm (GO:0005737) | cytoplasmic mRNA processing body (GO:0000932)	20.78	7.611	2.75	11.531	21.186	5.127	6.176	4.973	6.442	6.579	8.902	2.928	5.578	9.051	11.505	12.584	6.296	11.334	5.326	5.264	9.967	5.303	5.046	17.401	3.808	9.918	9.186	8.07	6.407	12.328	12.499	6.703	5.564
AGO2	1110029L17Rik | 2310051F07Rik | AG02 | AGO 2 | AI225898 | AL022874 | AW546247 | Ago-2 | Ago2 | Ago2a | Argonaute2 | AtAGO2 | BmAgo2 | CASC7 | CG13452 | CG7439 | Dm Ago2 | DmAgo2 | Dmel\CG7439 | EIF2C2 | Eif2c2 | Gerp95 | Gm10365 | LINC00980 | PPD | Q10 | T19E23.7 | T19E23_7 | ago | ago-2 | ago2 | argonaute 2 | argonaute2 | dAGO2 | dAgo2 | eIF2C2 | eif2c2 | mKIAA4215	gene2607	XM_006041994	NW_005782340.1:552291-607144:-1	presumed protein-coding gene	PREDICTED: Bubalus bubalis argonaute RISC catalytic component 2	detected at medium to low expression in 64 of 100 tissues	medium to low	mixed expression	PBMC (Bhadawari) (2.754)	none	0.665	1.128	RNA binding (GO:0003723) | hydrolase activity (GO:0016787) | endoribonuclease activity, cleaving siRNA-paired mRNA (GO:0070551) | core promoter binding (GO:0001047) | endoribonuclease activity, cleaving miRNA-paired mRNA (GO:0090624) | single-stranded RNA binding (GO:0003727) | nucleic acid binding (GO:0003676) | miRNA binding (GO:0035198) | protein binding (GO:0005515) | translation initiation f…	translational initiation (GO:0006413) | miRNA mediated inhibition of translation (GO:0035278) | regulation of transcription, DNA-templated (GO:0006355) | siRNA loading onto RISC involved in RNA interference (GO:0035087) | negative regulation of translational initiation (GO:0045947) | miRNA metabolic process (GO:0010586) | gene silencing by RNA (GO:0031047) | positive regulation of transcription f…	polysome (GO:0005844) | dendrite (GO:0030425) | RISC-loading complex (GO:0070578) | membrane (GO:0016020) | cytoplasmic mRNA processing body (GO:0000932) | micro-ribonucleoprotein complex (GO:0035068) | nucleus (GO:0005634) | RISC complex (GO:0016442) | intracellular ribonucleoprotein complex (GO:0030529) | cytosol (GO:0005829) | cytoplasm (GO:0005737) | mRNA cap binding complex (GO:0005845)	5.272	2.935	2.317	2.86	5.022	4.746	5.492	2.409	3.19	2.711	4.441	9.188	20.624	6.833	6.911	10.153	6.196	7.984	5.543	4.75	6.187	4.008	3.498	12.164	2.704	3.91	7.336	4.636	2.653	5.084	5.484	3.169	6.754
AGO3	ARGONAUTE 3 | AW048688 | Ago-3 | Ago3 | Argonaute3 | BEST:LD15785 | BmAGO3 | C130014L07Rik | CG40300 | Dmel\CG40300 | EIF2C1 | EIF2C3 | Eif2c3 | Piwi | Siwi2 | T19E23.8 | T19E23_8 | ago3 | dAgo3 | eif2c3	gene27067	XM_006077598, XM_006077599	NW_005785787.1:3486707-3603764:-1	presumed protein-coding gene	PREDICTED: Bubalus bubalis argonaute RISC catalytic component 3	detected at medium to low expression in 47 of 100 tissues	medium to low	mixed expression	PBMC (Bhadawari) (3.478)	none	0.841	1.283	single-stranded RNA binding (GO:0003727) | RNA binding (GO:0003723) | protein binding (GO:0005515) | miRNA binding (GO:0035198) | nucleic acid binding (GO:0003676) | poly(A) RNA binding (GO:0044822) | double-stranded RNA binding (GO:0003725)	pre-miRNA processing (GO:0031054) | miRNA mediated inhibition of translation (GO:0035278) | gene silencing by RNA (GO:0031047) | positive regulation of NIK/NF-kappaB signaling (GO:1901224) | positive regulation of gene expression (GO:0010628) | mRNA catabolic process (GO:0006402) | RNA secondary structure unwinding (GO:0010501) | regulation of stem cell proliferation (GO:0072091) | production of …	RISC-loading complex (GO:0070578) | membrane (GO:0016020) | cytoplasmic mRNA processing body (GO:0000932) | micro-ribonucleoprotein complex (GO:0035068) | condensed nuclear chromosome (GO:0000794) | RISC complex (GO:0016442) | intracellular ribonucleoprotein complex (GO:0030529) | cytoplasm (GO:0005737)	1.515	2.095	5.441	1.09	0.952	0.471	1.308	0.236	1.201	0.271	1.251	2.058	0.561	2.004	1.502	2.125	0.536	0.577	1.084	1.354	0.566	0.725	0.774	1.143	0.455	0.83	2.758	0.719	0.684	1.069	1.196	0.95	1.535
AGO4	5730550L01Rik | AI481660 | ARGONAUTE 4 | Argonaute4 | EIF2C4 | Eif2c4 | OCP11 | OVEREXPRESSOR OF CATIONIC PEROXIDASE 11 | T20P8.9 | T20P8_9 | argonaute-4 | eif2c4 | fd14f04 | wu:fd14f04	gene9240	XM_006051555, XM_006051556	NW_005784387.1:65625-97241:-1	presumed protein-coding gene	PREDICTED: Bubalus bubalis argonaute RISC catalytic component 4	detected at medium to low expression in 63 of 100 tissues	medium to low	mixed expression	endometrium (Mediterranean) (1.679)	none	0.737	1.163	RNA binding (GO:0003723) | single-stranded RNA binding (GO:0003727) | miRNA binding (GO:0035198) | protein binding (GO:0005515) | nucleic acid binding (GO:0003676) | double-stranded RNA binding (GO:0003725)	negative regulation of apoptotic process (GO:0043066) | pre-miRNA processing (GO:0031054) | miRNA mediated inhibition of translation (GO:0035278) | regulation of cell morphogenesis (GO:0022604) | synaptonemal complex assembly (GO:0007130) | miRNA metabolic process (GO:0010586) | mRNA catabolic process (GO:0006402) | RNA secondary structure unwinding (GO:0010501) | male gonad development (GO:00085…	micro-ribonucleoprotein complex (GO:0035068) | nucleus (GO:0005634) | RISC complex (GO:0016442) | cytoplasm (GO:0005737) | RISC-loading complex (GO:0070578) | membrane (GO:0016020) | cytoplasmic mRNA processing body (GO:0000932)	6.589	4.476	1.832	6.904	14.5	9.759	7.882	6.173	8.99	6.511	11.399	9.055	13.061	14.152	22.648	22.705	7.935	12.896	5.579	5.147	9.984	8.265	8.141	10.348	5.085	9.04	8.466	6.828	6.087	10.399	14.304	12.868	10.992
AGPAT1	1-AGP | 1-AGPAT | 1-AGPAT1 | 1-agpat1 | AGPAT1L | AW047140 | G15 | LPAAT | LPAAT-alpha | LPAATA | g15 | lpaat-alpha | lpaata	gene14752	XM_006059171, XM_006059172	NW_005784896.1:134533-140984:-1	presumed protein-coding gene	PREDICTED: Bubalus bubalis 1-acylglycerol-3-phosphate O-acyltransferase 1	detected at high to low expression in 64 of 100 tissues	high to low	tissue enhanced (endometrium, spleen)	endometrium (Mediterranean) (1.729)	none	0.847	1.218	1-acylglycerol-3-phosphate O-acyltransferase activity (GO:0003841) | protein binding (GO:0005515) | transferase activity (GO:0016740) | transferase activity, transferring acyl groups (GO:0016746)	metabolic process (GO:0008152) | CDP-diacylglycerol biosynthetic process (GO:0016024) | phosphatidic acid biosynthetic process (GO:0006654) | lipid metabolic process (GO:0006629) | positive regulation of cytokine production (GO:0001819) | phospholipid biosynthetic process (GO:0008654)	integral component of membrane (GO:0016021) | endoplasmic reticulum membrane (GO:0005789) | endoplasmic reticulum (GO:0005783) | membrane (GO:0016020)	39.24	15.467	4.263	32.015	39.217	11.774	9.295	13.139	13.145	20.379	16.903	2.619	5.511	15.059	18.883	20.375	9.119	10.036	8.967	5.694	19.822	7.443	8.047	21.097	17.344	20.502	8.039	23.182	56.159	47.394	49.108	47.636	69.384
AGPAT2	1-AGPAT2 | 1-agpat2 | 2510002J07Rik | AV000834 | BSCL | BSCL1 | LPAAB | LPAAT-beta | bscl | bscl1 | lpaab | lpaat-beta | zgc:153984	gene16737	XM_006062225	NW_005785044.1:1323294-1335732:-1	presumed protein-coding gene	PREDICTED: Bubalus bubalis 1-acylglycerol-3-phosphate O-acyltransferase 2	detected at high to low expression in 65 of 100 tissues	high to low	mixed expression	omasum (Mediterranean) (1.705)	none	0.753	1.352	1-acylglycerol-3-phosphate O-acyltransferase activity (GO:0003841) | transferase activity (GO:0016740) | transferase activity, transferring acyl groups (GO:0016746)	metabolic process (GO:0008152) | phosphatidic acid biosynthetic process (GO:0006654) | lipid metabolic process (GO:0006629) | positive regulation of cytokine production (GO:0001819) | phospholipid biosynthetic process (GO:0008654)	endoplasmic reticulum (GO:0005783) | membrane (GO:0016020)	1.659	1.23	1.249	2.309	3.324	43.323	44.399	74.357	64.276	38.706	48.802	6.476	14.876	12.057	21.315	36.645	105.607	41.965	63.371	28.588	58.052	106.686	139.054	10.749	71.395	24.327	111.962	29.955	17.696	16.744	8.931	7.244	14.186
AGPAT3	AW061257 | AW493985 | D10Jhu12e | LPAAT-GAMMA1 | LPAAT3 | fd13g09 | fj78c06 | lpaat3 | plcc | wu:fa16h03 | wu:fd13g09 | wu:fj78c06 | wu:fq33b10 | zgc:56524	gene15774	XM_006060771, XM_006060772, XM_006060773	NW_005784978.1:338583-426065:+1	presumed protein-coding gene	PREDICTED: Bubalus bubalis 1-acylglycerol-3-phosphate O-acyltransferase 3	detected at high to low expression in 66 of 100 tissues	high to low	mixed expression	spleen (Mediterranean) (1.477)	none	0.694	1.172	lysophosphatidic acid acyltransferase activity (GO:0042171) | transferase activity, transferring acyl groups (GO:0016746)	metabolic process (GO:0008152)	endoplasmic reticulum (GO:0005783) | membrane (GO:0016020) | plasma membrane (GO:0005886)	46.112	18.338	9.175	34.914	51.692	9.693	10.285	13.238	12.457	12.753	15.494	9.615	28.924	19.702	26.501	28.507	16.356	55.492	7.943	5.537	15.065	8.233	10.878	20.141	10.318	14.158	9.725	14.944	19.967	21.104	26.673	14.657	33.446
AGPAT4	1-AGPAT4 | 1-agpat4 | 1500003P24Rik | LPAAT-delta | dJ473J16.2 | fc21c07 | lpaat-delta | wu:fc21c07 | wu:fc25a07 | zgc:63605	gene3374	XM_006043069	NW_005783135.1:167825-251070:-1	presumed protein-coding gene	PREDICTED: Bubalus bubalis 1-acylglycerol-3-phosphate O-acyltransferase 4	detected at high to low expression in 51 of 100 tissues	high to low	tissue enhanced (spinal cord)	spinal cord (Mediterranean) (3.886)	none	0.967	3.036	protein binding (GO:0005515) | transferase activity (GO:0016740) | transferase activity, transferring acyl groups (GO:0016746)	metabolic process (GO:0008152)	unknown	18.653	13.808	2.592	54.299	195.187	0.269	0.972	0.485	0.294	1.068	0.466	0.173	0.41	5.126	3.055	3.665	1.762	2.672	1.697	1.026	22.991	1.53	0.424	10.522	0.093	2.934	1.877	7.178	1.669	2.934	4.242	2.493	1.964
AGPAT5	1110013A05Rik | 1AGPAT5 | 1agpat5 | D8Ertd319e | LPAAT-e | LPAATE | RGD1306405 | fc35d05 | lpaate | wu:fc35d05 | zgc:154071	gene8609	XM_006050679	NW_005784317.1:88442-136551:-1	presumed protein-coding gene	PREDICTED: Bubalus bubalis 1-acylglycerol-3-phosphate O-acyltransferase 5	detected at high to low expression in 66 of 100 tissues	high to low	mixed expression	embryo pool (Mediterranean) (1.688)	none	0.805	1.407	1-acylglycerol-3-phosphate O-acyltransferase activity (GO:0003841) | protein binding (GO:0005515) | transferase activity (GO:0016740) | transferase activity, transferring acyl groups (GO:0016746)	metabolic process (GO:0008152) | acylglycerol metabolic process (GO:0006639) | hematopoietic progenitor cell differentiation (GO:0002244)	mitochondrion (GO:0005739)	39.573	24.54	10.89	24.316	35.325	21.948	20.403	21.786	20.622	19.671	21.345	32.096	84.651	10.88	24.673	19.372	46.126	35.793	6.16	6.646	9.836	8.763	9.072	12.273	5.376	11.38	9.209	14.63	10.033	13.192	12.806	11.726	12.431
AGPAT6	.	gene27803	XM_006078631	NW_005785829.1:2792746-2809524:+1	presumed protein-coding gene	PREDICTED: Bubalus bubalis 1-acylglycerol-3-phosphate O-acyltransferase 6	detected at high to low expression in 66 of 100 tissues	high to low	tissue enhanced (white blood cells)	white blood cells (Mediterranean) (1.652)	none	0.904	1.319	unknown	unknown	unknown	43.619	16.687	5.947	30.587	45.407	91.672	78.037	98.128	59.365	78.629	66.174	19.205	45.508	32.214	40.921	49.698	37.931	48.954	15.325	9.215	37.515	14.252	19.328	37.583	44.87	39.753	17.265	48.709	45.396	43.274	41.485	31.617	46.628
AGPAT9	.	gene23549	XM_006072416, XM_006072417, XM_006072418	NW_005785490.1:1060031-1128883:-1	presumed protein-coding gene	PREDICTED: Bubalus bubalis 1-acylglycerol-3-phosphate O-acyltransferase 9	detected at high to low expression in 61 of 100 tissues	high to low	tissue enhanced (alveolar macrophage)	alveolar macrophage (Mediterranean) (2.560)	none	0.875	1.428	unknown	unknown	unknown	2.249	1.925	0.911	2.696	2.038	18.696	20.553	15.096	10.941	11.502	12.36	8.224	14.378	2.678	3.813	5.466	7.726	19.058	1.788	1.509	6.2	3.521	0.867	12.675	2.604	2.262	1.318	3.756	10.049	6.476	9.33	24.013	28.879
AGPS	5832437L22 | 9930035G10Rik | ADAP-S | ADAS | ADHAPS | ADPS | ALDHPSY | AW123847 | Adap-s | Adaps | Adas | Adhaps | Adps | Ads | Aldhpsy | DDBDRAFT_0186908 | DDBDRAFT_0191146 | DDB_0186908 | DDB_0191146 | RCDP3 | bs2 | fd16e06 | wu:fd16e06 | zgc:56718	gene11385	XM_006054504	NW_005784625.1:342423-472559:+1	presumed protein-coding gene	PREDICTED: Bubalus bubalis alkylglycerone phosphate synthase	detected at medium to low expression in 66 of 100 tissues	medium to low	mixed expression	spinal cord (Mediterranean) (1.433)	none	0.646	1.063	protein binding (GO:0005515) | flavin adenine dinucleotide binding (GO:0050660) | alkylglycerone-phosphate synthase activity (GO:0008609) | oxidoreductase activity, acting on CH-OH group of donors (GO:0016614) | UDP-N-acetylmuramate dehydrogenase activity (GO:0008762) | oxidoreductase activity (GO:0016491) | catalytic activity (GO:0003824)	lipid biosynthetic process (GO:0008610) | oxidation-reduction process (GO:0055114)	peroxisomal membrane (GO:0005778) | nucleolus (GO:0005730) | membrane (GO:0016020) | peroxisome (GO:0005777) | mitochondrion (GO:0005739) | intracellular membrane-bounded organelle (GO:0043231)	11.45	7.819	4.954	14.575	40.043	8.773	7.999	6.794	9.26	7.232	10.131	5.332	10.627	11.782	24.113	23.64	11.843	12.212	17.013	11.658	18.092	21.811	27.613	15.759	9.811	14.033	17.917	13.495	9.286	12.886	14.657	11.073	17.203
AGR2	AG-2 | AG2 | Agr2h | GOB-4 | Gob-4 | HAG-2 | HEL-S-116 | HPC8 | PDIA17 | XAG-2 | ag2 | gob-4 | hag-2 | mAG-2 | np77 | pdia17 | sb:eu228 | wu:fj29g05 | xag-2 | xagr2 | zgc:112187	gene13273	XM_006057032, XM_006057033, XM_006057034	NW_005784793.1:122135-135349:+1	presumed protein-coding gene	PREDICTED: Bubalus bubalis anterior gradient 2	detected at high to low expression in 44 of 100 tissues	high to low	tissue enhanced (endometrium, ileum)	endometrium (Mediterranean) (3.521)	none	0.977	390.009	dystroglycan binding (GO:0002162) | protein binding (GO:0005515) | protein homodimerization activity (GO:0042803) | epidermal growth factor receptor binding (GO:0005154)	positive regulation of developmental growth (GO:0048639) | mucus secretion (GO:0070254) | positive regulation of cell-substrate adhesion (GO:0010811) | positive regulation of PERK-mediated unfolded protein response (GO:1903899) | positive regulation of epidermal growth factor receptor signaling pathway (GO:0045742) | negative regulation of cell death (GO:0060548) | positive regulation of IRE1-med…	extracellular space (GO:0005615) | endoplasmic reticulum (GO:0005783) | mitochondrion (GO:0005739)	0.368	19.664	0.318	1.172	0.105	0.223	42.744	0.441	0.534	0.752	0.866	0.598	0.179	113.387	114.396	89.354	1.529	0.404	17.143	8.459	3.691	3.052	0.873	1.42	5061.943	2270.815	7.075	4844.06	1912.715	5195.25	942.63	572.345	1336.694
AGRN	AGR | AGRIN | Agrin | CMS8 | CMSPPD | HSPG | hm:gc12 | nmf380 | sb:eu553 | wu:fb57e07	gene19760	XM_006066979	NW_005785230.1:2121695-2161475:-1	presumed protein-coding gene	PREDICTED: Bubalus bubalis agrin	detected at high to low expression in 63 of 100 tissues	high to low	tissue enhanced (endometrium, oviduct)	oviduct (Mediterranean) (2.149)	none	0.874	1.695	protein binding (GO:0005515) | calcium ion binding (GO:0005509) | laminin binding (GO:0043236)	G-protein coupled acetylcholine receptor signaling pathway (GO:0007213) | receptor clustering (GO:0043113)	basal lamina (GO:0005605) | extracellular matrix (GO:0031012) | cytoplasm (GO:0005737) | plasma membrane (GO:0005886) | extracellular exosome (GO:0070062)	12.82	6.645	4.418	23.947	37.378	10.744	11.254	13.89	20.158	18.902	28.313	0.677	2.054	21.208	22.229	37.705	9.011	7.463	5.208	3.696	11.955	5.844	9.861	9.062	12.107	13.449	6.122	14.609	9.469	17.497	11.991	6.031	4.55
AGRP	AGRT | ART | ASIP2 | Agrt | Art | agrp1 | si:dkey-193l8.2	gene23240	XM_006072035	NW_005785470.1:334873-335623:+1	presumed protein-coding gene	PREDICTED: Bubalus bubalis agouti related protein homolog (mouse)	not detected	not detected	not detected	not calculated	none	not calculated	not calculated	receptor binding (GO:0005102) | neuropeptide hormone activity (GO:0005184)	neuropeptide signaling pathway (GO:0007218) | hormone-mediated signaling pathway (GO:0009755) | adult feeding behavior (GO:0008343) | regulation of feeding behavior (GO:0060259)	extracellular space (GO:0005615) | Golgi lumen (GO:0005796) | extracellular exosome (GO:0070062) | extracellular region (GO:0005576)	0.632	0.914	0.014	0	0	0	0.012	0	0	0	0	0	0	0	0	0	0	0	0.005	0	0	0	0	0	0	0	0	0	0	0	0	0	0
AGT	AGT1 | AI265500 | ALANINE:GLYOXYLATE AMINOTRANSFERASE | ALANINE:GLYOXYLATE AMINOTRANSFERASE 1 | ANGT | ANHU | ANRT | Agt | Ang | AngI | AngII | Aogen | BG:DS00004.10 | CG1303 | DmAGT | Dmel\CG1303 | F14O4.7 | F14O4_7 | L-serine:glyoxylate aminotransferase | PAT | PHI80_40 | REN | SERPINA8 | SGAT | Serpina8 | alanine:glyoxylate aminotransferase | angt | anhu | hFLT1 | serpina8 | wu:fb62f06 | wu:fj…	gene18540	XM_006065037	NW_005785156.1:623458-634565:+1	presumed protein-coding gene	PREDICTED: Bubalus bubalis angiotensinogen (serpin peptidase inhibitor, clade A, member 8)	detected at high to low expression in 58 of 100 tissues	high to low	tissue enhanced (cerebellum, obex, spinal cord)	liver (PRJEB4351) (Mediterranean) (2.319)	none	0.927	3.392	protein binding (GO:0005515) | type 1 angiotensin receptor binding (GO:0031702) | type 2 angiotensin receptor binding (GO:0031703) | serine-type endopeptidase inhibitor activity (GO:0004867)	kidney development (GO:0001822) | positive regulation of gap junction assembly (GO:1903598) | positive regulation of endothelial cell migration (GO:0010595) | renal system process (GO:0003014) | positive regulation of epidermal growth factor receptor signaling pathway (GO:0045742) | regulation of cardiac conduction (GO:1903779) | positive regulation of activation of JAK2 kinase activity (GO:00105…	blood microparticle (GO:0072562) | extracellular space (GO:0005615) | extracellular exosome (GO:0070062)	523.705	14.528	11.87	724.718	1053.87	48.226	28.566	83.802	76.812	75.775	68.762	27.649	45.067	117.138	79.536	103.043	20.721	166.82	5.197	10.029	34.308	15.716	5.321	64.284	11.08	163.302	21.269	121.242	117.729	105.665	114.552	80.755	62.036
AGTPBP1	1700020N17Rik | 2310001G17Rik | 2900054O13Rik | 4930445M19Rik | 5730402G09Rik | AGBL1L | CCP1 | NNA1 | Nna1 | ccp1 | nmf243 | pcd | si:ch73-236b16.2	gene19636	XM_006066833	NW_005785226.1:292175-487903:-1	presumed protein-coding gene	PREDICTED: Bubalus bubalis ATP/GTP binding protein 1	detected at medium to low expression in 64 of 100 tissues	medium to low	tissue enhanced (endometrium)	endometrium (Mediterranean) (2.274)	none	0.82	1.294	tubulin binding (GO:0015631) | protein binding (GO:0005515) | metallocarboxypeptidase activity (GO:0004181) | binding (GO:0005488) | zinc ion binding (GO:0008270)	retina development in camera-type eye (GO:0060041) | adult walking behavior (GO:0007628) | protein side chain deglutamylation (GO:0035610) | neuromuscular process (GO:0050905) | cerebellar Purkinje cell layer development (GO:0021680) | C-terminal protein deglutamylation (GO:0035609) | proteolysis (GO:0006508) | cerebellum development (GO:0021549) | olfactory bulb development (GO:0021772) | eye ph…	nucleus (GO:0005634) | cytosol (GO:0005829) | cytoplasm (GO:0005737) | mitochondrion (GO:0005739)	10.612	5.258	8.25	12.009	19.78	5.136	17.399	6.796	10.298	15.366	19.396	5.395	9.163	4.197	5.662	6.31	7.29	9.291	3.499	4.277	14.994	3.532	2.024	16.412	1.105	5.031	4.615	4.085	2.234	4.722	5.245	3.513	3.05
AGTR1	AG2S | AGTR1A | AGTR1B | AT1 | AT1-R | AT1AR | AT1B | AT1BR | AT1R | AT2R1 | HAT1R | agtr1-a | agtr1-b | at1	gene17323	XM_006063131	NW_005785077.1:1565159-1567288:-1	presumed protein-coding gene	PREDICTED: Bubalus bubalis angiotensin II receptor, type 1	detected at medium to low expression in 61 of 100 tissues	medium to low	tissue enhanced (adrenal gland)	adrenal gland (Mediterranean) (2.925)	none	0.886	1.746	protein binding (GO:0005515) | G-protein coupled receptor activity (GO:0004930) | angiotensin type II receptor activity (GO:0004945) | protein heterodimerization activity (GO:0046982) | bradykinin receptor binding (GO:0031711) | angiotensin type I receptor activity (GO:0001596) | signal transducer activity (GO:0004871)	kidney development (GO:0001822) | positive regulation of cytosolic calcium ion concentration involved in phospholipase C-activating G-protein coupled signaling pathway (GO:0051482) | cell chemotaxis (GO:0060326) | phospholipase C-activating angiotensin-activated signaling pathway (GO:0086097) | Rho protein signal transduction (GO:0007266) | positive regulation of phospholipase A2 activity (GO:003…	integral component of membrane (GO:0016021) | membrane (GO:0016020) | plasma membrane (GO:0005886)	1.704	3.51	2.241	2.209	5.615	2.129	4.856	2.4	2.911	4.72	6.838	5.113	5.033	6.812	3.774	7.394	2.106	5.847	1.712	2.819	4.968	1.057	0.676	2.229	0.251	4.045	1.446	1.369	0.711	2.887	3.337	0.592	0.39
AGTR2	AI316812 | AT2 | AT2-R | AT2R | AT<sub>2</sub>R | ATGR2 | AW107640 | MRX88 | at2 | at2r | atgr2 | mrx88 | zgc:113016	gene19826	XM_006067046, XM_006067047, XM_006067048, XM_006067049	NW_005785239.1:964357-968524:+1	presumed protein-coding gene	PREDICTED: Bubalus bubalis angiotensin II receptor, type 2	detected at low expression in 11 of 100 tissues	low	mixed expression	cerebellum (Mediterranean) (2.962)	none	0.937	9.139	protein binding (GO:0005515) | G-protein coupled receptor activity (GO:0004930) | angiotensin type II receptor activity (GO:0004945) | signal transducer activity (GO:0004871)	inflammatory response (GO:0006954) | brain renin-angiotensin system (GO:0002035) | positive regulation of vasodilation (GO:0045909) | regulation of metanephros size (GO:0035566) | vasodilation by angiotensin involved in regulation of systemic arterial blood pressure (GO:0002033) | regulation of systemic arterial blood pressure by circulatory renin-angiotensin (GO:0001991) | exploration behavior (…	integral component of membrane (GO:0016021)	7.794	1.004	0.199	0.067	0.027	0.204	0.284	0.131	0.023	0.005	0	0.06	0.095	0.411	0.022	1.267	0.095	0.717	0.165	0.44	0.948	0.102	0.005	0.737	0.013	0.054	0.123	0.147	0.034	0.065	0.067	0	0
AGTRAP	3300002E14Rik | AT1R | ATRAP | Atrap | D4Wsu124e | atrap | im:6894391	gene26544	XM_006076751, XM_006076752	NW_005785703.1:4057606-4076574:+1	presumed protein-coding gene	PREDICTED: Bubalus bubalis angiotensin II receptor-associated protein	detected at high to low expression in 64 of 100 tissues	high to low	mixed expression	spleen (Mediterranean) (1.619)	none	0.788	1.516	protein binding (GO:0005515) | angiotensin type II receptor activity (GO:0004945)	regulation of blood pressure (GO:0008217)	cell cortex (GO:0005938) | cytoplasm (GO:0005737) | plasma membrane (GO:0005886) | nucleoplasm (GO:0005654) | intracellular membrane-bounded organelle (GO:0043231)	5.361	3.204	0.608	8.874	17.09	11.138	9.066	15.857	14.117	19.038	15.807	2.718	7.38	28.309	28.554	32.763	8.69	13.683	9.417	6.093	18.061	14.812	13.06	11.584	10.221	20.062	14.657	17.084	31.235	19.938	23.795	15.969	18.337
AGXT2	AGT2 | AI303810 | AI663818 | BAIBA | DAIBAT | agt2 | im:7153274 | zgc:114195	gene23150	XM_006071899	NW_005785465.1:2037728-2082493:-1	presumed protein-coding gene	PREDICTED: Bubalus bubalis alanine--glyoxylate aminotransferase 2	detected at high to low expression in 5 of 100 tissues	high to low	tissue enriched (kidney cortex), group enriched (renal system)	kidney cortex (Mediterranean) (7.796)	renal system	0.995	2275.159	pyridoxal phosphate binding (GO:0030170) | alanine-glyoxylate transaminase activity (GO:0008453) | transaminase activity (GO:0008483) | catalytic activity (GO:0003824)	positive regulation of nitric oxide biosynthetic process (GO:0045429) | L-alanine catabolic process, by transamination (GO:0019481) | glyoxylate catabolic process (GO:0009436) | glycine biosynthetic process, by transamination of glyoxylate (GO:0019265)	mitochondrion (GO:0005739)	0	0.001	0.004	0.054	0	0	0.003	0	0	0	0	0.009	0	0.002	0.041	0.034	0.025	0	0.02	0.001	0.069	0.128	0.081	0	0.026	0	0.021	0	0	0	0.017	0.154	0
AHCY	AA987153 | AGR_C_46 | AL024110 | AdoHcyase | Ahcy13 | CG11654 | CuBP | D150 | Dmel\CG11654 | PSPTO5068 | SAHH | SAHHB | adoHcyase | ahcY | ahcy-a | ahcy-b | cb1079 | ducttrip | hm:zeh1173 | hm:zeh1364 | sahh | sahhb | wu:fj67b02	gene6763	XM_006048069	NW_005784085.1:133027-148828:-1	presumed protein-coding gene	PREDICTED: Bubalus bubalis adenosylhomocysteinase	detected at high to low expression in 66 of 100 tissues	high to low	tissue enhanced (kidney cortex)	liver (PRJEB4351) (Mediterranean) (1.589)	none	0.848	1.364	protein binding (GO:0005515) | ketol-acid reductoisomerase activity (GO:0004455) | hydrolase activity (GO:0016787) | adenosylhomocysteinase activity (GO:0004013) | NAD binding (GO:0051287)	cellular amino acid biosynthetic process (GO:0008652) | one-carbon metabolic process (GO:0006730) | S-adenosylmethionine cycle (GO:0033353) | oxidation-reduction process (GO:0055114)	cytosol (GO:0005829) | melanosome (GO:0042470) | cytoplasm (GO:0005737) | extracellular exosome (GO:0070062)	20.521	3.71	3.954	41.166	52.636	61.864	15.29	56.656	32.602	38.46	29.208	27.699	78.377	103.033	157.057	193.052	77.229	65.484	67.897	30.714	147.365	210.444	276.784	31.76	105.326	122.25	160.494	122.347	213.019	146.483	121.383	99.993	126.221
AHCYL1	1110034F20Rik | AA409031 | AA414901 | AHCYL2 | Ahcy-rs3 | CG9977 | DCAL | Dmel\CG9977 | IRBIT | Irbit | PPP1R78 | PRO0233 | XPVKONA | cb586 | dAhcyL1 | irbit | wu:fj66f02	gene18506	XM_006064969, XM_006064970, XM_006064971	NW_005785154.1:668323-709057:-1	presumed protein-coding gene	PREDICTED: Bubalus bubalis adenosylhomocysteinase-like 1	detected at high to low expression in 66 of 100 tissues	high to low	tissue enhanced (endometrium)	endometrium (Mediterranean) (1.517)	none	0.843	1.062	protein binding (GO:0005515) | methylenetetrahydrofolate dehydrogenase (NADP+) activity (GO:0004488) | ketol-acid reductoisomerase activity (GO:0004455) | hydrolase activity (GO:0016787) | adenosylhomocysteinase activity (GO:0004013) | NAD binding (GO:0051287) | catalytic activity (GO:0003824)	regulation of mRNA 3'-end processing (GO:0031440) | cellular amino acid biosynthetic process (GO:0008652) | one-carbon metabolic process (GO:0006730) | mRNA polyadenylation (GO:0006378) | response to calcium ion (GO:0051592) | epithelial fluid transport (GO:0042045) | regulation of ion transmembrane transporter activity (GO:0032412) | regulation of anion transport (GO:0044070) | folic acid-contai…	cytosol (GO:0005829) | intracellular membrane-bounded organelle (GO:0043231) | extracellular exosome (GO:0070062)	164.044	48.236	22.547	100.415	163.54	10.802	12.259	11.006	11.911	19.259	24.547	6.648	23.455	40.532	58.266	62.528	19.263	26.82	27.35	22.61	37.851	31.122	36.449	54.225	38.581	64.652	37.969	55.067	67.923	105.672	71.501	68.385	75.171
[truncated: 23,122 more rows]
[truncated: 65 more columns]
