# Supplementary material for: A Gene Expression Atlas of the Domestic Water Buffalo (Bubalus bubalis)
Source: Front Genet. 2019 Jul 24;10:668. doi: 10.3389/fgene.2019.00668 (PMC6689995; doi:10.3389/fgene.2019.00668)
Supplement: Supplementary file 11 [file Table_11.xlsx]

## Sheet: Sheet1
Supplementary Table 11. Genes within each co-expression cluster.
Gene name	Cluster number
A4GNT	Cluster 1
AAAS	Cluster 1
AAMP	Cluster 1
AAR2	Cluster 1
AARS	Cluster 1
AARS2	Cluster 1
AARSD1	Cluster 1
AATF	Cluster 1
ABCA9	Cluster 1
ABCB6	Cluster 1
ABCC1	Cluster 1
ABCC5	Cluster 1
ABCF1	Cluster 1
ABCF3	Cluster 1
ABHD1	Cluster 1
ABHD10	Cluster 1
ABHD16A	Cluster 1
ABTB1	Cluster 1
ACAD8	Cluster 1
ACAD9	Cluster 1
ACAP3	Cluster 1
ACBD3	Cluster 1
ACD	Cluster 1
ACIN1	Cluster 1
ACKR3	Cluster 1
ACOT8	Cluster 1
ACOX3	Cluster 1
ACRC	Cluster 1
ACTG1	Cluster 1
ACTN4	Cluster 1
ACTR3B	Cluster 1
ACTR5	Cluster 1
ACTR8	Cluster 1
ADAL	Cluster 1
ADAM12	Cluster 1
ADAM33	Cluster 1
ADAMTS10	Cluster 1
ADAT2	Cluster 1
ADCK2	Cluster 1
ADCK4	Cluster 1
ADCK5	Cluster 1
ADD1	Cluster 1
ADIPOR1	Cluster 1
ADNP	Cluster 1
ADPRHL2	Cluster 1
ADRM1	Cluster 1
AFF3	Cluster 1
AFG3L2	Cluster 1
AGA	Cluster 1
AGAP3	Cluster 1
AGK	Cluster 1
AGO1	Cluster 1
AGPAT1	Cluster 1
AGR2	Cluster 1
AHSA2	Cluster 1
AIMP1	Cluster 1
AIP	Cluster 1
AKAP17A	Cluster 1
AKAP8L	Cluster 1
AKT1	Cluster 1
AKT1S1	Cluster 1
AKT2	Cluster 1
ALG1	Cluster 1
ALG12	Cluster 1
ALG3	Cluster 1
ALG8	Cluster 1
ALKBH1	Cluster 1
ALKBH2	Cluster 1
ALKBH4	Cluster 1
ALKBH5	Cluster 1
ALKBH6	Cluster 1
ALKBH7	Cluster 1
ALPL	Cluster 1
AMBRA1	Cluster 1
AMIGO3	Cluster 1
AMMECR1L	Cluster 1
AMT	Cluster 1
ANAPC11	Cluster 1
ANAPC13	Cluster 1
ANAPC15	Cluster 1
ANAPC16	Cluster 1
ANAPC2	Cluster 1
ANAPC7	Cluster 1
ANG1 (assigned to LOC102389011 [confidence: 1])	Cluster 1
ANKLE2	Cluster 1
ANKRA2	Cluster 1
ANKRD10	Cluster 1
ANKRD13D	Cluster 1
ANKRD39	Cluster 1
ANKRD52	Cluster 1
ANKRD54	Cluster 1
ANKZF1	Cluster 1
ANO9	Cluster 1
ANP32A	Cluster 1
ANXA11	Cluster 1
AOC2	Cluster 1
AP1G1	Cluster 1
AP1G2	Cluster 1
AP1S3	Cluster 1
AP2A2	Cluster 1
AP2M1	Cluster 1
AP3M1	Cluster 1
AP3S2	Cluster 1
AP4B1	Cluster 1
AP4M1	Cluster 1
AP5B1	Cluster 1
AP5S1	Cluster 1
AP5Z1	Cluster 1
APBA3	Cluster 1
APEH	Cluster 1
APEX1	Cluster 1
APEX2	Cluster 1
APH1A	Cluster 1
API5	Cluster 1
APMAP	Cluster 1
APPL2	Cluster 1
APRT	Cluster 1
AQP11	Cluster 1
ARAF	Cluster 1
AREL1	Cluster 1
ARF1	Cluster 1
ARFGAP1	Cluster 1
ARFGAP2	Cluster 1
ARFIP2	Cluster 1
ARFRP1	Cluster 1
ARGLU1	Cluster 1
ARHGAP1	Cluster 1
ARHGAP17	Cluster 1
ARHGAP8	Cluster 1
ARHGDIG	Cluster 1
ARHGEF38	Cluster 1
ARHGEF5	Cluster 1
ARID1A	Cluster 1
ARL16	Cluster 1
ARL6IP4	Cluster 1
ARMC5	Cluster 1
ARMC6	Cluster 1
ARMC7	Cluster 1
ARNT	Cluster 1
ARNTL	Cluster 1
ARPIN (assigned to LOC102408090 [confidence: 1])	Cluster 1
ARSA	Cluster 1
ARSE	Cluster 1
ASB6	Cluster 1
ASCC1	Cluster 1
ASCC2	Cluster 1
ASH2L	Cluster 1
ASMTL	Cluster 1
ASNSD1	Cluster 1
ASPSCR1	Cluster 1
ASTE1	Cluster 1
ATAT1	Cluster 1
ATF1	Cluster 1
ATF2	Cluster 1
ATF6B	Cluster 1
ATG13	Cluster 1
ATG14	Cluster 1
ATG16L1	Cluster 1
ATG4B	Cluster 1
ATHL1	Cluster 1
ATIC	Cluster 1
ATMIN	Cluster 1
ATN1	Cluster 1
ATP12A	Cluster 1
ATP13A1	Cluster 1
ATP13A4	Cluster 1
ATP5G2	Cluster 1
ATP8B2	Cluster 1
ATP9B	Cluster 1
ATRAID	Cluster 1
ATXN1L	Cluster 1
ATXN2L	Cluster 1
ATXN7L2	Cluster 1
ATXN7L3	Cluster 1
AUP1	Cluster 1
AURKAIP1	Cluster 1
AXIN1	Cluster 1
AZI1	Cluster 1
AZI2	Cluster 1
B3GAT3	Cluster 1
B3GNTL1	Cluster 1
B4GALT2	Cluster 1
BABAM1	Cluster 1
BACE2	Cluster 1
BAD	Cluster 1
BAG1	Cluster 1
BAHD1	Cluster 1
BAIAP2	Cluster 1
BANF1	Cluster 1
BAP18 (assigned to LOC102400653 [confidence: 8])	Cluster 1
BAX	Cluster 1
BAZ1B	Cluster 1
BBS2	Cluster 1
BCAS3	Cluster 1
BCAT1	Cluster 1
BCAT2	Cluster 1
BCCIP	Cluster 1
BCDIN3D	Cluster 1
BCL7C	Cluster 1
BCL9	Cluster 1
BCL9L	Cluster 1
BCOR	Cluster 1
BCORL1	Cluster 1
BCR	Cluster 1
BDKRB2	Cluster 1
BECN1	Cluster 1
BET1	Cluster 1
BET1L	Cluster 1
BIN3	Cluster 1
BLOC1S3	Cluster 1
BLOC1S4	Cluster 1
BLOC1S5	Cluster 1
BOLA1	Cluster 1
BOLA2B	Cluster 1
BOP1	Cluster 1
BRAT1	Cluster 1
BRD7	Cluster 1
BRD8	Cluster 1
BRD9	Cluster 1
BRF1	Cluster 1
BRIX1	Cluster 1
BRPF1	Cluster 1
BSDC1	Cluster 1
BTBD2	Cluster 1
BTD	Cluster 1
BTF3	Cluster 1
BTF3L4	Cluster 1
BUB3	Cluster 1
BUD31	Cluster 1
C1orf174 (assigned to LOC102394652 [confidence: 1])	Cluster 1
C2CD4A/MSTRG.37201	Cluster 1
CACNB3	Cluster 1
CACNG5	Cluster 1
CACTIN	Cluster 1
CALCOCO1	Cluster 1
CAMSAP3	Cluster 1
CAMTA2	Cluster 1
CANT1	Cluster 1
CAPN1	Cluster 1
CAPN10	Cluster 1
CAPN5	Cluster 1
CAPN7	Cluster 1
CAPNS1	Cluster 1
CAPZB	Cluster 1
CARKD	Cluster 1
CASC3	Cluster 1
CASP2	Cluster 1
CASP9	Cluster 1
CBX1	Cluster 1
CBX4	Cluster 1
CBX7	Cluster 1
CBX8	Cluster 1
CBY1	Cluster 1
CCAR1	Cluster 1
CCDC102A	Cluster 1
CCDC106	Cluster 1
CCDC115	Cluster 1
CCDC12	Cluster 1
CCDC120	Cluster 1
CCDC125	Cluster 1
CCDC127	Cluster 1
CCDC130	Cluster 1
CCDC134	Cluster 1
CCDC142	Cluster 1
CCDC174	Cluster 1
CCDC23	Cluster 1
CCDC25	Cluster 1
CCDC47	Cluster 1
CCDC51	Cluster 1
CCDC6	Cluster 1
CCDC61	Cluster 1
CCDC64B	Cluster 1
CCDC71	Cluster 1
CCDC77	Cluster 1
CCDC84	Cluster 1
CCDC9	Cluster 1
CCDC90B	Cluster 1
CCDC94	Cluster 1
CCDC97	Cluster 1
CCNC	Cluster 1
CCNDBP1	Cluster 1
CCNH	Cluster 1
CCNI	Cluster 1
CCNL2	Cluster 1
CCS	Cluster 1
CD248	Cluster 1
CD2BP2	Cluster 1
CD320	Cluster 1
CD3EAP	Cluster 1
CDAN1	Cluster 1
CDC123	Cluster 1
CDC16	Cluster 1
CDC26	Cluster 1
CDC37	Cluster 1
CDC42BPB	Cluster 1
CDC7	Cluster 1
CDC73	Cluster 1
CDIP1	Cluster 1
CDIPT	Cluster 1
CDK10	Cluster 1
CDK16	Cluster 1
CDK3	Cluster 1
CDK4	Cluster 1
CDK5	Cluster 1
CDK5RAP1	Cluster 1
CDK5RAP2	Cluster 1
CDK5RAP3	Cluster 1
CDK9	Cluster 1
CDKN2AIPNL	Cluster 1
CDPF1	Cluster 1
CDYL2	Cluster 1
CEP104	Cluster 1
CEP170B	Cluster 1
CEP19	Cluster 1
CEP250	Cluster 1
CEP68	Cluster 1
CERS4	Cluster 1
CFTR	Cluster 1
CGN	Cluster 1
CHAD	Cluster 1
CHAMP1	Cluster 1
CHCHD1	Cluster 1
CHCHD4	Cluster 1
CHCHD5	Cluster 1
CHCHD7	Cluster 1
CHD1L	Cluster 1
CHD3	Cluster 1
CHD4	Cluster 1
CHEK2	Cluster 1
CHFR	Cluster 1
CHID1	Cluster 1
CHKB	Cluster 1
CHMP1A	Cluster 1
CHMP2A	Cluster 1
CHMP3	Cluster 1
CHMP4B	Cluster 1
CHMP4C	Cluster 1
CHMP7	Cluster 1
CHRAC1	Cluster 1
CHTF8	Cluster 1
CHTOP	Cluster 1
CIAO1	Cluster 1
CIC	Cluster 1
CINP	Cluster 1
CIR1	Cluster 1
CIRBP	Cluster 1
CIZ1	Cluster 1
CLASRP	Cluster 1
CLCC1	Cluster 1
CLCF1	Cluster 1
CLDN3	Cluster 1
CLDN4	Cluster 1
CLK1	Cluster 1
CLK3	Cluster 1
CLK4	Cluster 1
CLN3	Cluster 1
CLN6	Cluster 1
CLNS1A/gene26933	Cluster 1
CLPP	Cluster 1
CLPTM1	Cluster 1
CLPTM1L	Cluster 1
CLTA	Cluster 1
CMC4	Cluster 1
CMIP	Cluster 1
CNBP	Cluster 1
CNKSR1	Cluster 1
CNNM3	Cluster 1
CNOT11	Cluster 1
CNOT3	Cluster 1
CNOT8	Cluster 1
CNPPD1	Cluster 1
CNPY3	Cluster 1
CNPY4	Cluster 1
CNTROB	Cluster 1
COA5 (assigned to LOC102414910 [confidence: 1])	Cluster 1
COASY	Cluster 1
COG1	Cluster 1
COG2	Cluster 1
COG7	Cluster 1
COG8	Cluster 1
COL22A1	Cluster 1
COL26A1	Cluster 1
COL5A3	Cluster 1
COL6A1	Cluster 1
COL7A1	Cluster 1
COMMD1	Cluster 1
COMMD3	Cluster 1
COMMD5	Cluster 1
COMMD7	Cluster 1
COMMD9	Cluster 1
COPE	Cluster 1
COPG1	Cluster 1
COPS3	Cluster 1
COPS6	Cluster 1
COPS7A	Cluster 1
COPS7B	Cluster 1
COPZ1	Cluster 1
COQ2	Cluster 1
COQ4	Cluster 1
COX7A2L (assigned to LOC102404294 [confidence: 1])	Cluster 1
CPSF1	Cluster 1
CPSF3L	Cluster 1
CPSF4	Cluster 1
CPSF7	Cluster 1
CRAMP1L	Cluster 1
CREB3	Cluster 1
CREB3L1	Cluster 1
CREBZF	Cluster 1
CREG2	Cluster 1
CRELD1	Cluster 1
CRIM1	Cluster 1
CRIPT	Cluster 1
CRNKL1	Cluster 1
CROCC	Cluster 1
CRTC2	Cluster 1
CRY1	Cluster 1
CRYBA1	Cluster 1
CSAD	Cluster 1
CSNK1D	Cluster 1
CSNK1E	Cluster 1
CSNK2B	Cluster 1
CSRP2BP	Cluster 1
CST6	Cluster 1
CSTF2T	Cluster 1
CTBP1	Cluster 1
CTBP2	Cluster 1
CTC1	Cluster 1
CTCF	Cluster 1
CTDNEP1	Cluster 1
CTDP1	Cluster 1
CTDSP2	Cluster 1
CTNNBL1	Cluster 1
CTSO	Cluster 1
CTU1	Cluster 1
CTU2	Cluster 1
CUEDC2	Cluster 1
CUL2	Cluster 1
CUL4A	Cluster 1
CUL7	Cluster 1
CUL9	Cluster 1
CUTA	Cluster 1
CXADR	Cluster 1
CXorf40A (assigned to LOC102396260 [confidence: 1])	Cluster 1
CXXC1	Cluster 1
CYB561 (assigned to LOC102393427 [confidence: 1])	Cluster 1
CYB561D2 (assigned to LOC102392710 [confidence: 1])	Cluster 1
CYTH2	Cluster 1
D2HGDH	Cluster 1
DALRD3	Cluster 1
DAZAP1	Cluster 1
DAZAP2	Cluster 1
DBNDD1	Cluster 1
DCAF15	Cluster 1
DCAF4	Cluster 1
DCAF5	Cluster 1
DCAF7	Cluster 1
DCAF8	Cluster 1
DCAKD	Cluster 1
DCLRE1A	Cluster 1
DCPS	Cluster 1
DCTN1	Cluster 1
DCTN2	Cluster 1
DCTN3	Cluster 1
DDA1	Cluster 1
DDAH2	Cluster 1
DDB1	Cluster 1
DDOST	Cluster 1
DDX11	Cluster 1
DDX17	Cluster 1
DDX18	Cluster 1
DDX19A	Cluster 1
DDX23	Cluster 1
DDX24	Cluster 1
DDX27	Cluster 1
DDX31	Cluster 1
DDX41	Cluster 1
DDX42	Cluster 1
DDX47	Cluster 1
DDX49	Cluster 1
DDX50	Cluster 1
DDX51	Cluster 1
DDX54	Cluster 1
DDX55	Cluster 1
DDX56	Cluster 1
DDX59	Cluster 1
DEDD	Cluster 1
DENND1A	Cluster 1
DENND6B	Cluster 1
DENR	Cluster 1
DEXI	Cluster 1
DGCR2	Cluster 1
DGCR6	Cluster 1
DGCR8	Cluster 1
DGKQ	Cluster 1
DGUOK	Cluster 1
DHDDS	Cluster 1
DHDH	Cluster 1
DHPS	Cluster 1
DHRS13	Cluster 1
DHRS7B	Cluster 1
DHX16	Cluster 1
DHX30	Cluster 1
DHX35	Cluster 1
DHX37	Cluster 1
DHX37/MSTRG.22869	Cluster 1
DHX38	Cluster 1
DHX57	Cluster 1
DHX8	Cluster 1
DHX9	Cluster 1
DIEXF	Cluster 1
DIMT1	Cluster 1
DIP2A	Cluster 1
DIS3L	Cluster 1
DIS3L2	Cluster 1
DKC1	Cluster 1
DLGAP4	Cluster 1
DMAP1	Cluster 1
DMD	Cluster 1
DNAJB12	Cluster 1
DNAJB2	Cluster 1
DNAJC14	Cluster 1
DNAJC17	Cluster 1
DNAJC30	Cluster 1
DNAJC4	Cluster 1
DNAJC8	Cluster 1
DND1	Cluster 1
DNPH1	Cluster 1
DNTTIP1	Cluster 1
DOCK6	Cluster 1
DOHH	Cluster 1
DPAGT1	Cluster 1
DPF2	Cluster 1
DPH1	Cluster 1
DPH2	Cluster 1
DPH7	Cluster 1
DPM1	Cluster 1
DPM2	Cluster 1
DPM3	Cluster 1
DPY30	Cluster 1
DRAP1	Cluster 1
DRG2	Cluster 1
DROSHA	Cluster 1
DSCC1	Cluster 1
DSCR3	Cluster 1
DSP/MSTRG.2469	Cluster 1
DTD1	Cluster 1
DTX2	Cluster 1
DTX3	Cluster 1
DUS1L	Cluster 1
DUS3L	Cluster 1
DUSP12	Cluster 1
DUSP22	Cluster 1
DUSP28	Cluster 1
DVL3	Cluster 1
DYNLL2	Cluster 1
DYNLRB1	Cluster 1
DYNLT1	Cluster 1
E2F4	Cluster 1
E4F1	Cluster 1
EAF1	Cluster 1
EBAG9	Cluster 1
EBF4	Cluster 1
EBNA1BP2	Cluster 1
ECD	Cluster 1
EDA	Cluster 1
EDC3	Cluster 1
EDC4	Cluster 1
EDF1	Cluster 1
EEF1A1	Cluster 1
EEF1B2	Cluster 1
EEF1D	Cluster 1
EEF1E1	Cluster 1
EEF1G	Cluster 1
EEFSEC	Cluster 1
EFNA1	Cluster 1
EFS	Cluster 1
EFTUD2	Cluster 1
EGLN2	Cluster 1
EGR3	Cluster 1
EHMT1	Cluster 1
EHMT2	Cluster 1
EI24	Cluster 1
EIF1AD	Cluster 1
EIF1B	Cluster 1
EIF2A	Cluster 1
EIF2AK4	Cluster 1
EIF2B1	Cluster 1
EIF2B2	Cluster 1
EIF2B4	Cluster 1
EIF2B5	Cluster 1
EIF2D	Cluster 1
EIF2S3	Cluster 1
EIF3B	Cluster 1
EIF3C (assigned to LOC102409347 [confidence: 1])	Cluster 1
EIF3D	Cluster 1
EIF3E	Cluster 1
EIF3F	Cluster 1
EIF3G	Cluster 1
EIF3H	Cluster 1
EIF3I	Cluster 1
EIF3K	Cluster 1
EIF3L	Cluster 1
EIF3M	Cluster 1
EIF4A2	Cluster 1
EIF4A3	Cluster 1
EIF4B	Cluster 1
EIF4E2	Cluster 1
EIF4ENIF1	Cluster 1
EIF4G1	Cluster 1
EIF4H	Cluster 1
EIF5A	Cluster 1
ELAC1	Cluster 1
ELAC2	Cluster 1
ELAVL1	Cluster 1
ELF3	Cluster 1
ELMO3	Cluster 1
ELMOD3	Cluster 1
ELMSAN1	Cluster 1
ELOF1	Cluster 1
ELP2	Cluster 1
ELP3	Cluster 1
EMC10	Cluster 1
EMC4	Cluster 1
EMC6	Cluster 1
EMD	Cluster 1
EME1	Cluster 1
EMG1	Cluster 1
EML3	Cluster 1
ENDOV	Cluster 1
ENOPH1	Cluster 1
ENSA	Cluster 1
ENTHD2	Cluster 1
ENTPD7/MSTRG.21893	Cluster 1
EPCAM	Cluster 1
EPHX3	Cluster 1
ERAL1	Cluster 1
ERAS	Cluster 1
ERBB2	Cluster 1
ERBB3	Cluster 1
ERCC1	Cluster 1
ERCC2	Cluster 1
ERCC3	Cluster 1
ERCC6	Cluster 1
ERF	Cluster 1
ERGIC1	Cluster 1
ERGIC2	Cluster 1
ERGIC3	Cluster 1
ERH	Cluster 1
ERLIN2	Cluster 1
ERMARD	Cluster 1
ERN1	Cluster 1
ERN2	Cluster 1
ERP29	Cluster 1
ESYT2	Cluster 1
ETV4	Cluster 1
EVC2	Cluster 1
EVL	Cluster 1
EXD2	Cluster 1
EXD3	Cluster 1
EXOC2	Cluster 1
EXOC7	Cluster 1
EXOSC1	Cluster 1
EXOSC2	Cluster 1
EXOSC3	Cluster 1
EXOSC4	Cluster 1
EXOSC5	Cluster 1
EXOSC6	Cluster 1
EXOSC7	Cluster 1
EXOSC9	Cluster 1
EYA3	Cluster 1
EZH1	Cluster 1
F11R	Cluster 1
F8A1	Cluster 1
FAIM	Cluster 1
FAM122A	Cluster 1
FAM122B	Cluster 1
FAM133B	Cluster 1
FAM134A	Cluster 1
FAM134C	Cluster 1
FAM149B1	Cluster 1
FAM160B2	Cluster 1
FAM168B	Cluster 1
FAM175B	Cluster 1
FAM189B	Cluster 1
FAM193B	Cluster 1
FAM195B	Cluster 1
FAM200B	Cluster 1
FAM203A	Cluster 1
FAM206A	Cluster 1
FAM207A	Cluster 1
FAM20C	Cluster 1
FAM219B	Cluster 1
FAM32A	Cluster 1
FAM3B	Cluster 1
FAM50A	Cluster 1
FAM65A	Cluster 1
FAM69C	Cluster 1
FAM73B	Cluster 1
FAM76A	Cluster 1
FAM84A	Cluster 1
FAM89B	Cluster 1
FAM96B	Cluster 1
FAM98C	Cluster 1
FAN1	Cluster 1
FANCA	Cluster 1
FANCC	Cluster 1
FANCE	Cluster 1
FANCG	Cluster 1
FAP	Cluster 1
FARP2	Cluster 1
FARSA	Cluster 1
FARSB	Cluster 1
FASTK	Cluster 1
FASTKD1	Cluster 1
FAU	Cluster 1
FBL	Cluster 1
FBLIM1	Cluster 1
FBLN2	Cluster 1
FBLN7	Cluster 1
FBRS	Cluster 1
FBRSL1	Cluster 1
FBXL12	Cluster 1
FBXL15	Cluster 1
FBXL19	Cluster 1
FBXL2	Cluster 1
FBXL6	Cluster 1
FBXL8	Cluster 1
FBXO11	Cluster 1
FBXO22	Cluster 1
FBXO25 (assigned to LOC102391701 [confidence: 1])	Cluster 1
FBXO34	Cluster 1
FBXO4 (assigned to LOC102410378 [confidence: 1])	Cluster 1
FBXO42	Cluster 1
FBXO44	Cluster 1
FBXO46	Cluster 1
FBXO6	Cluster 1
FBXW4	Cluster 1
FBXW8	Cluster 1
FCHSD1	Cluster 1
FDX1L	Cluster 1
FGD1	Cluster 1
FGFR1OP2	Cluster 1
FIBP	Cluster 1
FIGF	Cluster 1
FIS1	Cluster 1
FIZ1	Cluster 1
FKBP4	Cluster 1
FKBP8	Cluster 1
FKRP	Cluster 1
FLAD1	Cluster 1
FLOT1	Cluster 1
FMO4	Cluster 1
FN3KRP	Cluster 1
FNBP4	Cluster 1
FNDC1	Cluster 1
FOXJ2	Cluster 1
FOXK1	Cluster 1
FOXO4	Cluster 1
FOXP4	Cluster 1
FOXRED1	Cluster 1
FPGS	Cluster 1
FRG1	Cluster 1
FTSJ1	Cluster 1
FTSJ2	Cluster 1
FUBP3	Cluster 1
FUK	Cluster 1
FUS	Cluster 1
FXN	Cluster 1
FZD2	Cluster 1
FZD5	Cluster 1
FZR1	Cluster 1
G6PC3	Cluster 1
GABARAP	Cluster 1
GABPB1	Cluster 1
GADD45GIP1	Cluster 1
GAK	Cluster 1
GALNT10	Cluster 1
GALNT16	Cluster 1
GALT	Cluster 1
GANAB	Cluster 1
GARS	Cluster 1
GAS2L1	Cluster 1
GATC	Cluster 1
GBA2	Cluster 1
GBGT1	Cluster 1
GCN1L1	Cluster 1
GDI2	Cluster 1
GEMIN2	Cluster 1
GEMIN8	Cluster 1
GFRA4	Cluster 1
GGA1	Cluster 1
GGA3	Cluster 1
GGPS1	Cluster 1
GID8	Cluster 1
GIGYF1	Cluster 1
GIGYF2	Cluster 1
GINS3	Cluster 1
GIPC1	Cluster 1
GLE1	Cluster 1
GLI1	Cluster 1
GLIS3	Cluster 1
GLOD4	Cluster 1
GLT8D1	Cluster 1
GLTPD1	Cluster 1
GLTSCR2	Cluster 1
GMEB1	Cluster 1
GMPPA	Cluster 1
GMPR2	Cluster 1
GNB1	Cluster 1
GNB2	Cluster 1
GNB2L1	Cluster 1
GNL1	Cluster 1
GNL3	Cluster 1
GNL3L	Cluster 1
GNPTG	Cluster 1
GOLPH3	Cluster 1
GON4L/MSTRG.22332	Cluster 1
GON4L/MSTRG.22333	Cluster 1
GORAB	Cluster 1
GOSR2	Cluster 1
GPAA1	Cluster 1
GPALPP1	Cluster 1
GPANK1	Cluster 1
GPATCH1	Cluster 1
GPATCH11	Cluster 1
GPBP1L1	Cluster 1
GPHN	Cluster 1
GPKOW	Cluster 1
GPN1	Cluster 1
GPN2	Cluster 1
GPN3	Cluster 1
GPR107	Cluster 1
GPR108	Cluster 1
GPR137	Cluster 1
GPR160	Cluster 1
GPR56	Cluster 1
GPS1	Cluster 1
GPS2	Cluster 1
GPT2	Cluster 1
GPX7	Cluster 1
GRAMD4	Cluster 1
GRB7	Cluster 1
GRIPAP1	Cluster 1
GRP	Cluster 1
GRWD1	Cluster 1
GSK3A	Cluster 1
GTF2H3	Cluster 1
GTF2H4	Cluster 1
GTF2H5	Cluster 1
GTF3A	Cluster 1
GTF3C1	Cluster 1
GTF3C2	Cluster 1
GTF3C6	Cluster 1
GTPBP1	Cluster 1
GTPBP2	Cluster 1
GTPBP3	Cluster 1
GTPBP4	Cluster 1
GYG2	Cluster 1
HAUS1	Cluster 1
HAUS5	Cluster 1
HAUS7	Cluster 1
HAUS8	Cluster 1
HAX1	Cluster 1
HDAC1	Cluster 1
HDAC2	Cluster 1
HDAC3	Cluster 1
HDAC5	Cluster 1
HDAC6	Cluster 1
HDAC7	Cluster 1
HDGF	Cluster 1
HECTD4/MSTRG.19647	Cluster 1
HECW1	Cluster 1
HEMK1	Cluster 1
HEXDC	Cluster 1
HEXIM1	Cluster 1
HGS	Cluster 1
HID1	Cluster 1
HIF3A	Cluster 1
HINFP	Cluster 1
HIVEP1	Cluster 1
HMG20A	Cluster 1
HMG20B	Cluster 1
HMGB3	Cluster 1
HMGN1 (assigned to LOC102407677 [confidence: 1])	Cluster 1
HMGN4	Cluster 1
HMGXB4	Cluster 1
HN1L	Cluster 1
HNRNPA0	Cluster 1
HNRNPA1	Cluster 1
HNRNPA2B1	Cluster 1
HNRNPAB	Cluster 1
HNRNPH1	Cluster 1
HNRNPH3	Cluster 1
HNRNPK	Cluster 1
HNRNPL	Cluster 1
HNRNPM	Cluster 1
HNRNPR	Cluster 1
HNRNPU	Cluster 1
HNRNPUL1	Cluster 1
HNRNPUL2	Cluster 1
HOOK1	Cluster 1
HOXA1	Cluster 1
HOXA10	Cluster 1
HOXA11	Cluster 1
HOXB5	Cluster 1
HOXB8	Cluster 1
HOXD10	Cluster 1
HPS1	Cluster 1
HPS4	Cluster 1
HRAS	Cluster 1
HS1BP3	Cluster 1
HSBP1	Cluster 1
HSCB	Cluster 1
HSD11B1L	Cluster 1
HSF4	Cluster 1
HSP90AA1	Cluster 1
HSPB6	Cluster 1
HSPBAP1	Cluster 1
HSPBP1	Cluster 1
HTR6	Cluster 1
HTRA2	Cluster 1
HTT	Cluster 1
HYAL3	Cluster 1
HYI	Cluster 1
HYPK	Cluster 1
IDUA	Cluster 1
IFFO1	Cluster 1
IFITM5	Cluster 1
IFRD2	Cluster 1
IFT20	Cluster 1
IFT43	Cluster 1
IGSF9	Cluster 1
IK	Cluster 1
IKBKB	Cluster 1
IKZF4	Cluster 1
IL11RA	Cluster 1
IL17D	Cluster 1
IL6R	Cluster 1
ILF2	Cluster 1
ILKAP	Cluster 1
IMMP1L	Cluster 1
IMP3	Cluster 1
IMP4	Cluster 1
IMPDH2	Cluster 1
ING4	Cluster 1
ING5	Cluster 1
INIP	Cluster 1
INO80B	Cluster 1
INO80C	Cluster 1
INO80E	Cluster 1
INPP1	Cluster 1
INPP5B	Cluster 1
INPP5E	Cluster 1
INPP5K	Cluster 1
INPPL1	Cluster 1
INTS1	Cluster 1
INTS10	Cluster 1
INTS3	Cluster 1
INTS4	Cluster 1
INTS5	Cluster 1
INTS9	Cluster 1
INVS	Cluster 1
IP6K1	Cluster 1
IP6K2	Cluster 1
IPO8	Cluster 1
IPO9	Cluster 1
IQCC	Cluster 1
IRAK1	Cluster 1
IRF2	Cluster 1
IRF2BP2	Cluster 1
IRF6	Cluster 1
ISCA2	Cluster 1
ISLR	Cluster 1
IST1	Cluster 1
ISY1 (assigned to LOC102394666 [confidence: 1])	Cluster 1
ITFG2	Cluster 1
ITFG3	Cluster 1
ITGA10	Cluster 1
ITGA3	Cluster 1
ITGB1BP1	Cluster 1
ITGB4	Cluster 1
ITM2B	Cluster 1
ITPA	Cluster 1
JADE2	Cluster 1
JAG2	Cluster 1
JAZF1	Cluster 1
JKAMP	Cluster 1
JMJD6	Cluster 1
JMJD8	Cluster 1
JRK	Cluster 1
JRKL	Cluster 1
JTB	Cluster 1
KANSL2	Cluster 1
KANSL3	Cluster 1
KAT2A	Cluster 1
KAT5	Cluster 1
KAT8	Cluster 1
KCNMB3	Cluster 1
KCNN1	Cluster 1
KCTD13	Cluster 1
KCTD15	Cluster 1
KCTD17	Cluster 1
KCTD5	Cluster 1
KDELR1	Cluster 1
KDELR3	Cluster 1
KDF1 (assigned to LOC102400421 [confidence: 1])	Cluster 1
KDM1A	Cluster 1
KDM2A	Cluster 1
KDM4B	Cluster 1
KDM5C	Cluster 1
KDM8	Cluster 1
KEAP1	Cluster 1
KHDRBS1	Cluster 1
KHSRP	Cluster 1
KIAA0020	Cluster 1
KIAA0319L	Cluster 1
KIAA0907	Cluster 1
KIAA1143	Cluster 1
KIAA1191	Cluster 1
KIAA1211L	Cluster 1
KIAA1279	Cluster 1
KIAA1429	Cluster 1
KIAA1522	Cluster 1
KIAA2013	Cluster 1
KIF26A	Cluster 1
KIFC2	Cluster 1
KLC2	Cluster 1
KLC4	Cluster 1
KLF16	Cluster 1
KLHDC2	Cluster 1
KLHDC4	Cluster 1
KLHDC8B	Cluster 1
KLHL12	Cluster 1
KLHL18	Cluster 1
KLHL2	Cluster 1
KLHL22	Cluster 1
KLHL26	Cluster 1
KLHL36	Cluster 1
KLHL5	Cluster 1
KMT2B	Cluster 1
KMT2D	Cluster 1
KNOP1	Cluster 1
KPTN	Cluster 1
KRI1	Cluster 1
KRIT1	Cluster 1
KRTCAP2	Cluster 1
KRTCAP3	Cluster 1
KSR2	Cluster 1
KXD1	Cluster 1
L3MBTL1	Cluster 1
L3MBTL2	Cluster 1
LAD1	Cluster 1
LAGE3	Cluster 1
LAMTOR4	Cluster 1
LAMTOR5	Cluster 1
LAPTM4A	Cluster 1
LARP4B	Cluster 1
LARP7	Cluster 1
LCLAT1	Cluster 1
LDB1	Cluster 1
LDLRAP1	Cluster 1
LDOC1L	Cluster 1
LEMD2	Cluster 1
LENG1	Cluster 1
LENG8	Cluster 1
LEPRE1	Cluster 1
LEPREL2	Cluster 1
LETMD1	Cluster 1
LGR4	Cluster 1
LGR5	Cluster 1
LIG3	Cluster 1
LIN7B	Cluster 1
LLGL2	Cluster 1
LMAN2	Cluster 1
LMAN2L	Cluster 1
LMBR1L	Cluster 1
LMF2	Cluster 1
LOC102388894	Cluster 1
LOC102388905	Cluster 1
LOC102388965	Cluster 1
LOC102389008	Cluster 1
LOC102389028	Cluster 1
LOC102389038	Cluster 1
LOC102389113	Cluster 1
LOC102389117	Cluster 1
LOC102389229	Cluster 1
LOC102389235	Cluster 1
LOC102389258	Cluster 1
LOC102389314	Cluster 1
LOC102389347	Cluster 1
LOC102389429	Cluster 1
LOC102389431	Cluster 1
LOC102389460	Cluster 1
LOC102389468	Cluster 1
LOC102389559	Cluster 1
LOC102389580	Cluster 1
LOC102389587	Cluster 1
LOC102389670	Cluster 1
LOC102389727	Cluster 1
LOC102389767	Cluster 1
LOC102389771	Cluster 1
LOC102389839	Cluster 1
LOC102389848	Cluster 1
LOC102389903	Cluster 1
LOC102389957	Cluster 1
LOC102390235	Cluster 1
LOC102390287	Cluster 1
LOC102390355	Cluster 1
LOC102390370	Cluster 1
LOC102390427	Cluster 1
LOC102390531	Cluster 1
LOC102390545	Cluster 1
LOC102390594	Cluster 1
LOC102390628	Cluster 1
LOC102390658	Cluster 1
LOC102390669	Cluster 1
LOC102390768	Cluster 1
LOC102390781	Cluster 1
LOC102390782	Cluster 1
LOC102390880	Cluster 1
LOC102390903	Cluster 1
LOC102390905	Cluster 1
LOC102390988	Cluster 1
LOC102390991	Cluster 1
LOC102391011	Cluster 1
LOC102391105	Cluster 1
LOC102391118	Cluster 1
LOC102391210	Cluster 1
LOC102391278	Cluster 1
LOC102391348	Cluster 1
LOC102391359	Cluster 1
LOC102391362	Cluster 1
LOC102391373	Cluster 1
LOC102391403	Cluster 1
LOC102391451	Cluster 1
LOC102391533	Cluster 1
LOC102391593	Cluster 1
LOC102391618	Cluster 1
LOC102391638	Cluster 1
LOC102391736	Cluster 1
LOC102391766	Cluster 1
LOC102391840	Cluster 1
LOC102391930	Cluster 1
LOC102391981	Cluster 1
LOC102391983	Cluster 1
LOC102391995	Cluster 1
LOC102392002	Cluster 1
LOC102392003	Cluster 1
LOC102392151	Cluster 1
LOC102392190	Cluster 1
LOC102392339	Cluster 1
LOC102392351	Cluster 1
LOC102392377	Cluster 1
LOC102392397	Cluster 1
LOC102392464	Cluster 1
LOC102392477	Cluster 1
LOC102392640	Cluster 1
LOC102392707	Cluster 1
LOC102392830	Cluster 1
LOC102392960	Cluster 1
LOC102393036	Cluster 1
LOC102393045	Cluster 1
LOC102393081	Cluster 1
LOC102393125	Cluster 1
LOC102393194	Cluster 1
LOC102393361	Cluster 1
LOC102393403	Cluster 1
LOC102393404	Cluster 1
LOC102393412	Cluster 1
LOC102393521	Cluster 1
LOC102393617	Cluster 1
LOC102393618	Cluster 1
LOC102393672	Cluster 1
LOC102393676	Cluster 1
LOC102393693	Cluster 1
LOC102393734	Cluster 1
LOC102393837	Cluster 1
LOC102393855	Cluster 1
LOC102393861	Cluster 1
LOC102393934	Cluster 1
LOC102393937	Cluster 1
LOC102393941	Cluster 1
LOC102393950	Cluster 1
LOC102394187	Cluster 1
LOC102394262	Cluster 1
LOC102394272	Cluster 1
LOC102394277	Cluster 1
LOC102394358	Cluster 1
LOC102394407	Cluster 1
LOC102394410	Cluster 1
LOC102394431	Cluster 1
LOC102394446	Cluster 1
LOC102394479	Cluster 1
LOC102394560	Cluster 1
LOC102394567	Cluster 1
LOC102394573	Cluster 1
LOC102394650	Cluster 1
LOC102394683	Cluster 1
LOC102394770	Cluster 1
LOC102394779	Cluster 1
LOC102394806	Cluster 1
LOC102394813	Cluster 1
LOC102394862	Cluster 1
LOC102394952	Cluster 1
LOC102394989	Cluster 1
LOC102395011	Cluster 1
LOC102395120	Cluster 1
LOC102395126	Cluster 1
LOC102395206	Cluster 1
LOC102395211	Cluster 1
LOC102395316	Cluster 1
LOC102395334	Cluster 1
LOC102395426	Cluster 1
LOC102395437	Cluster 1
LOC102395497	Cluster 1
LOC102395534	Cluster 1
LOC102395543	Cluster 1
LOC102395545	Cluster 1
LOC102395713	Cluster 1
LOC102395755	Cluster 1
LOC102395767	Cluster 1
LOC102395769	Cluster 1
LOC102395812	Cluster 1
LOC102395852	Cluster 1
LOC102395865	Cluster 1
LOC102395867	Cluster 1
LOC102395892	Cluster 1
LOC102395897	Cluster 1
LOC102395920	Cluster 1
LOC102395981	Cluster 1
LOC102396002	Cluster 1
LOC102396078	Cluster 1
LOC102396160	Cluster 1
LOC102396184	Cluster 1
LOC102396281	Cluster 1
LOC102396288	Cluster 1
LOC102396397	Cluster 1
LOC102396432	Cluster 1
LOC102396583	Cluster 1
LOC102396585	Cluster 1
LOC102396646	Cluster 1
LOC102396654	Cluster 1
LOC102396756	Cluster 1
LOC102396794	Cluster 1
LOC102396816	Cluster 1
LOC102396984	Cluster 1
LOC102397099	Cluster 1
LOC102397117	Cluster 1
LOC102397141	Cluster 1
LOC102397313	Cluster 1
LOC102397421	Cluster 1
LOC102397474	Cluster 1
LOC102397476	Cluster 1
LOC102397507	Cluster 1
LOC102397527	Cluster 1
LOC102397541	Cluster 1
LOC102397546	Cluster 1
LOC102397652	Cluster 1
LOC102397670	Cluster 1
LOC102397708	Cluster 1
LOC102397867	Cluster 1
LOC102397965	Cluster 1
LOC102398106	Cluster 1
LOC102398168	Cluster 1
LOC102398174	Cluster 1
LOC102398177	Cluster 1
LOC102398178	Cluster 1
LOC102398180	Cluster 1
LOC102398207	Cluster 1
LOC102398220	Cluster 1
LOC102398325	Cluster 1
LOC102398353	Cluster 1
LOC102398394	Cluster 1
LOC102398492	Cluster 1
LOC102398614	Cluster 1
LOC102398643	Cluster 1
LOC102398704	Cluster 1
LOC102398730	Cluster 1
LOC102398805	Cluster 1
LOC102398821	Cluster 1
LOC102398824	Cluster 1
LOC102398906	Cluster 1
LOC102398917	Cluster 1
LOC102398921	Cluster 1
LOC102399075	Cluster 1
LOC102399092	Cluster 1
LOC102399143	Cluster 1
LOC102399245	Cluster 1
LOC102399247	Cluster 1
LOC102399263	Cluster 1
LOC102399272	Cluster 1
LOC102399344	Cluster 1
LOC102399361	Cluster 1
LOC102399377	Cluster 1
LOC102399535	Cluster 1
LOC102399586	Cluster 1
LOC102399611	Cluster 1
LOC102399699	Cluster 1
LOC102399797	Cluster 1
LOC102399917	Cluster 1
LOC102399925	Cluster 1
LOC102399939	Cluster 1
LOC102400015	Cluster 1
LOC102400074	Cluster 1
LOC102400087	Cluster 1
LOC102400116	Cluster 1
LOC102400225	Cluster 1
LOC102400237	Cluster 1
LOC102400285	Cluster 1
LOC102400320	Cluster 1
LOC102400339	Cluster 1
LOC102400349	Cluster 1
LOC102400352	Cluster 1
LOC102400385	Cluster 1
LOC102400473	Cluster 1
LOC102400553	Cluster 1
LOC102400556	Cluster 1
LOC102400558	Cluster 1
LOC102400661	Cluster 1
LOC102400692	Cluster 1
LOC102400764	Cluster 1
LOC102400771	Cluster 1
LOC102400779	Cluster 1
LOC102400878	Cluster 1
LOC102400933	Cluster 1
LOC102400976	Cluster 1
LOC102400985	Cluster 1
LOC102400987	Cluster 1
LOC102401107	Cluster 1
LOC102401216	Cluster 1
LOC102401297	Cluster 1
LOC102401343	Cluster 1
LOC102401509	Cluster 1
LOC102401514	Cluster 1
LOC102401652	Cluster 1
LOC102401711	Cluster 1
LOC102401838	Cluster 1
LOC102401846	Cluster 1
LOC102401848	Cluster 1
LOC102402005	Cluster 1
LOC102402058	Cluster 1
LOC102402060	Cluster 1
LOC102402064	Cluster 1
LOC102402110	Cluster 1
LOC102402227	Cluster 1
LOC102402246	Cluster 1
LOC102402278	Cluster 1
LOC102402478	Cluster 1
LOC102402752	Cluster 1
LOC102402825	Cluster 1
LOC102402970	Cluster 1
LOC102403034	Cluster 1
LOC102403035	Cluster 1
LOC102403072	Cluster 1
LOC102403125	Cluster 1
LOC102403146	Cluster 1
LOC102403152	Cluster 1
LOC102403154	Cluster 1
LOC102403246	Cluster 1
LOC102403249	Cluster 1
LOC102403254	Cluster 1
LOC102403265	Cluster 1
LOC102403354	Cluster 1
LOC102403355	Cluster 1
LOC102403473	Cluster 1
LOC102403579	Cluster 1
LOC102403615	Cluster 1
LOC102403617	Cluster 1
LOC102403622	Cluster 1
LOC102403642	Cluster 1
LOC102403679	Cluster 1
LOC102403682	Cluster 1
LOC102403684	Cluster 1
LOC102403686	Cluster 1
LOC102403854	Cluster 1
LOC102403886	Cluster 1
LOC102403924	Cluster 1
LOC102403999	Cluster 1
LOC102404007	Cluster 1
LOC102404139	Cluster 1
LOC102404277	Cluster 1
LOC102404292	Cluster 1
LOC102404324	Cluster 1
LOC102404447	Cluster 1
LOC102404468	Cluster 1
LOC102404484	Cluster 1
LOC102404513	Cluster 1
LOC102404514	Cluster 1
LOC102404544	Cluster 1
LOC102404641	Cluster 1
LOC102404648	Cluster 1
LOC102404685	Cluster 1
LOC102404774	Cluster 1
LOC102404822	Cluster 1
LOC102404855	Cluster 1
LOC102404974	Cluster 1
LOC102404976	Cluster 1
LOC102404977	Cluster 1
LOC102404992	Cluster 1
LOC102405036	Cluster 1
LOC102405039	Cluster 1
LOC102405086	Cluster 1
LOC102405146	Cluster 1
LOC102405167	Cluster 1
LOC102405238	Cluster 1
LOC102405299	Cluster 1
LOC102405301	Cluster 1
LOC102405302	Cluster 1
LOC102405303	Cluster 1
LOC102405394	Cluster 1
LOC102405416	Cluster 1
LOC102405459	Cluster 1
LOC102405512	Cluster 1
LOC102405552	Cluster 1
LOC102405561	Cluster 1
LOC102405586	Cluster 1
LOC102405642	Cluster 1
LOC102405657	Cluster 1
LOC102405714	Cluster 1
LOC102405732	Cluster 1
LOC102405739	Cluster 1
LOC102405747	Cluster 1
LOC102405748	Cluster 1
LOC102405776	Cluster 1
LOC102405833	Cluster 1
LOC102405971	Cluster 1
LOC102405975	Cluster 1
LOC102406053	Cluster 1
LOC102406088	Cluster 1
LOC102406090	Cluster 1
LOC102406161	Cluster 1
LOC102406166	Cluster 1
LOC102406199	Cluster 1
LOC102406203	Cluster 1
LOC102406218	Cluster 1
LOC102406298	Cluster 1
LOC102406320	Cluster 1
LOC102406378	Cluster 1
LOC102406432	Cluster 1
LOC102406502	Cluster 1
LOC102406555	Cluster 1
LOC102406580	Cluster 1
LOC102406607	Cluster 1
LOC102406611	Cluster 1
LOC102406680	Cluster 1
LOC102406720	Cluster 1
LOC102406722	Cluster 1
LOC102406739	Cluster 1
LOC102406753	Cluster 1
LOC102406763	Cluster 1
LOC102406798	Cluster 1
LOC102406828	Cluster 1
LOC102406850	Cluster 1
LOC102406945	Cluster 1
LOC102406947	Cluster 1
LOC102407109	Cluster 1
LOC102407139	Cluster 1
LOC102407168	Cluster 1
LOC102407247	Cluster 1
LOC102407252	Cluster 1
LOC102407270	Cluster 1
LOC102407444	Cluster 1
LOC102407499	Cluster 1
LOC102407599	Cluster 1
LOC102407622	Cluster 1
LOC102407668	Cluster 1
LOC102407700	Cluster 1
LOC102407741	Cluster 1
LOC102407766	Cluster 1
LOC102407772	Cluster 1
LOC102407807	Cluster 1
LOC102407875	Cluster 1
LOC102407989	Cluster 1
LOC102408031	Cluster 1
LOC102408113	Cluster 1
LOC102408165	Cluster 1
LOC102408177	Cluster 1
LOC102408184	Cluster 1
LOC102408240	Cluster 1
LOC102408242	Cluster 1
LOC102408333	Cluster 1
LOC102408536	Cluster 1
LOC102408751	Cluster 1
LOC102408771	Cluster 1
LOC102408801	Cluster 1
LOC102408811	Cluster 1
LOC102408860	Cluster 1
LOC102408876	Cluster 1
LOC102408935	Cluster 1
LOC102408955	Cluster 1
LOC102408976	Cluster 1
LOC102408994	Cluster 1
LOC102409120	Cluster 1
LOC102409138	Cluster 1
LOC102409165	Cluster 1
LOC102409214	Cluster 1
LOC102409241	Cluster 1
LOC102409319	Cluster 1
LOC102409336	Cluster 1
LOC102409511	Cluster 1
LOC102409517	Cluster 1
LOC102409527	Cluster 1
LOC102409532	Cluster 1
LOC102409561	Cluster 1
LOC102409654	Cluster 1
LOC102409657	Cluster 1
LOC102409732	Cluster 1
LOC102409740	Cluster 1
LOC102409753	Cluster 1
LOC102409847	Cluster 1
LOC102409849	Cluster 1
LOC102409851	Cluster 1
LOC102409874	Cluster 1
LOC102409912	Cluster 1
LOC102409967	Cluster 1
LOC102409979	Cluster 1
LOC102410127	Cluster 1
LOC102410171	Cluster 1
LOC102410172	Cluster 1
LOC102410178	Cluster 1
LOC102410188	Cluster 1
LOC102410214	Cluster 1
LOC102410229	Cluster 1
LOC102410232	Cluster 1
LOC102410254	Cluster 1
LOC102410300	Cluster 1
LOC102410303	Cluster 1
LOC102410314	Cluster 1
LOC102410372	Cluster 1
LOC102410405	Cluster 1
LOC102410436	Cluster 1
LOC102410453	Cluster 1
LOC102410517	Cluster 1
LOC102410590	Cluster 1
LOC102410629	Cluster 1
LOC102410664	Cluster 1
LOC102410700	Cluster 1
LOC102410747	Cluster 1
LOC102410756	Cluster 1
LOC102410773	Cluster 1
LOC102410900	Cluster 1
LOC102410968	Cluster 1
LOC102410969	Cluster 1
LOC102410978	Cluster 1
LOC102411080	Cluster 1
LOC102411128	Cluster 1
LOC102411181	Cluster 1
LOC102411188	Cluster 1
LOC102411200	Cluster 1
LOC102411298	Cluster 1
LOC102411340	Cluster 1
LOC102411402	Cluster 1
LOC102411408	Cluster 1
LOC102411438	Cluster 1
LOC102411461	Cluster 1
LOC102411588	Cluster 1
LOC102411604	Cluster 1
LOC102411624	Cluster 1
LOC102411666	Cluster 1
LOC102411715	Cluster 1
LOC102411749	Cluster 1
LOC102411848	Cluster 1
LOC102411902	Cluster 1
LOC102411979	Cluster 1
LOC102411996	Cluster 1
LOC102412029	Cluster 1
LOC102412032	Cluster 1
LOC102412045	Cluster 1
LOC102412062	Cluster 1
LOC102412064	Cluster 1
LOC102412072	Cluster 1
LOC102412142	Cluster 1
LOC102412170	Cluster 1
LOC102412219	Cluster 1
LOC102412254	Cluster 1
LOC102412258	Cluster 1
LOC102412271	Cluster 1
LOC102412397	Cluster 1
LOC102412406	Cluster 1
LOC102412419	Cluster 1
LOC102412461	Cluster 1
LOC102412511	Cluster 1
LOC102412557	Cluster 1
LOC102412637	Cluster 1
LOC102412661	Cluster 1
LOC102412676	Cluster 1
LOC102412702	Cluster 1
LOC102412746	Cluster 1
LOC102412811	Cluster 1
LOC102412838	Cluster 1
LOC102412841	Cluster 1
LOC102412965	Cluster 1
LOC102412980	Cluster 1
LOC102413141	Cluster 1
LOC102413159	Cluster 1
LOC102413317	Cluster 1
LOC102413408	Cluster 1
LOC102413423	Cluster 1
LOC102413479	Cluster 1
LOC102413491	Cluster 1
LOC102413752	Cluster 1
LOC102413789	Cluster 1
LOC102413790	Cluster 1
LOC102413802	Cluster 1
LOC102413819	Cluster 1
LOC102413843	Cluster 1
LOC102413877	Cluster 1
LOC102413993	Cluster 1
LOC102414127	Cluster 1
LOC102414131	Cluster 1
LOC102414132	Cluster 1
LOC102414167	Cluster 1
LOC102414186	Cluster 1
LOC102414243	Cluster 1
LOC102414352	Cluster 1
LOC102414455	Cluster 1
LOC102414460	Cluster 1
LOC102414574	Cluster 1
LOC102414692	Cluster 1
LOC102414718	Cluster 1
LOC102414721	Cluster 1
LOC102414727	Cluster 1
LOC102414750	Cluster 1
LOC102414763	Cluster 1
LOC102414806	Cluster 1
LOC102414860	Cluster 1
LOC102414923	Cluster 1
LOC102414953	Cluster 1
LOC102415034	Cluster 1
LOC102415145	Cluster 1
LOC102415253	Cluster 1
LOC102415281	Cluster 1
LOC102415369	Cluster 1
LOC102415617	Cluster 1
LOC102415693	Cluster 1
LOC102415696	Cluster 1
LOC102415752	Cluster 1
LOC102415795	Cluster 1
LOC102415809	Cluster 1
LOC102415814	Cluster 1
LOC102415839	Cluster 1
LOC102415877	Cluster 1
LOC102415962	Cluster 1
LOC102416003	Cluster 1
LOC102416055	Cluster 1
LOC102416064	Cluster 1
LOC102416067	Cluster 1
LOC102416107	Cluster 1
LOC102416132	Cluster 1
LOC102416134	Cluster 1
LOC102416229	Cluster 1
LOC102416295	Cluster 1
LOC102416357	Cluster 1
LOC102416455	Cluster 1
LOC102416456	Cluster 1
LOC102416458	Cluster 1
LOC102416503	Cluster 1
LOC102416565	Cluster 1
LOC102416608	Cluster 1
LOC102416634	Cluster 1
LOC102416655	Cluster 1
LPIN3	Cluster 1
LRFN3	Cluster 1
LRIG1	Cluster 1
LRP10	Cluster 1
LRPAP1	Cluster 1
LRRC1	Cluster 1
LRRC14	Cluster 1
LRRC38	Cluster 1
LRRC41	Cluster 1
LRRC42	Cluster 1
LRRC45	Cluster 1
LRRC47	Cluster 1
LRRC57	Cluster 1
LRRC61	Cluster 1
LRRC8A	Cluster 1
LRRC8E	Cluster 1
LRRK1	Cluster 1
LRWD1	Cluster 1
LSM1	Cluster 1
LSM10	Cluster 1
LSM11	Cluster 1
LSM14A	Cluster 1
LSM3	Cluster 1
LSM4	Cluster 1
LSM5	Cluster 1
LSM7	Cluster 1
LSR	Cluster 1
LTBP3	Cluster 1
LTBR	Cluster 1
LUC7L	Cluster 1
LUC7L2	Cluster 1
LUC7L3	Cluster 1
LY6G5B	Cluster 1
LYPD6	Cluster 1
LYPLA2	Cluster 1
LYSMD1	Cluster 1
LZIC	Cluster 1
LZTR1	Cluster 1
LZTS2	Cluster 1
MAD2L2	Cluster 1
MAFK	Cluster 1
MAGIX	Cluster 1
MAGOH	Cluster 1
MAN1B1	Cluster 1
MAN2C1	Cluster 1
MANBAL	Cluster 1
MAP1LC3A	Cluster 1
MAP1LC3B	Cluster 1
MAP2K2	Cluster 1
MAP2K4	Cluster 1
MAP2K5	Cluster 1
MAP3K4	Cluster 1
MAP7	Cluster 1
MAPK1	Cluster 1
MAPK3	Cluster 1
MAPK7	Cluster 1
MARCH5	Cluster 1
MARK2	Cluster 1
MARK4	Cluster 1
MARS	Cluster 1
MARVELD3	Cluster 1
MAST2	Cluster 1
MAT2A	Cluster 1
MAU2	Cluster 1
MAVS	Cluster 1
MAZ	Cluster 1
MBD3	Cluster 1
MBD6	Cluster 1
MBTD1	Cluster 1
MCAT	Cluster 1
MCM3AP	Cluster 1
MCOLN2	Cluster 1
MCRS1	Cluster 1
MCTS1	Cluster 1
MCUR1	Cluster 1
MDC1	Cluster 1
MDK	Cluster 1
MDP1	Cluster 1
MEAF6	Cluster 1
MECOM	Cluster 1
MECP2	Cluster 1
MED10	Cluster 1
MED11	Cluster 1
MED12	Cluster 1
MED16	Cluster 1
MED18	Cluster 1
MED19	Cluster 1
MED20	Cluster 1
MED21	Cluster 1
MED22	Cluster 1
MED24	Cluster 1
MED25	Cluster 1
MED27	Cluster 1
MED29	Cluster 1
MED4	Cluster 1
MED7	Cluster 1
MED8	Cluster 1
MED9	Cluster 1
MEF2BNB	Cluster 1
MEN1	Cluster 1
MEPCE	Cluster 1
MESDC2	Cluster 1
MET	Cluster 1
METAP1D	Cluster 1
METTL13	Cluster 1
METTL14	Cluster 1
METTL17	Cluster 1
METTL18	Cluster 1
METTL20	Cluster 1
METTL22	Cluster 1
METTL3	Cluster 1
METTL8	Cluster 1
MFAP1	Cluster 1
MFN1	Cluster 1
MFSD3	Cluster 1
MFSD5	Cluster 1
MFSD8	Cluster 1
MGAT4A	Cluster 1
MGAT4C	Cluster 1
MGEA5	Cluster 1
MGRN1	Cluster 1
MIB2	Cluster 1
MICALL1	Cluster 1
MIEF1	Cluster 1
MIEN1	Cluster 1
MIER2	Cluster 1
MIIP	Cluster 1
MKKS	Cluster 1
MKL1	Cluster 1
MKL2	Cluster 1
MKS1	Cluster 1
MLF2	Cluster 1
MLLT1	Cluster 1
MLLT4	Cluster 1
MLLT6	Cluster 1
MLST8	Cluster 1
MLX	Cluster 1
MMS19	Cluster 1
MOB2/MSTRG.40683	Cluster 1
MOCOS	Cluster 1
MOCS3	Cluster 1
MORC2	Cluster 1
MOSPD3	Cluster 1
MPDU1	Cluster 1
MPG	Cluster 1
MPND	Cluster 1
MPPE1	Cluster 1
MPPED2	Cluster 1
MPV17	Cluster 1
MPZL1	Cluster 1
MRI1	Cluster 1
MRM1	Cluster 1
MRP63	Cluster 1
MRPL10	Cluster 1
MRPL14	Cluster 1
MRPL20	Cluster 1
MRPL22	Cluster 1
MRPL27	Cluster 1
MRPL28	Cluster 1
MRPL38	Cluster 1
MRPL4	Cluster 1
MRPL40	Cluster 1
MRPL41	Cluster 1
MRPL44	Cluster 1
MRPL45	Cluster 1
MRPL47	Cluster 1
MRPL49	Cluster 1
MRPL50	Cluster 1
MRPL54	Cluster 1
MRPL9	Cluster 1
MRPS10	Cluster 1
MRPS12	Cluster 1
MRPS14	Cluster 1
MRPS16	Cluster 1
MRPS2	Cluster 1
MRPS22	Cluster 1
MRPS23	Cluster 1
MRPS24	Cluster 1
MRPS26	Cluster 1
MRPS27	Cluster 1
MRPS31	Cluster 1
MRPS9	Cluster 1
MRTO4	Cluster 1
MSANTD2	Cluster 1
MSL1	Cluster 1
MSL3	Cluster 1
MSMP	Cluster 1
MSS51	Cluster 1
MSTRG.1087	Cluster 1
MSTRG.11227	Cluster 1
MSTRG.12768	Cluster 1
MSTRG.14724	Cluster 1
MSTRG.16801	Cluster 1
MSTRG.20078	Cluster 1
MSTRG.20546	Cluster 1
MSTRG.20634	Cluster 1
MSTRG.20804	Cluster 1
MSTRG.20940	Cluster 1
MSTRG.21003	Cluster 1
MSTRG.21743	Cluster 1
MSTRG.21915	Cluster 1
MSTRG.22382	Cluster 1
MSTRG.29259	Cluster 1
MSTRG.318	Cluster 1
MSTRG.39869	Cluster 1
MSTRG.42674	Cluster 1
MSTRG.47785	Cluster 1
MSTRG.48736	Cluster 1
MSTRG.4963	Cluster 1
MSTRG.54481	Cluster 1
MSTRG.5750	Cluster 1
MSTRG.59648	Cluster 1
MSTRG.64157	Cluster 1
MSTRG.66090	Cluster 1
MSTRG.66500	Cluster 1
MSTRG.82078	Cluster 1
MSTRG.85401	Cluster 1
MSX1	Cluster 1
MTA1	Cluster 1
MTA2	Cluster 1
MTCP1	Cluster 1
MTERF	Cluster 1
MTERFD2	Cluster 1
MTERFD3	Cluster 1
MTF1	Cluster 1
MTFMT	Cluster 1
MTFP1	Cluster 1
MTG1	Cluster 1
MTHFR	Cluster 1
MTIF2	Cluster 1
MTIF3	Cluster 1
MTMR1	Cluster 1
MTMR11	Cluster 1
MTMR3	Cluster 1
MTRR	Cluster 1
MUC1	Cluster 1
MUC13	Cluster 1
MUS81	Cluster 1
MVB12A	Cluster 1
MXRA8	Cluster 1
MYBBP1A	Cluster 1
MYC	Cluster 1
MYPOP	Cluster 1
MZF1	Cluster 1
N4BP2L1	Cluster 1
NAA10	Cluster 1
NAA38	Cluster 1
NAA60	Cluster 1
NAB2	Cluster 1
NABP2	Cluster 1
NACA	Cluster 1
NACC1	Cluster 1
NAGK	Cluster 1
NAIF1	Cluster 1
NAP1L1/gene7216	Cluster 1
NAPA	Cluster 1
NAPG	Cluster 1
NARF	Cluster 1
NARFL	Cluster 1
NARS	Cluster 1
NAT10	Cluster 1
NAT9	Cluster 1
NBL1	Cluster 1
NBN	Cluster 1
NCBP2	Cluster 1
NCKAP5L	Cluster 1
NCL	Cluster 1
NCLN	Cluster 1
NCOA5	Cluster 1
NCOA6	Cluster 1
NCOR1	Cluster 1
NCSTN	Cluster 1
NDOR1	Cluster 1
NDST2	Cluster 1
NEDD8	Cluster 1
NEK8	Cluster 1
NELFA	Cluster 1
NENF	Cluster 1
NEURL4	Cluster 1
NFATC2IP	Cluster 1
NFATC4	Cluster 1
NFKBIL1	Cluster 1
NFRKB	Cluster 1
NFX1	Cluster 1
NFYB	Cluster 1
NFYC	Cluster 1
NHEJ1	Cluster 1
NHP2	Cluster 1
NHP2L1	Cluster 1
NHS	Cluster 1
NICN1	Cluster 1
NIF3L1	Cluster 1
NIFK	Cluster 1
NIPSNAP3A	Cluster 1
NISCH	Cluster 1
NKD2	Cluster 1
NKTR	Cluster 1
NLE1	Cluster 1
NLGN2	Cluster 1
NME3	Cluster 1
NME6	Cluster 1
NMT1	Cluster 1
NOB1	Cluster 1
NOC2L	Cluster 1
NOC3L	Cluster 1
NOC4L	Cluster 1
NOL12	Cluster 1
NOL6	Cluster 1
NOL9	Cluster 1
NOLC1	Cluster 1
NONO	Cluster 1
NOP14	Cluster 1
NOP16	Cluster 1
NOP2	Cluster 1
NOP56	Cluster 1
NOSIP	Cluster 1
NOXA1	Cluster 1
NPAS2	Cluster 1
NPDC1	Cluster 1
NPEPL1	Cluster 1
NPFF	Cluster 1
NPM3	Cluster 1
NPR2	Cluster 1
NPRL2	Cluster 1
NPRL3	Cluster 1
NR1D1	Cluster 1
NR1H2	Cluster 1
NR2C2	Cluster 1
NR2C2AP	Cluster 1
NR2F1	Cluster 1
NRADD (assigned to LOC102394491 [confidence: 1])	Cluster 1
NRBP1	Cluster 1
NRD1	Cluster 1
NRDE2	Cluster 1
NRG2	Cluster 1
NRTN/MSTRG.63779	Cluster 1
NSA2	Cluster 1
[truncated: 13,754 more rows]
