# Supplementary material for: A Gene Expression Atlas of the Domestic Water Buffalo (Bubalus bubalis)
Source: Front Genet. 2019 Jul 24;10:668. doi: 10.3389/fgene.2019.00668 (PMC6689995; doi:10.3389/fgene.2019.00668)
Supplement: Supplementary file 12 [file Table_12.xlsx]

## Sheet: Sheet1
Supplementary Table 12. Buffalo and sheep forestomach cluster comparison.
genes in buffalo cluster 21	genes in sheep cluster 13	genes common to both sheep and buffalo			genes in buffalo cluster 21 that are not in sheep cluster 13	is this gene found in another sheep cluster?		genes in sheep cluster 13 that are not in buffalo cluster 21	is this gene found in another buffalo cluster?
A2ML1	ADGRF4	BNIPL			A2ML1	sheep cluster 33		ADGRF4	no
ACSF2	AIM1	COL17A1			ACSF2	sheep cluster 33		AIM1	no
AQP5	ALOX15B	DAPL1			AQP5	no		ALOX15B	buffalo cluster 124
BNIPL	ANKRD35	DENND2C			CA1	sheep cluster 33		ANKRD35	buffalo no class
CA1	ANXA1	DSC2			CBR3	no		ANXA1	buffalo no class
CBR3	AQP3	DSG3			CIDEA	no		AQP3	buffalo no class
CIDEA	ARRDC4	DSP			ENDOU	sheep cluster 33		ARRDC4	no
COL17A1	ASPRV1	ECM1			ETHE1	sheep cluster 244		ASPRV1	no
DAPL1	ATG9B	EPHA1			GJB2	sheep cluster 33		ATG9B	buffalo cluster 2
DENND2C	ATP12A	EVPL			GLRX	sheep cluster 95		ATP12A	buffalo cluster 1
DSC2	ATP6V1B1	FAM83C			GPR115	no		ATP6V1B1	buffalo no class
DSG3	AVPI1	FAM83G			GSR	no		AVPI1	no
DSP	BNIPL	GJB6			HR	no		BPIFB6	buffalo cluster 62
ECM1	BPIFB6	GPR87			IL1F10	sheep cluster 1		C1orf106	no
ENDOU	C1orf106	GRHL1			IL20RB	no		C1orf116	no
EPHA1	C1orf116	GRHL3			IL36A	sheep cluster 33		C2orf54	no
ETHE1	C2orf54	KRT15			IL36RN	sheep cluster 33		C6orf132	no
EVPL	C6orf132	KRT23			IMPA2	sheep cluster 33		CD177	buffalo cluster 23
FAM83C	CD177	KRT5			IVL	no		CEACAM19	no
FAM83G	CEACAM19	KRT78			KLK13	no		CHP1	buffalo no class
GJB2	CHP1	KRT80			KRT14	sheep cluster 43		CLCA2	no
GJB6	CLCA2	LYPD2			KRT17	sheep cluster 33		CLDN17	buffalo no class
GLRX	CLDN17	LYPD3			KRT6A	no		CLIC3	buffalo no class
GPR115	CLIC3	MPZL2			LGALS7B	no		CNFN	buffalo cluster 83
GPR87	CNFN	OVOL1			LYPD5	sheep cluster 33		CRNN	buffalo cluster 83
GRHL1	COL17A1	PERP			OTUB2	no		CYP4F22	no
GRHL3	CRNN	PGLYRP3			PAX9	sheep cluster 33		DLK2	no
GSR	CYP4F22	PGLYRP4			PKP1	no		DUOX1	no
HR	DAPL1	PITX1			PLA2G4E	sheep cluster 33		DUSP14	buffalo no class
IL1F10	DENND2C	PKP3			POU2F3	no		ECHDC1	no
IL20RB	DLK2	S100A2			PPIF	sheep cluster 33		EDAR	no
IL36A	DSC2	SERPINB5			PRDX6	sheep cluster 33		EFS	buffalo cluster 1
IL36RN	DSG3	SFN			QPCT	no		EMP1	no
IMPA2	DSP	SOWAHC			RAB25	sheep cluster 39		EPHB3	no
IVL	DUOX1	SPINK5			SERPINB13	sheep cluster 33		EPHX3	buffalo cluster 1
KLK13	DUSP14	TMEM40			SERPINB4	no		EPS8L1	buffalo no class
KRT14	ECHDC1	TMPRSS11A			SIRT6	sheep cluster 33		ESD	buffalo no class
KRT15	ECM1	TMPRSS11D			SLC25A21	no		FAM110A	no
KRT17	EDAR	TMPRSS13			SLC6A4	sheep cluster 23		GGT6	buffalo cluster 2
KRT23	EFS	TP63			SLC9A3	sheep cluster 33		GJA1	no
KRT5	EMP1	TPMT			SMPDL3B	sheep cluster 34		GSDMC	no
KRT6A	EPHA1	TPRG1			TGM1	sheep cluster 33		HEBP2	buffalo no class
KRT78	EPHB3	TRIM29			TGM3	sheep cluster 33		HOPX	no
KRT80	EPHX3	ZNF750			TGM5	no		IL1RL2	no
LGALS7B	EPS8L1				TMEM79	sheep cluster 33		JUP	buffalo cluster 144
LYPD2	ESD				VSIG10L	no		KCTD1	buffalo cluster 2
LYPD3	EVPL				VSIG8	no		KCTD11	no
LYPD5	FAM110A							KCTD5	buffalo cluster 1
MPZL2	FAM83C							KLC3	buffalo no class
OTUB2	FAM83G							KRTDAP	buffalo cluster 33
OVOL1	GGT6							LCN10	no
PAX9	GJA1							LPAR6	no
PERP	GJB6							LPIN3	buffalo cluster 1
PGLYRP3	GPR87							LYPD6	buffalo cluster 1
PGLYRP4	GRHL1							MARCH3	buffalo no class
PITX1	GRHL3							MPZL3	buffalo cluster 144
PKP1	GSDMC							MUC21	buffalo cluster 124
PKP3	HEBP2							NCCRP1	buffalo cluster 62
PLA2G4E	HOPX							NCOA6	buffalo cluster 1
POU2F3	IL1RL2							NECTIN1	no
PPIF	JUP							NECTIN4	no
PRDX6	KCTD1							NIPAL2	buffalo no class
QPCT	KCTD11							OR51E1	no
RAB25	KCTD5							PADI1	buffalo cluster 62
S100A2	KLC3							PARD6G	buffalo no class
SERPINB13	KRT15							PCBD2	no
SERPINB4	KRT23							PDLIM2	no
SERPINB5	KRT5							PHLDA3	buffalo cluster 144
SFN	KRT78							PHLDB3	buffalo cluster 144
SIRT6	KRT80							PLCD1	buffalo cluster 144
SLC25A21	KRTDAP							PLEKHN1	no
SLC6A4	LCN10							PNLIPRP3	buffalo cluster 107
SLC9A3	LPAR6							PPL	buffalo cluster 83
SMPDL3B	LPIN3							PPP1R13L	buffalo cluster 86
SOWAHC	LYPD2							PRSS22	buffalo cluster 124
SPINK5	LYPD3							PRSS27	buffalo cluster 62
TGM1	LYPD6							PSORS1C2	buffalo cluster 83
TGM3	MARCH3							PTGR1	no
TGM5	MPZL2							PTK6	buffalo cluster 264
TMEM40	MPZL3							RAPGEFL1	buffalo cluster 248
TMEM79	MUC21							RARG	buffalo cluster 44
TMPRSS11A	NCCRP1							REEP4	no
TMPRSS11D	NCOA6							RGS12	buffalo cluster 144
TMPRSS13	NECTIN1							RHOV	no
TP63	NECTIN4							RNF39	buffalo cluster 1
TPMT	NIPAL2							S100A16	buffalo no class
TPRG1	OR51E1							SCEL	buffalo cluster 83
TRIM29	OVOL1							SDR16C5	buffalo no class
VSIG10L	PADI1							SERPINB12	buffalo cluster 33
VSIG8	PARD6G							SH2D4A	no
ZNF750	PCBD2							SLC34A3	buffalo cluster 13
	PDLIM2							SLURP1	buffalo cluster 107
	PERP							SNX31	no
	PGLYRP3							SOX15	buffalo cluster 1
	PGLYRP4							SPNS2	no
	PHLDA3							SPRR3	buffalo cluster 83
	PHLDB3							SULT2B1	buffalo cluster 83
	PITX1							SYTL1	no
	PKP3							TACSTD2	buffalo no class
	PLCD1							TGFA	no
	PLEKHN1							TMPRSS11B	no
	PNLIPRP3							TMPRSS11E	buffalo cluster 83
	PPL							TP53I13	buffalo cluster 1
	PPP1R13L							TRIM62	no
	PRSS22							TUFT1	buffalo no class
	PRSS27							UPK3B	buffalo cluster 141
	PSORS1C2							VAX2	no
	PTGR1							VTCN1	buffalo cluster 90
	PTK6							WNT10A	buffalo cluster 2
	RAPGEFL1							ZBTB7C	buffalo no class
	RARG							ZNF185	no
	REEP4
	RGS12
	RHOV
	RNF39
	S100A16
	S100A2
	SCEL
	SDR16C5
	SERPINB12
	SERPINB5
	SFN
	SH2D4A
	SLC34A3
	SLURP1
	SNX31
	SOWAHC
	SOX15
	SPINK5
	SPNS2
	SPRR3
	SULT2B1
	SYTL1
	TACSTD2
	TGFA
	TMEM40
	TMPRSS11A
	TMPRSS11B
	TMPRSS11D
	TMPRSS11E
	TMPRSS13
	TP53I13
	TP63
	TPMT
	TPRG1
	TRIM29
	TRIM62
	TUFT1
	UPK3B
	VAX2
	VTCN1
	WNT10A
	ZBTB7C
	ZNF185
	ZNF750
