# Supplementary material for: A Gene Expression Atlas of the Domestic Water Buffalo (Bubalus bubalis)
Source: Front Genet. 2019 Jul 24;10:668. doi: 10.3389/fgene.2019.00668 (PMC6689995; doi:10.3389/fgene.2019.00668)
Supplement: Supplementary file 13 [file Table_13.xlsx]

## Sheet: Sheet1
Supplementary Table 13. lncRNAs within each co-expression cluster.
Gene name	Cluster number
MSTRG.10444	Cluster 1
MSTRG.10496	Cluster 1
MSTRG.10552	Cluster 1
MSTRG.10555	Cluster 1
MSTRG.10587	Cluster 1
MSTRG.10734	Cluster 1
MSTRG.10774	Cluster 1
MSTRG.10895	Cluster 1
MSTRG.11143	Cluster 1
MSTRG.11528	Cluster 1
MSTRG.11537	Cluster 1
MSTRG.11620	Cluster 1
MSTRG.11727	Cluster 1
MSTRG.11729	Cluster 1
MSTRG.11736	Cluster 1
MSTRG.11944	Cluster 1
MSTRG.12161	Cluster 1
MSTRG.12335	Cluster 1
MSTRG.1234	Cluster 1
MSTRG.12592	Cluster 1
MSTRG.12663	Cluster 1
MSTRG.12951	Cluster 1
MSTRG.13664	Cluster 1
MSTRG.13971	Cluster 1
MSTRG.14266	Cluster 1
MSTRG.1427	Cluster 1
MSTRG.1429	Cluster 1
MSTRG.1433	Cluster 1
MSTRG.14618	Cluster 1
MSTRG.14654	Cluster 1
MSTRG.1470|from_goat	Cluster 1
MSTRG.1509	Cluster 1
MSTRG.15138	Cluster 1
MSTRG.158	Cluster 1
MSTRG.15897	Cluster 1
MSTRG.15996	Cluster 1
MSTRG.16072	Cluster 1
MSTRG.16202	Cluster 1
MSTRG.16204	Cluster 1
MSTRG.1638	Cluster 1
MSTRG.16473	Cluster 1
MSTRG.16543	Cluster 1
MSTRG.16791	Cluster 1
MSTRG.16918	Cluster 1
MSTRG.17019	Cluster 1
MSTRG.17097	Cluster 1
MSTRG.1715	Cluster 1
MSTRG.17183	Cluster 1
MSTRG.17194	Cluster 1
MSTRG.1722	Cluster 1
MSTRG.17262	Cluster 1
MSTRG.17333	Cluster 1
MSTRG.17370	Cluster 1
MSTRG.17456	Cluster 1
MSTRG.17854	Cluster 1
MSTRG.17902	Cluster 1
MSTRG.17918|from_goat	Cluster 1
MSTRG.18050	Cluster 1
MSTRG.18082	Cluster 1
MSTRG.18098	Cluster 1
MSTRG.18129	Cluster 1
MSTRG.18171	Cluster 1
MSTRG.18172	Cluster 1
MSTRG.18255	Cluster 1
MSTRG.18295	Cluster 1
MSTRG.18339	Cluster 1
MSTRG.18401	Cluster 1
MSTRG.18521	Cluster 1
MSTRG.18700	Cluster 1
MSTRG.18795	Cluster 1
MSTRG.18845	Cluster 1
MSTRG.18894	Cluster 1
MSTRG.18916	Cluster 1
MSTRG.1896	Cluster 1
MSTRG.19183	Cluster 1
MSTRG.19193	Cluster 1
MSTRG.1920	Cluster 1
MSTRG.19709	Cluster 1
MSTRG.19730	Cluster 1
MSTRG.19955	Cluster 1
MSTRG.20171	Cluster 1
MSTRG.20187	Cluster 1
MSTRG.20229	Cluster 1
MSTRG.20278	Cluster 1
MSTRG.20291	Cluster 1
MSTRG.20649	Cluster 1
MSTRG.20790	Cluster 1
MSTRG.20793	Cluster 1
MSTRG.20928	Cluster 1
MSTRG.20931	Cluster 1
MSTRG.21182	Cluster 1
MSTRG.21359	Cluster 1
MSTRG.2137	Cluster 1
MSTRG.21373	Cluster 1
MSTRG.21870	Cluster 1
MSTRG.21899	Cluster 1
MSTRG.22049	Cluster 1
MSTRG.22099	Cluster 1
MSTRG.22131	Cluster 1
MSTRG.22428	Cluster 1
MSTRG.22569|from_sheep	Cluster 1
MSTRG.22620	Cluster 1
MSTRG.22760	Cluster 1
MSTRG.22766	Cluster 1
MSTRG.22802	Cluster 1
MSTRG.22829	Cluster 1
MSTRG.23045	Cluster 1
MSTRG.23166	Cluster 1
MSTRG.23192	Cluster 1
MSTRG.23262	Cluster 1
MSTRG.23307	Cluster 1
MSTRG.23325	Cluster 1
MSTRG.23518	Cluster 1
MSTRG.23648	Cluster 1
MSTRG.23710	Cluster 1
MSTRG.23732	Cluster 1
MSTRG.23740	Cluster 1
MSTRG.23761	Cluster 1
MSTRG.23799	Cluster 1
MSTRG.24001	Cluster 1
MSTRG.24200	Cluster 1
MSTRG.24283	Cluster 1
MSTRG.24346	Cluster 1
MSTRG.24356	Cluster 1
MSTRG.24601	Cluster 1
MSTRG.24720	Cluster 1
MSTRG.24733	Cluster 1
MSTRG.24893	Cluster 1
MSTRG.24904	Cluster 1
MSTRG.24911	Cluster 1
MSTRG.24975	Cluster 1
MSTRG.25050	Cluster 1
MSTRG.2592	Cluster 1
MSTRG.25974	Cluster 1
MSTRG.26171	Cluster 1
MSTRG.265	Cluster 1
MSTRG.26864	Cluster 1
MSTRG.27363	Cluster 1
MSTRG.27478	Cluster 1
MSTRG.27544	Cluster 1
MSTRG.27631	Cluster 1
MSTRG.27728	Cluster 1
MSTRG.27754	Cluster 1
MSTRG.28027	Cluster 1
MSTRG.28539	Cluster 1
MSTRG.2885	Cluster 1
MSTRG.28970	Cluster 1
MSTRG.29352	Cluster 1
MSTRG.2962	Cluster 1
MSTRG.29766	Cluster 1
MSTRG.29789	Cluster 1
MSTRG.29826	Cluster 1
MSTRG.30024	Cluster 1
MSTRG.30219	Cluster 1
MSTRG.30275	Cluster 1
MSTRG.30550	Cluster 1
MSTRG.30637	Cluster 1
MSTRG.30764	Cluster 1
MSTRG.31102	Cluster 1
MSTRG.3190	Cluster 1
MSTRG.32184	Cluster 1
MSTRG.32377	Cluster 1
MSTRG.32407	Cluster 1
MSTRG.32598	Cluster 1
MSTRG.32993	Cluster 1
MSTRG.33444	Cluster 1
MSTRG.33638	Cluster 1
MSTRG.33760	Cluster 1
MSTRG.34114	Cluster 1
MSTRG.34158	Cluster 1
MSTRG.34200	Cluster 1
MSTRG.34226	Cluster 1
MSTRG.34372	Cluster 1
MSTRG.3448	Cluster 1
MSTRG.3467	Cluster 1
MSTRG.34777	Cluster 1
MSTRG.3480	Cluster 1
MSTRG.34959	Cluster 1
MSTRG.34967	Cluster 1
MSTRG.35663	Cluster 1
MSTRG.36053	Cluster 1
MSTRG.3623|from_goat	Cluster 1
MSTRG.36518	Cluster 1
MSTRG.3679	Cluster 1
MSTRG.37116	Cluster 1
MSTRG.37182	Cluster 1
MSTRG.37575	Cluster 1
MSTRG.37580	Cluster 1
MSTRG.37780	Cluster 1
MSTRG.38460	Cluster 1
MSTRG.38476	Cluster 1
MSTRG.38845	Cluster 1
MSTRG.39036	Cluster 1
MSTRG.39116	Cluster 1
MSTRG.39415	Cluster 1
MSTRG.39545	Cluster 1
MSTRG.39606	Cluster 1
MSTRG.39729	Cluster 1
MSTRG.39809	Cluster 1
MSTRG.39852	Cluster 1
MSTRG.39858	Cluster 1
MSTRG.4022	Cluster 1
MSTRG.40407	Cluster 1
MSTRG.40410	Cluster 1
MSTRG.40986	Cluster 1
MSTRG.40987	Cluster 1
MSTRG.41161	Cluster 1
MSTRG.41321	Cluster 1
MSTRG.41547	Cluster 1
MSTRG.41785	Cluster 1
MSTRG.41835	Cluster 1
MSTRG.41914	Cluster 1
MSTRG.42136	Cluster 1
MSTRG.42322	Cluster 1
MSTRG.43781	Cluster 1
MSTRG.44602	Cluster 1
MSTRG.44683	Cluster 1
MSTRG.44783	Cluster 1
MSTRG.44954	Cluster 1
MSTRG.4541	Cluster 1
MSTRG.46016	Cluster 1
MSTRG.46332	Cluster 1
MSTRG.4660	Cluster 1
MSTRG.46759	Cluster 1
MSTRG.47127	Cluster 1
MSTRG.4742	Cluster 1
MSTRG.4755	Cluster 1
MSTRG.4761|from_sheep	Cluster 1
MSTRG.47708	Cluster 1
MSTRG.48360	Cluster 1
MSTRG.48494	Cluster 1
MSTRG.48599	Cluster 1
MSTRG.48982	Cluster 1
MSTRG.49392	Cluster 1
MSTRG.49504	Cluster 1
MSTRG.49506	Cluster 1
MSTRG.49671	Cluster 1
MSTRG.50111	Cluster 1
MSTRG.5022	Cluster 1
MSTRG.50805	Cluster 1
MSTRG.51203	Cluster 1
MSTRG.51306	Cluster 1
MSTRG.51326	Cluster 1
MSTRG.51339	Cluster 1
MSTRG.51365	Cluster 1
MSTRG.5164	Cluster 1
MSTRG.51754	Cluster 1
MSTRG.51820	Cluster 1
MSTRG.52052	Cluster 1
MSTRG.52685	Cluster 1
MSTRG.52743	Cluster 1
MSTRG.5282	Cluster 1
MSTRG.52886	Cluster 1
MSTRG.5354	Cluster 1
MSTRG.53662	Cluster 1
MSTRG.5389	Cluster 1
MSTRG.54153	Cluster 1
MSTRG.54254	Cluster 1
MSTRG.54462	Cluster 1
MSTRG.55120	Cluster 1
MSTRG.55622	Cluster 1
MSTRG.56853	Cluster 1
MSTRG.57184	Cluster 1
MSTRG.57442	Cluster 1
MSTRG.5746	Cluster 1
MSTRG.58088	Cluster 1
MSTRG.5894	Cluster 1
MSTRG.58946	Cluster 1
MSTRG.60374	Cluster 1
MSTRG.60377	Cluster 1
MSTRG.60545	Cluster 1
MSTRG.60735	Cluster 1
MSTRG.6093	Cluster 1
MSTRG.6105	Cluster 1
MSTRG.6111	Cluster 1
MSTRG.61809	Cluster 1
MSTRG.62003	Cluster 1
MSTRG.62263	Cluster 1
MSTRG.62931	Cluster 1
MSTRG.63227	Cluster 1
MSTRG.63387	Cluster 1
MSTRG.63563	Cluster 1
MSTRG.6375	Cluster 1
MSTRG.63777	Cluster 1
MSTRG.64336	Cluster 1
MSTRG.64860	Cluster 1
MSTRG.64944	Cluster 1
MSTRG.65257	Cluster 1
MSTRG.6529	Cluster 1
MSTRG.65472	Cluster 1
MSTRG.65646	Cluster 1
MSTRG.66059	Cluster 1
MSTRG.66607	Cluster 1
MSTRG.66939	Cluster 1
MSTRG.67767	Cluster 1
MSTRG.68139	Cluster 1
MSTRG.68170	Cluster 1
MSTRG.68423	Cluster 1
MSTRG.68817	Cluster 1
MSTRG.6899	Cluster 1
MSTRG.69146	Cluster 1
MSTRG.69179	Cluster 1
MSTRG.69232	Cluster 1
MSTRG.70002	Cluster 1
MSTRG.70050	Cluster 1
MSTRG.70056	Cluster 1
MSTRG.70235	Cluster 1
MSTRG.70539	Cluster 1
MSTRG.70550	Cluster 1
MSTRG.70701	Cluster 1
MSTRG.70879	Cluster 1
MSTRG.709	Cluster 1
MSTRG.70955	Cluster 1
MSTRG.71439	Cluster 1
MSTRG.7154	Cluster 1
MSTRG.71565	Cluster 1
MSTRG.7163	Cluster 1
MSTRG.71842	Cluster 1
MSTRG.72194	Cluster 1
MSTRG.72202	Cluster 1
MSTRG.72361	Cluster 1
MSTRG.72726	Cluster 1
MSTRG.72770	Cluster 1
MSTRG.73074	Cluster 1
MSTRG.73080	Cluster 1
MSTRG.73508	Cluster 1
MSTRG.74010	Cluster 1
MSTRG.7408	Cluster 1
MSTRG.7582	Cluster 1
MSTRG.75893	Cluster 1
MSTRG.7590	Cluster 1
MSTRG.7594	Cluster 1
MSTRG.76007	Cluster 1
MSTRG.76070	Cluster 1
MSTRG.76090	Cluster 1
MSTRG.7649	Cluster 1
MSTRG.76536	Cluster 1
MSTRG.76965	Cluster 1
MSTRG.76984	Cluster 1
MSTRG.77232	Cluster 1
MSTRG.77404	Cluster 1
MSTRG.77892	Cluster 1
MSTRG.7815	Cluster 1
MSTRG.78461	Cluster 1
MSTRG.78483	Cluster 1
MSTRG.79022	Cluster 1
MSTRG.79075	Cluster 1
MSTRG.79258	Cluster 1
MSTRG.79514	Cluster 1
MSTRG.79680	Cluster 1
MSTRG.79758	Cluster 1
MSTRG.79876	Cluster 1
MSTRG.80020	Cluster 1
MSTRG.80102	Cluster 1
MSTRG.80363	Cluster 1
MSTRG.80438	Cluster 1
MSTRG.80683	Cluster 1
MSTRG.80705	Cluster 1
MSTRG.8125	Cluster 1
MSTRG.81277	Cluster 1
MSTRG.81960	Cluster 1
MSTRG.82123	Cluster 1
MSTRG.82127	Cluster 1
MSTRG.82205	Cluster 1
MSTRG.82535	Cluster 1
MSTRG.82574	Cluster 1
MSTRG.83058	Cluster 1
MSTRG.83434	Cluster 1
MSTRG.83494	Cluster 1
MSTRG.83556	Cluster 1
MSTRG.83642	Cluster 1
MSTRG.83653	Cluster 1
MSTRG.83670	Cluster 1
MSTRG.84009	Cluster 1
MSTRG.84121	Cluster 1
MSTRG.84533|from_sheep	Cluster 1
MSTRG.84966	Cluster 1
MSTRG.85463	Cluster 1
MSTRG.8553	Cluster 1
MSTRG.85885|from_sheep	Cluster 1
MSTRG.8760	Cluster 1
MSTRG.8874	Cluster 1
MSTRG.8940	Cluster 1
MSTRG.9357	Cluster 1
MSTRG.9664	Cluster 1
XLOC_006123|from_cattle	Cluster 1
XLOC_009792|from_cattle	Cluster 1
XLOC_012007|from_cattle	Cluster 1
XLOC_019926|from_cattle	Cluster 1
XLOC_028324|from_cattle	Cluster 1
XLOC_028539|from_cattle	Cluster 1
XLOC_028697|from_cattle	Cluster 1
XLOC_037263|from_cattle	Cluster 1
XLOC_050929|from_cattle	Cluster 1
CAT1523.1|from_human	Cluster 2
MSTRG.10614	Cluster 2
MSTRG.10705	Cluster 2
MSTRG.10746	Cluster 2
MSTRG.10805	Cluster 2
MSTRG.10912	Cluster 2
MSTRG.12137	Cluster 2
MSTRG.14371|from_sheep	Cluster 2
MSTRG.14636|from_sheep	Cluster 2
MSTRG.14645	Cluster 2
MSTRG.14947|from_sheep	Cluster 2
MSTRG.15031|from_sheep	Cluster 2
MSTRG.15970	Cluster 2
MSTRG.16197	Cluster 2
MSTRG.1646	Cluster 2
MSTRG.16714	Cluster 2
MSTRG.16859|from_goat	Cluster 2
MSTRG.16900	Cluster 2
MSTRG.17472	Cluster 2
MSTRG.17613	Cluster 2
MSTRG.18033	Cluster 2
MSTRG.18041	Cluster 2
MSTRG.1813	Cluster 2
MSTRG.18937	Cluster 2
MSTRG.19878	Cluster 2
MSTRG.1991	Cluster 2
MSTRG.19981	Cluster 2
MSTRG.20188	Cluster 2
MSTRG.20349|from_goat	Cluster 2
MSTRG.21072	Cluster 2
MSTRG.21184	Cluster 2
MSTRG.22879	Cluster 2
MSTRG.2290	Cluster 2
MSTRG.22951	Cluster 2
MSTRG.23403	Cluster 2
MSTRG.23720	Cluster 2
MSTRG.24015	Cluster 2
MSTRG.24036	Cluster 2
MSTRG.24409	Cluster 2
MSTRG.25248	Cluster 2
MSTRG.25368	Cluster 2
MSTRG.25501|from_goat	Cluster 2
MSTRG.2623	Cluster 2
MSTRG.26232	Cluster 2
MSTRG.26395	Cluster 2
MSTRG.26681	Cluster 2
MSTRG.27280	Cluster 2
MSTRG.27888	Cluster 2
MSTRG.28092	Cluster 2
MSTRG.28101	Cluster 2
MSTRG.28553	Cluster 2
MSTRG.29004	Cluster 2
MSTRG.29321	Cluster 2
MSTRG.29477	Cluster 2
MSTRG.29694	Cluster 2
MSTRG.30256	Cluster 2
MSTRG.305	Cluster 2
MSTRG.30887	Cluster 2
MSTRG.31511	Cluster 2
MSTRG.32434	Cluster 2
MSTRG.32604	Cluster 2
MSTRG.32995	Cluster 2
MSTRG.33329	Cluster 2
MSTRG.33450	Cluster 2
MSTRG.3450|from_goat	Cluster 2
MSTRG.34780	Cluster 2
MSTRG.34916	Cluster 2
MSTRG.35211	Cluster 2
MSTRG.36195	Cluster 2
MSTRG.36583	Cluster 2
MSTRG.37059	Cluster 2
MSTRG.37567	Cluster 2
MSTRG.38000	Cluster 2
MSTRG.38908	Cluster 2
MSTRG.38909	Cluster 2
MSTRG.39578	Cluster 2
MSTRG.39601	Cluster 2
MSTRG.40274	Cluster 2
MSTRG.40465	Cluster 2
MSTRG.40634	Cluster 2
MSTRG.41040	Cluster 2
MSTRG.41095	Cluster 2
MSTRG.41268	Cluster 2
MSTRG.41768	Cluster 2
MSTRG.41904	Cluster 2
MSTRG.42341	Cluster 2
MSTRG.42546	Cluster 2
MSTRG.42702	Cluster 2
MSTRG.42978	Cluster 2
MSTRG.43110	Cluster 2
MSTRG.43652	Cluster 2
MSTRG.44708	Cluster 2
MSTRG.44828	Cluster 2
MSTRG.45036	Cluster 2
MSTRG.46002	Cluster 2
MSTRG.46430	Cluster 2
MSTRG.46569	Cluster 2
MSTRG.46588	Cluster 2
MSTRG.46749	Cluster 2
MSTRG.46905	Cluster 2
MSTRG.47736	Cluster 2
MSTRG.48048	Cluster 2
MSTRG.4813	Cluster 2
MSTRG.48135|from_sheep	Cluster 2
MSTRG.48172	Cluster 2
MSTRG.48366	Cluster 2
MSTRG.48439|from_sheep	Cluster 2
MSTRG.48468	Cluster 2
MSTRG.48474	Cluster 2
MSTRG.48699	Cluster 2
MSTRG.48791	Cluster 2
MSTRG.50080	Cluster 2
MSTRG.5027	Cluster 2
MSTRG.50816	Cluster 2
MSTRG.50953	Cluster 2
MSTRG.51520	Cluster 2
MSTRG.51847	Cluster 2
MSTRG.51906	Cluster 2
MSTRG.52380	Cluster 2
MSTRG.53047	Cluster 2
MSTRG.53268	Cluster 2
MSTRG.53472	Cluster 2
MSTRG.53491	Cluster 2
MSTRG.54183	Cluster 2
MSTRG.54486	Cluster 2
MSTRG.54557|from_sheep	Cluster 2
MSTRG.54583	Cluster 2
MSTRG.55250	Cluster 2
MSTRG.55342	Cluster 2
MSTRG.55543	Cluster 2
MSTRG.5563	Cluster 2
MSTRG.55990	Cluster 2
MSTRG.56983	Cluster 2
MSTRG.57011	Cluster 2
MSTRG.57235	Cluster 2
MSTRG.57236	Cluster 2
MSTRG.57501	Cluster 2
MSTRG.57621	Cluster 2
MSTRG.57738	Cluster 2
MSTRG.58441|from_sheep	Cluster 2
MSTRG.58463	Cluster 2
MSTRG.58468	Cluster 2
MSTRG.59245	Cluster 2
MSTRG.59731	Cluster 2
MSTRG.598	Cluster 2
MSTRG.59989	Cluster 2
MSTRG.60661	Cluster 2
MSTRG.61271	Cluster 2
MSTRG.62475	Cluster 2
MSTRG.63124	Cluster 2
MSTRG.63458	Cluster 2
MSTRG.63524	Cluster 2
MSTRG.63776	Cluster 2
MSTRG.63794	Cluster 2
MSTRG.63871	Cluster 2
MSTRG.64077	Cluster 2
MSTRG.64577	Cluster 2
MSTRG.64600	Cluster 2
MSTRG.64833	Cluster 2
MSTRG.65496	Cluster 2
MSTRG.65638	Cluster 2
MSTRG.66306	Cluster 2
MSTRG.66481	Cluster 2
MSTRG.67191	Cluster 2
MSTRG.67296	Cluster 2
MSTRG.67658	Cluster 2
MSTRG.67718	Cluster 2
MSTRG.67743	Cluster 2
MSTRG.67764	Cluster 2
MSTRG.67881	Cluster 2
MSTRG.68176	Cluster 2
MSTRG.68304	Cluster 2
MSTRG.6892	Cluster 2
MSTRG.69392	Cluster 2
MSTRG.70021	Cluster 2
MSTRG.70459	Cluster 2
MSTRG.70508	Cluster 2
MSTRG.70609	Cluster 2
MSTRG.71320	Cluster 2
MSTRG.71433	Cluster 2
MSTRG.71559	Cluster 2
MSTRG.71785	Cluster 2
MSTRG.71997	Cluster 2
MSTRG.72050	Cluster 2
MSTRG.72228	Cluster 2
MSTRG.72485	Cluster 2
MSTRG.72697	Cluster 2
MSTRG.73135	Cluster 2
MSTRG.73621	Cluster 2
MSTRG.74331	Cluster 2
MSTRG.74403	Cluster 2
MSTRG.74483	Cluster 2
MSTRG.74514	Cluster 2
MSTRG.74829	Cluster 2
MSTRG.75058	Cluster 2
MSTRG.75080	Cluster 2
MSTRG.75468	Cluster 2
MSTRG.75479	Cluster 2
MSTRG.76154	Cluster 2
MSTRG.76205	Cluster 2
MSTRG.77674	Cluster 2
MSTRG.79270	Cluster 2
MSTRG.79802	Cluster 2
MSTRG.79946	Cluster 2
MSTRG.79952	Cluster 2
MSTRG.79983	Cluster 2
MSTRG.80621	Cluster 2
MSTRG.80656	Cluster 2
MSTRG.80843	Cluster 2
MSTRG.81089	Cluster 2
MSTRG.81249	Cluster 2
MSTRG.81453	Cluster 2
MSTRG.81660	Cluster 2
MSTRG.82090	Cluster 2
MSTRG.82402	Cluster 2
MSTRG.83165	Cluster 2
MSTRG.83426	Cluster 2
MSTRG.84166	Cluster 2
MSTRG.84281	Cluster 2
MSTRG.84491	Cluster 2
MSTRG.84656	Cluster 2
MSTRG.84828	Cluster 2
MSTRG.9440	Cluster 2
MSTRG.9455	Cluster 2
MSTRG.9552	Cluster 2
PRCAT51|from_human	Cluster 2
XLOC_020681|from_cattle	Cluster 2
XLOC_036497|from_cattle	Cluster 2
XLOC_043672|from_cattle	Cluster 2
BRCAT274|from_human	Cluster 3
MSTRG.10123	Cluster 3
MSTRG.10573	Cluster 3
MSTRG.11248	Cluster 3
MSTRG.11524	Cluster 3
MSTRG.12158	Cluster 3
MSTRG.12415	Cluster 3
MSTRG.13125	Cluster 3
MSTRG.13473	Cluster 3
MSTRG.14870	Cluster 3
MSTRG.15775	Cluster 3
MSTRG.15832	Cluster 3
MSTRG.15950	Cluster 3
MSTRG.16516	Cluster 3
MSTRG.16639	Cluster 3
MSTRG.16641	Cluster 3
MSTRG.16758	Cluster 3
MSTRG.16837	Cluster 3
MSTRG.18152	Cluster 3
MSTRG.19162	Cluster 3
MSTRG.19245	Cluster 3
MSTRG.19952|from_goat	Cluster 3
MSTRG.2015	Cluster 3
MSTRG.20516	Cluster 3
MSTRG.20753	Cluster 3
MSTRG.20929	Cluster 3
MSTRG.21960	Cluster 3
MSTRG.22147	Cluster 3
MSTRG.22599	Cluster 3
MSTRG.22833	Cluster 3
MSTRG.22960	Cluster 3
MSTRG.2344	Cluster 3
MSTRG.24659	Cluster 3
MSTRG.25131	Cluster 3
MSTRG.25832|from_goat	Cluster 3
MSTRG.26567	Cluster 3
MSTRG.26587	Cluster 3
MSTRG.27094	Cluster 3
MSTRG.27705	Cluster 3
MSTRG.28234	Cluster 3
MSTRG.30202	Cluster 3
MSTRG.30212	Cluster 3
MSTRG.30227	Cluster 3
MSTRG.30378	Cluster 3
MSTRG.30410	Cluster 3
MSTRG.30593	Cluster 3
MSTRG.3114	Cluster 3
MSTRG.31648	Cluster 3
MSTRG.32090	Cluster 3
MSTRG.32502	Cluster 3
MSTRG.32750	Cluster 3
MSTRG.33006	Cluster 3
MSTRG.33093	Cluster 3
MSTRG.34000	Cluster 3
MSTRG.34529	Cluster 3
MSTRG.35088	Cluster 3
MSTRG.35895	Cluster 3
MSTRG.3597|from_goat	Cluster 3
MSTRG.36054	Cluster 3
MSTRG.36508	Cluster 3
MSTRG.36626	Cluster 3
MSTRG.37011	Cluster 3
MSTRG.37176	Cluster 3
MSTRG.37610	Cluster 3
MSTRG.37994	Cluster 3
MSTRG.38234	Cluster 3
MSTRG.38609	Cluster 3
MSTRG.38827	Cluster 3
MSTRG.39622	Cluster 3
MSTRG.40044	Cluster 3
MSTRG.40145	Cluster 3
MSTRG.40372	Cluster 3
MSTRG.40658	Cluster 3
MSTRG.40836	Cluster 3
MSTRG.41638	Cluster 3
MSTRG.41827	Cluster 3
MSTRG.4211	Cluster 3
MSTRG.42234	Cluster 3
MSTRG.42324	Cluster 3
MSTRG.43298	Cluster 3
MSTRG.43530	Cluster 3
MSTRG.43657	Cluster 3
MSTRG.44447	Cluster 3
MSTRG.44752	Cluster 3
MSTRG.45219	Cluster 3
MSTRG.4613	Cluster 3
MSTRG.46267	Cluster 3
MSTRG.46837	Cluster 3
MSTRG.46892	Cluster 3
MSTRG.46942	Cluster 3
MSTRG.47102	Cluster 3
MSTRG.47151	Cluster 3
MSTRG.48163	Cluster 3
MSTRG.48215	Cluster 3
MSTRG.48627	Cluster 3
MSTRG.50369	Cluster 3
MSTRG.50430	Cluster 3
MSTRG.50693	Cluster 3
MSTRG.50786	Cluster 3
MSTRG.51216	Cluster 3
MSTRG.51398	Cluster 3
MSTRG.51787	Cluster 3
MSTRG.52406	Cluster 3
MSTRG.52577	Cluster 3
MSTRG.52740	Cluster 3
MSTRG.5320|from_goat	Cluster 3
MSTRG.53820	Cluster 3
MSTRG.54499|from_sheep	Cluster 3
MSTRG.55044	Cluster 3
MSTRG.55661	Cluster 3
MSTRG.56490	Cluster 3
MSTRG.5668	Cluster 3
MSTRG.57130	Cluster 3
MSTRG.57716|from_sheep	Cluster 3
MSTRG.59508	Cluster 3
MSTRG.60151	Cluster 3
MSTRG.61631	Cluster 3
MSTRG.61733	Cluster 3
MSTRG.6208|from_goat	Cluster 3
MSTRG.62340	Cluster 3
MSTRG.63073	Cluster 3
MSTRG.63074|from_sheep	Cluster 3
MSTRG.64485	Cluster 3
MSTRG.64563	Cluster 3
MSTRG.64620	Cluster 3
MSTRG.65390	Cluster 3
MSTRG.65432	Cluster 3
MSTRG.66687	Cluster 3
MSTRG.66909	Cluster 3
MSTRG.67404	Cluster 3
MSTRG.68266	Cluster 3
MSTRG.68352	Cluster 3
MSTRG.68600	Cluster 3
MSTRG.68869	Cluster 3
MSTRG.6910	Cluster 3
MSTRG.69745	Cluster 3
MSTRG.71642	Cluster 3
MSTRG.7173	Cluster 3
MSTRG.71864	Cluster 3
MSTRG.7322	Cluster 3
MSTRG.73318	Cluster 3
MSTRG.73554	Cluster 3
MSTRG.74330	Cluster 3
MSTRG.74646	Cluster 3
MSTRG.75126	Cluster 3
MSTRG.75565	Cluster 3
MSTRG.76750	Cluster 3
MSTRG.77344	Cluster 3
MSTRG.77508	Cluster 3
MSTRG.81294	Cluster 3
MSTRG.81990	Cluster 3
MSTRG.83171	Cluster 3
MSTRG.83671	Cluster 3
MSTRG.84011	Cluster 3
MSTRG.84268	Cluster 3
MSTRG.84835	Cluster 3
MSTRG.84927	Cluster 3
MSTRG.84992	Cluster 3
MSTRG.85166	Cluster 3
XLOC_006948|from_cattle	Cluster 3
XLOC_010788|from_cattle	Cluster 3
XLOC_012293|from_cattle	Cluster 3
XLOC_028527|from_cattle	Cluster 3
XLOC_035092|from_cattle	Cluster 3
XLOC_048857|from_cattle	Cluster 3
MSTRG.1161	Cluster 4
MSTRG.143	Cluster 4
MSTRG.1681|from_goat	Cluster 4
MSTRG.16914	Cluster 4
MSTRG.17284	Cluster 4
MSTRG.19627	Cluster 4
MSTRG.19669	Cluster 4
MSTRG.19808	Cluster 4
MSTRG.19824	Cluster 4
MSTRG.1990	Cluster 4
MSTRG.19909	Cluster 4
MSTRG.19928	Cluster 4
MSTRG.20464	Cluster 4
MSTRG.20567	Cluster 4
MSTRG.2062	Cluster 4
MSTRG.21106	Cluster 4
MSTRG.21219	Cluster 4
MSTRG.21241	Cluster 4
MSTRG.21391	Cluster 4
MSTRG.21534	Cluster 4
MSTRG.21605	Cluster 4
MSTRG.2165	Cluster 4
MSTRG.21675	Cluster 4
MSTRG.21910	Cluster 4
MSTRG.21949	Cluster 4
MSTRG.22351	Cluster 4
MSTRG.22581	Cluster 4
MSTRG.22647	Cluster 4
MSTRG.2265	Cluster 4
MSTRG.22847	Cluster 4
MSTRG.2285	Cluster 4
MSTRG.2286	Cluster 4
MSTRG.23557	Cluster 4
MSTRG.25499	Cluster 4
MSTRG.25731	Cluster 4
MSTRG.26253	Cluster 4
MSTRG.26944	Cluster 4
MSTRG.2872	Cluster 4
MSTRG.2888	Cluster 4
MSTRG.299	Cluster 4
MSTRG.29943	Cluster 4
MSTRG.31188	Cluster 4
MSTRG.31194	Cluster 4
MSTRG.36012	Cluster 4
MSTRG.3701|from_goat	Cluster 4
MSTRG.37069	Cluster 4
MSTRG.3939	Cluster 4
MSTRG.41209	Cluster 4
MSTRG.4186	Cluster 4
MSTRG.44286	Cluster 4
MSTRG.44967	Cluster 4
MSTRG.4529	Cluster 4
MSTRG.457|from_sheep	Cluster 4
MSTRG.4682	Cluster 4
MSTRG.4806	Cluster 4
MSTRG.49278	Cluster 4
MSTRG.4957	Cluster 4
MSTRG.50546|from_sheep	Cluster 4
MSTRG.5080	Cluster 4
MSTRG.52804	Cluster 4
MSTRG.53143	Cluster 4
MSTRG.5447	Cluster 4
MSTRG.55763	Cluster 4
MSTRG.5686	Cluster 4
MSTRG.57368	Cluster 4
MSTRG.6329	Cluster 4
MSTRG.65505	Cluster 4
MSTRG.659	Cluster 4
MSTRG.67661	Cluster 4
MSTRG.6805	Cluster 4
MSTRG.68479	Cluster 4
MSTRG.69151	Cluster 4
MSTRG.71248	Cluster 4
MSTRG.7170	Cluster 4
MSTRG.73123	Cluster 4
MSTRG.73326	Cluster 4
MSTRG.75396	Cluster 4
MSTRG.7548	Cluster 4
MSTRG.75926	Cluster 4
MSTRG.77845	Cluster 4
MSTRG.78698	Cluster 4
MSTRG.8069	Cluster 4
MSTRG.81068	Cluster 4
MSTRG.82053	Cluster 4
MSTRG.83086	Cluster 4
MSTRG.83249	Cluster 4
MSTRG.920	Cluster 4
MSTRG.9418	Cluster 4
XLOC_004960|from_cattle	Cluster 4
XLOC_009786|from_cattle	Cluster 4
XLOC_025342|from_cattle	Cluster 4
MSTRG.15854	Cluster 5
MSTRG.1704	Cluster 5
MSTRG.1875	Cluster 5
MSTRG.20133	Cluster 5
MSTRG.20261	Cluster 5
MSTRG.20699	Cluster 5
MSTRG.20818	Cluster 5
MSTRG.24090	Cluster 5
MSTRG.24554	Cluster 5
MSTRG.25142	Cluster 5
MSTRG.291	Cluster 5
MSTRG.30300	Cluster 5
MSTRG.30545	Cluster 5
MSTRG.32732	Cluster 5
MSTRG.336	Cluster 5
MSTRG.34858	Cluster 5
MSTRG.35228	Cluster 5
MSTRG.36923	Cluster 5
MSTRG.38365	Cluster 5
MSTRG.42230	Cluster 5
MSTRG.4303	Cluster 5
MSTRG.44612	Cluster 5
MSTRG.47365	Cluster 5
MSTRG.47691	Cluster 5
MSTRG.52660	Cluster 5
MSTRG.53595	Cluster 5
MSTRG.5488	Cluster 5
MSTRG.57144	Cluster 5
MSTRG.59035	Cluster 5
MSTRG.60493	Cluster 5
MSTRG.61892	Cluster 5
MSTRG.67258	Cluster 5
MSTRG.71166	Cluster 5
MSTRG.7579	Cluster 5
MSTRG.79126	Cluster 5
MSTRG.79248	Cluster 5
MSTRG.79249	Cluster 5
MSTRG.79251	Cluster 5
MSTRG.81255	Cluster 5
MSTRG.81547	Cluster 5
MSTRG.81692	Cluster 5
MSTRG.81933	Cluster 5
MSTRG.82093	Cluster 5
XLOC_030914|from_cattle	Cluster 5
XLOC_031995|from_cattle	Cluster 5
MSTRG.11574	Cluster 6
MSTRG.11682	Cluster 6
MSTRG.14092	Cluster 6
MSTRG.14607	Cluster 6
MSTRG.17445	Cluster 6
MSTRG.17845	Cluster 6
MSTRG.18844	Cluster 6
MSTRG.18846	Cluster 6
MSTRG.18860	Cluster 6
MSTRG.19051	Cluster 6
MSTRG.19334	Cluster 6
MSTRG.19621	Cluster 6
MSTRG.20321	Cluster 6
MSTRG.20910	Cluster 6
MSTRG.21230	Cluster 6
MSTRG.23309	Cluster 6
MSTRG.3109	Cluster 6
MSTRG.31191	Cluster 6
MSTRG.42542	Cluster 6
MSTRG.43150	Cluster 6
MSTRG.47856	Cluster 6
MSTRG.48224	Cluster 6
MSTRG.48522	Cluster 6
MSTRG.52556	Cluster 6
MSTRG.54214	Cluster 6
MSTRG.54816	Cluster 6
MSTRG.55009	Cluster 6
MSTRG.59589	Cluster 6
MSTRG.64917	Cluster 6
MSTRG.7061	Cluster 6
MSTRG.7508	Cluster 6
MSTRG.78696	Cluster 6
MSTRG.79413	Cluster 6
MSTRG.7990	Cluster 6
MSTRG.8412	Cluster 6
MSTRG.8525	Cluster 6
MSTRG.85793	Cluster 6
MSTRG.9339	Cluster 6
XLOC_048850|from_cattle	Cluster 6
MSTRG.10595	Cluster 7
MSTRG.1162	Cluster 7
MSTRG.12303	Cluster 7
MSTRG.15020|from_sheep	Cluster 7
MSTRG.19895	Cluster 7
MSTRG.19974	Cluster 7
MSTRG.22199	Cluster 7
MSTRG.22662	Cluster 7
MSTRG.24106	Cluster 7
MSTRG.25243	Cluster 7
MSTRG.25552	Cluster 7
MSTRG.32792	Cluster 7
MSTRG.32794	Cluster 7
MSTRG.349	Cluster 7
MSTRG.40937	Cluster 7
MSTRG.41174	Cluster 7
MSTRG.41301	Cluster 7
MSTRG.41927	Cluster 7
MSTRG.45315	Cluster 7
MSTRG.49298	Cluster 7
MSTRG.52281	Cluster 7
MSTRG.55810	Cluster 7
MSTRG.60973	Cluster 7
MSTRG.63067	Cluster 7
MSTRG.63459	Cluster 7
MSTRG.63461	Cluster 7
MSTRG.63612	Cluster 7
MSTRG.63786	Cluster 7
MSTRG.64305	Cluster 7
MSTRG.68880	Cluster 7
MSTRG.78718	Cluster 7
MSTRG.78730	Cluster 7
MSTRG.78817	Cluster 7
MSTRG.9453	Cluster 7
XLOC_009788|from_cattle	Cluster 7
XLOC_041652|from_cattle	Cluster 7
XLOC_042998|from_cattle	Cluster 7
MSTRG.16287	Cluster 8
MSTRG.16408	Cluster 8
MSTRG.17085	Cluster 8
MSTRG.19865	Cluster 8
MSTRG.19873	Cluster 8
MSTRG.20254	Cluster 8
MSTRG.20555	Cluster 8
MSTRG.20981	Cluster 8
MSTRG.21079	Cluster 8
MSTRG.21367	Cluster 8
MSTRG.21528	Cluster 8
MSTRG.21559	Cluster 8
MSTRG.22073	Cluster 8
MSTRG.22578	Cluster 8
MSTRG.22831	Cluster 8
MSTRG.22980	Cluster 8
MSTRG.24260	Cluster 8
MSTRG.2784	Cluster 8
MSTRG.31760	Cluster 8
MSTRG.33832	Cluster 8
MSTRG.3935	Cluster 8
MSTRG.4651	Cluster 8
MSTRG.51072	Cluster 8
MSTRG.536	Cluster 8
MSTRG.548	Cluster 8
MSTRG.5669	Cluster 8
MSTRG.5679	Cluster 8
MSTRG.57124	Cluster 8
MSTRG.58965	Cluster 8
MSTRG.59610	Cluster 8
MSTRG.6309	Cluster 8
MSTRG.80293	Cluster 8
MSTRG.8049	Cluster 8
MSTRG.83049	Cluster 8
MSTRG.9436	Cluster 8
MSTRG.1010	Cluster 9
MSTRG.1025	Cluster 9
MSTRG.1051	Cluster 9
MSTRG.16021	Cluster 9
MSTRG.16301	Cluster 9
MSTRG.1685	Cluster 9
MSTRG.20959	Cluster 9
MSTRG.21300	Cluster 9
MSTRG.22964	Cluster 9
MSTRG.24084	Cluster 9
MSTRG.24326	Cluster 9
MSTRG.2882	Cluster 9
MSTRG.2948	Cluster 9
MSTRG.33862	Cluster 9
MSTRG.33948	Cluster 9
MSTRG.35465	Cluster 9
MSTRG.35470	Cluster 9
MSTRG.3719	Cluster 9
MSTRG.4066	Cluster 9
MSTRG.40974	Cluster 9
MSTRG.43780	Cluster 9
MSTRG.44408	Cluster 9
MSTRG.4656	Cluster 9
MSTRG.47527	Cluster 9
MSTRG.610	Cluster 9
MSTRG.63470	Cluster 9
MSTRG.6558	Cluster 9
MSTRG.6565	Cluster 9
MSTRG.66830	Cluster 9
MSTRG.681	Cluster 9
MSTRG.70134	Cluster 9
MSTRG.73203	Cluster 9
MSTRG.856	Cluster 9
MSTRG.8627	Cluster 9
MSTRG.1676	Cluster 10
MSTRG.17722	Cluster 10
MSTRG.19780	Cluster 10
MSTRG.20220	Cluster 10
MSTRG.20550	Cluster 10
MSTRG.21083	Cluster 10
MSTRG.21251	Cluster 10
MSTRG.21586	Cluster 10
MSTRG.21587	Cluster 10
MSTRG.21695	Cluster 10
MSTRG.22352	Cluster 10
MSTRG.22379	Cluster 10
MSTRG.22380	Cluster 10
MSTRG.22381	Cluster 10
MSTRG.22389	Cluster 10
MSTRG.22390	Cluster 10
MSTRG.3731	Cluster 10
MSTRG.38474	Cluster 10
MSTRG.40964	Cluster 10
MSTRG.44233	Cluster 10
MSTRG.4821	Cluster 10
MSTRG.4826	Cluster 10
MSTRG.5117	Cluster 10
MSTRG.51535	Cluster 10
MSTRG.5290	Cluster 10
MSTRG.58287	Cluster 10
MSTRG.585	Cluster 10
MSTRG.7587	Cluster 10
MSTRG.82655	Cluster 10
MSTRG.12677|from_goat	Cluster 11
MSTRG.16412	Cluster 11
MSTRG.20927	Cluster 11
MSTRG.23334	Cluster 11
MSTRG.35039	Cluster 11
MSTRG.37437	Cluster 11
MSTRG.44500	Cluster 11
MSTRG.45576	Cluster 11
MSTRG.584	Cluster 11
MSTRG.65189	Cluster 11
MSTRG.7667	Cluster 11
MSTRG.79490	Cluster 11
MSTRG.83696	Cluster 11
MSTRG.35924	Cluster 12
MSTRG.38740	Cluster 12
MSTRG.4013	Cluster 12
MSTRG.41982	Cluster 12
MSTRG.43953	Cluster 12
MSTRG.47681	Cluster 12
MSTRG.58436	Cluster 12
MSTRG.60250	Cluster 12
MSTRG.70744	Cluster 12
MSTRG.82945	Cluster 12
MSTRG.84143	Cluster 12
XLOC_006603|from_cattle	Cluster 12
MSTRG.16211	Cluster 13
MSTRG.19268	Cluster 13
MSTRG.20722	Cluster 13
MSTRG.20972	Cluster 13
MSTRG.21221	Cluster 13
MSTRG.64083	Cluster 13
MSTRG.71382	Cluster 13
MSTRG.738	Cluster 13
MSTRG.760	Cluster 13
MSTRG.77400	Cluster 13
MSTRG.8651	Cluster 13
MSTRG.20674	Cluster 14
MSTRG.21310	Cluster 14
MSTRG.21446	Cluster 14
MSTRG.3634	Cluster 14
MSTRG.36467	Cluster 14
MSTRG.42316	Cluster 14
MSTRG.5854	Cluster 14
MSTRG.59565	Cluster 14
MSTRG.6077	Cluster 14
MSTRG.7559	Cluster 14
MSTRG.78159	Cluster 14
MSTRG.15895	Cluster 15
MSTRG.15896	Cluster 15
MSTRG.17088	Cluster 15
MSTRG.17162	Cluster 15
MSTRG.1956	Cluster 15
MSTRG.3799	Cluster 15
MSTRG.42548	Cluster 15
MSTRG.64574	Cluster 15
MSTRG.922	Cluster 15
MSTRG.923	Cluster 15
MSTRG.10219	Cluster 16
MSTRG.11755	Cluster 16
MSTRG.12058	Cluster 16
MSTRG.18007	Cluster 16
MSTRG.19119	Cluster 16
MSTRG.20211	Cluster 16
MSTRG.24861	Cluster 16
MSTRG.27361	Cluster 16
MSTRG.4662	Cluster 16
MSTRG.5395	Cluster 16
MSTRG.25990	Cluster 17
MSTRG.27558	Cluster 17
MSTRG.39620	Cluster 17
MSTRG.44134	Cluster 17
MSTRG.45801	Cluster 17
MSTRG.570	Cluster 17
MSTRG.57651	Cluster 17
MSTRG.5885	Cluster 17
MSTRG.61182	Cluster 17
MSTRG.65737	Cluster 17
MSTRG.23427|from_goat	Cluster 18
MSTRG.28280	Cluster 18
MSTRG.28538	Cluster 18
MSTRG.3757	Cluster 18
MSTRG.45858	Cluster 18
MSTRG.54665	Cluster 18
MSTRG.55333	Cluster 18
MSTRG.65918	Cluster 18
MSTRG.69374	Cluster 18
MSTRG.20137	Cluster 19
MSTRG.20163	Cluster 19
MSTRG.21335	Cluster 19
MSTRG.22484	Cluster 19
MSTRG.2664	Cluster 19
MSTRG.3622	Cluster 19
MSTRG.59346	Cluster 19
MSTRG.785	Cluster 19
MSTRG.80496	Cluster 19
MSTRG.10547	Cluster 20
MSTRG.12153	Cluster 20
MSTRG.19786	Cluster 20
MSTRG.21301	Cluster 20
MSTRG.21357	Cluster 20
MSTRG.2186	Cluster 20
MSTRG.21885	Cluster 20
MSTRG.27419	Cluster 20
MSTRG.62396	Cluster 20
MSTRG.19720	Cluster 21
MSTRG.20530	Cluster 21
MSTRG.21316	Cluster 21
MSTRG.22396	Cluster 21
MSTRG.22714	Cluster 21
MSTRG.28963	Cluster 21
MSTRG.4048	Cluster 21
MSTRG.5691	Cluster 21
MSTRG.67623	Cluster 21
MSTRG.11976	Cluster 22
MSTRG.17586	Cluster 22
MSTRG.17700	Cluster 22
MSTRG.17701	Cluster 22
MSTRG.4746	Cluster 22
MSTRG.5234	Cluster 22
MSTRG.6949	Cluster 22
MSTRG.8965	Cluster 22
MSTRG.20316	Cluster 23
MSTRG.20319	Cluster 23
MSTRG.22565	Cluster 23
MSTRG.41498	Cluster 23
MSTRG.44123	Cluster 23
MSTRG.4763|from_sheep	Cluster 23
MSTRG.54880	Cluster 23
MSTRG.74527	Cluster 23
MSTRG.16961	Cluster 24
MSTRG.1917	Cluster 24
MSTRG.20549	Cluster 24
MSTRG.2338	Cluster 24
MSTRG.25302	Cluster 24
MSTRG.6084	Cluster 24
MSTRG.72778	Cluster 24
XLOC_019703|from_cattle	Cluster 24
MSTRG.19686	Cluster 25
MSTRG.19689	Cluster 25
MSTRG.19692	Cluster 25
MSTRG.21986	Cluster 25
MSTRG.2199	Cluster 25
MSTRG.22570	Cluster 25
MSTRG.22571	Cluster 25
MSTRG.946	Cluster 25
MSTRG.16733	Cluster 26
MSTRG.21657	Cluster 26
MSTRG.24573	Cluster 26
MSTRG.30446	Cluster 26
MSTRG.4076	Cluster 26
MSTRG.65035	Cluster 26
MSTRG.77537	Cluster 26
MSTRG.29770	Cluster 27
MSTRG.33777	Cluster 27
MSTRG.58284	Cluster 27
MSTRG.6687	Cluster 27
MSTRG.71871	Cluster 27
MSTRG.7428	Cluster 27
MSTRG.81279	Cluster 27
MSTRG.1057	Cluster 28
MSTRG.22308	Cluster 28
MSTRG.24233	Cluster 28
MSTRG.43541	Cluster 28
MSTRG.48138|from_sheep	Cluster 28
MSTRG.6061	Cluster 28
MSTRG.840	Cluster 28
MSTRG.14155|from_goat	Cluster 29
MSTRG.21386	Cluster 29
MSTRG.21794	Cluster 29
MSTRG.49578|from_sheep	Cluster 29
MSTRG.72996	Cluster 29
MSTRG.85157	Cluster 29
XLOC_005649|from_cattle	Cluster 29
MSTRG.31385	Cluster 30
MSTRG.44486	Cluster 30
MSTRG.46550	Cluster 30
MSTRG.49543	Cluster 30
MSTRG.5852|from_goat	Cluster 30
MSTRG.73100	Cluster 30
MSTRG.80378	Cluster 30
MSTRG.25272	Cluster 31
MSTRG.26991	Cluster 31
MSTRG.4387	Cluster 31
MSTRG.48862	Cluster 31
MSTRG.67805	Cluster 31
MSTRG.67807	Cluster 31
MSTRG.22881	Cluster 32
MSTRG.24137	Cluster 32
MSTRG.26464	Cluster 32
MSTRG.28173	Cluster 32
MSTRG.3104	Cluster 32
MSTRG.7185	Cluster 32
MSTRG.2388	Cluster 33
MSTRG.40883	Cluster 33
MSTRG.40891	Cluster 33
MSTRG.41657	Cluster 33
MSTRG.41660	Cluster 33
MSTRG.41661	Cluster 33
MSTRG.16524	Cluster 34
MSTRG.17725	Cluster 34
MSTRG.22849	Cluster 34
MSTRG.31288	Cluster 34
MSTRG.61015	Cluster 34
MSTRG.9024	Cluster 34
MSTRG.24985	Cluster 35
MSTRG.4595	Cluster 35
MSTRG.4741	Cluster 35
MSTRG.4890	Cluster 35
MSTRG.5438	Cluster 35
MSTRG.85626	Cluster 35
MSTRG.21068	Cluster 36
MSTRG.21654	Cluster 36
MSTRG.21655	Cluster 36
MSTRG.22443	Cluster 36
MSTRG.35625	Cluster 36
MSTRG.4804	Cluster 36
MSTRG.1639	Cluster 37
MSTRG.19751	Cluster 37
MSTRG.206	Cluster 37
MSTRG.22868	Cluster 37
MSTRG.47952	Cluster 37
MSTRG.61447	Cluster 37
MSTRG.132	Cluster 38
MSTRG.15839	Cluster 38
MSTRG.20136	Cluster 38
MSTRG.21158	Cluster 38
MSTRG.2922	Cluster 38
MSTRG.56351	Cluster 38
MSTRG.1411	Cluster 39
MSTRG.18531	Cluster 39
MSTRG.35466	Cluster 39
MSTRG.39769	Cluster 39
MSTRG.4661	Cluster 39
MSTRG.52877	Cluster 39
MSTRG.13153	Cluster 40
MSTRG.13791	Cluster 40
MSTRG.14241	Cluster 40
MSTRG.18426	Cluster 40
MSTRG.6045	Cluster 40
MSTRG.9013	Cluster 40
MSTRG.20122	Cluster 41
MSTRG.24112	Cluster 41
MSTRG.24460	Cluster 41
MSTRG.734	Cluster 41
MSTRG.83771	Cluster 41
MSTRG.83772	Cluster 41
MSTRG.11381	Cluster 42
MSTRG.13993	Cluster 42
MSTRG.18539	Cluster 42
MSTRG.6206	Cluster 42
MSTRG.7839	Cluster 42
MSTRG.8522	Cluster 42
MSTRG.10111	No Class
MSTRG.1037	No Class
MSTRG.1043	No Class
MSTRG.10545	No Class
MSTRG.11372	No Class
MSTRG.11508	No Class
MSTRG.11753	No Class
MSTRG.1184	No Class
MSTRG.11863	No Class
MSTRG.122	No Class
MSTRG.12633	No Class
MSTRG.12685	No Class
MSTRG.1279	No Class
MSTRG.13208	No Class
MSTRG.13597	No Class
MSTRG.14142	No Class
MSTRG.14294	No Class
MSTRG.1506	No Class
MSTRG.1507	No Class
MSTRG.15434	No Class
MSTRG.1575	No Class
MSTRG.1599	No Class
MSTRG.16041	No Class
MSTRG.16141	No Class
MSTRG.16217	No Class
MSTRG.16273	No Class
MSTRG.16414	No Class
MSTRG.16460	No Class
MSTRG.16504	No Class
MSTRG.1655	No Class
MSTRG.16572	No Class
MSTRG.16651	No Class
MSTRG.16656	No Class
MSTRG.16816	No Class
MSTRG.16843	No Class
MSTRG.16868	No Class
MSTRG.16933	No Class
MSTRG.17135	No Class
MSTRG.17224	No Class
MSTRG.17293	No Class
MSTRG.17412	No Class
MSTRG.17448	No Class
MSTRG.17538	No Class
MSTRG.1769	No Class
MSTRG.17872	No Class
MSTRG.17886	No Class
MSTRG.17977	No Class
MSTRG.1806	No Class
MSTRG.18104	No Class
MSTRG.18476	No Class
MSTRG.18585	No Class
MSTRG.1863	No Class
MSTRG.18631	No Class
MSTRG.19024	No Class
MSTRG.19109	No Class
MSTRG.19360	No Class
MSTRG.19682	No Class
MSTRG.19698	No Class
MSTRG.19699	No Class
MSTRG.19794	No Class
MSTRG.19872	No Class
MSTRG.20013	No Class
MSTRG.20167	No Class
MSTRG.20272	No Class
MSTRG.20359	No Class
MSTRG.20389	No Class
MSTRG.20399	No Class
MSTRG.20419	No Class
MSTRG.20534	No Class
MSTRG.20543	No Class
MSTRG.20637	No Class
MSTRG.20653	No Class
MSTRG.20695	No Class
MSTRG.20709	No Class
MSTRG.20741	No Class
MSTRG.20742	No Class
MSTRG.20776	No Class
MSTRG.20779	No Class
MSTRG.20780	No Class
MSTRG.20783	No Class
MSTRG.20786	No Class
MSTRG.20791	No Class
MSTRG.20812	No Class
MSTRG.20965	No Class
MSTRG.21099	No Class
MSTRG.2110|from_goat	No Class
MSTRG.21136	No Class
MSTRG.21186	No Class
MSTRG.21212	No Class
MSTRG.21214	No Class
MSTRG.21220	No Class
MSTRG.21231	No Class
MSTRG.2126	No Class
MSTRG.21330	No Class
MSTRG.21331	No Class
MSTRG.21368	No Class
MSTRG.21392	No Class
MSTRG.21393	No Class
MSTRG.21400	No Class
MSTRG.21402	No Class
MSTRG.21436	No Class
MSTRG.21437	No Class
MSTRG.21443	No Class
MSTRG.21444	No Class
MSTRG.21539	No Class
MSTRG.21596	No Class
MSTRG.21607	No Class
MSTRG.21609	No Class
MSTRG.2166	No Class
MSTRG.21684	No Class
MSTRG.21690	No Class
MSTRG.21721	No Class
MSTRG.21763	No Class
MSTRG.2181	No Class
MSTRG.21828	No Class
MSTRG.21854	No Class
MSTRG.21878	No Class
MSTRG.22040	No Class
MSTRG.22083	No Class
MSTRG.22084	No Class
MSTRG.22091	No Class
MSTRG.22154	No Class
MSTRG.22159	No Class
MSTRG.22196	No Class
MSTRG.22197	No Class
MSTRG.22198	No Class
MSTRG.22249	No Class
MSTRG.2229	No Class
MSTRG.22378	No Class
MSTRG.22604	No Class
MSTRG.22606	No Class
MSTRG.2266	No Class
MSTRG.22684	No Class
MSTRG.22722	No Class
MSTRG.22806	No Class
MSTRG.2287	No Class
MSTRG.23046	No Class
MSTRG.23061	No Class
MSTRG.2319	No Class
MSTRG.23213	No Class
MSTRG.23254	No Class
MSTRG.23573	No Class
MSTRG.23865	No Class
MSTRG.23888	No Class
MSTRG.23973	No Class
MSTRG.23987	No Class
MSTRG.24088	No Class
MSTRG.24567	No Class
MSTRG.2509	No Class
MSTRG.25111	No Class
MSTRG.253	No Class
MSTRG.25792	No Class
MSTRG.25888	No Class
MSTRG.259	No Class
MSTRG.2650	No Class
MSTRG.26706	No Class
MSTRG.26897	No Class
MSTRG.26951	No Class
MSTRG.26954	No Class
MSTRG.27091	No Class
MSTRG.27188	No Class
MSTRG.27265	No Class
MSTRG.27279	No Class
MSTRG.2800	No Class
MSTRG.28448	No Class
MSTRG.28469	No Class
MSTRG.285	No Class
MSTRG.28666	No Class
MSTRG.28722	No Class
MSTRG.2881	No Class
MSTRG.29174	No Class
MSTRG.29949	No Class
MSTRG.30393	No Class
MSTRG.304	No Class
MSTRG.30717	No Class
MSTRG.3201	No Class
MSTRG.32059	No Class
MSTRG.32410	No Class
MSTRG.32522	No Class
MSTRG.3279|from_goat	No Class
MSTRG.3286	No Class
MSTRG.3293	No Class
MSTRG.33013	No Class
MSTRG.34499	No Class
MSTRG.3457	No Class
MSTRG.34687	No Class
MSTRG.34729|from_sheep	No Class
MSTRG.35231	No Class
MSTRG.3544	No Class
MSTRG.35532	No Class
MSTRG.35538	No Class
MSTRG.37166	No Class
MSTRG.3760	No Class
MSTRG.37796	No Class
MSTRG.3789	No Class
MSTRG.37991	No Class
MSTRG.38122	No Class
MSTRG.3827	No Class
MSTRG.38353	No Class
MSTRG.38942	No Class
MSTRG.3927	No Class
MSTRG.3953	No Class
MSTRG.39608	No Class
MSTRG.39893	No Class
MSTRG.39963	No Class
MSTRG.4041	No Class
MSTRG.40439	No Class
MSTRG.40652	No Class
MSTRG.4067	No Class
MSTRG.40996	No Class
MSTRG.41	No Class
MSTRG.4141	No Class
MSTRG.41591	No Class
MSTRG.4161	No Class
MSTRG.41650	No Class
MSTRG.41707	No Class
MSTRG.41718	No Class
MSTRG.4178	No Class
MSTRG.42102	No Class
MSTRG.42119	No Class
MSTRG.42145	No Class
MSTRG.42233	No Class
MSTRG.42323	No Class
MSTRG.42359	No Class
MSTRG.42804	No Class
MSTRG.42907	No Class
MSTRG.43233	No Class
MSTRG.43497	No Class
MSTRG.4381	No Class
MSTRG.43835	No Class
MSTRG.43982	No Class
MSTRG.43986	No Class
MSTRG.44614	No Class
MSTRG.4480	No Class
MSTRG.4535	No Class
MSTRG.46187	No Class
MSTRG.4669	No Class
MSTRG.47326	No Class
MSTRG.4734	No Class
MSTRG.47524	No Class
MSTRG.4797	No Class
MSTRG.48406	No Class
MSTRG.48548	No Class
MSTRG.49154	No Class
MSTRG.49622	No Class
MSTRG.49623	No Class
MSTRG.49981	No Class
MSTRG.50038	No Class
MSTRG.50349	No Class
MSTRG.50669	No Class
MSTRG.50725	No Class
MSTRG.5101	No Class
MSTRG.5102	No Class
MSTRG.51663	No Class
MSTRG.5201	No Class
MSTRG.52324	No Class
MSTRG.52374	No Class
MSTRG.52466	No Class
MSTRG.52471	No Class
MSTRG.53253	No Class
MSTRG.53576	No Class
MSTRG.5440	No Class
MSTRG.54621	No Class
MSTRG.5483	No Class
MSTRG.54931	No Class
MSTRG.550	No Class
MSTRG.55703	No Class
MSTRG.5601	No Class
MSTRG.56021	No Class
MSTRG.56044	No Class
MSTRG.56323	No Class
MSTRG.56984	No Class
MSTRG.56986	No Class
MSTRG.57212	No Class
MSTRG.57579	No Class
MSTRG.57634	No Class
MSTRG.5821|from_goat	No Class
MSTRG.58359	No Class
MSTRG.5846|from_goat	No Class
MSTRG.58603	No Class
MSTRG.58715	No Class
MSTRG.5883	No Class
MSTRG.5890	No Class
MSTRG.5892	No Class
MSTRG.59367	No Class
MSTRG.59376	No Class
MSTRG.59607	No Class
MSTRG.60008	No Class
MSTRG.60132	No Class
MSTRG.60448	No Class
MSTRG.60450	No Class
MSTRG.60490	No Class
MSTRG.60497	No Class
MSTRG.6085	No Class
MSTRG.60885	No Class
MSTRG.61786	No Class
MSTRG.61813	No Class
MSTRG.62373	No Class
MSTRG.62783	No Class
MSTRG.6289	No Class
MSTRG.6313	No Class
MSTRG.6326	No Class
MSTRG.64112	No Class
MSTRG.64124	No Class
MSTRG.64189	No Class
MSTRG.6440	No Class
MSTRG.64539	No Class
MSTRG.64657	No Class
MSTRG.6511	No Class
MSTRG.65139	No Class
MSTRG.65163	No Class
MSTRG.65252	No Class
MSTRG.6550	No Class
MSTRG.65791	No Class
MSTRG.6587	No Class
MSTRG.66046	No Class
MSTRG.6628	No Class
MSTRG.66362	No Class
MSTRG.67828	No Class
MSTRG.68040	No Class
MSTRG.6824	No Class
MSTRG.6835	No Class
MSTRG.68903	No Class
MSTRG.68941	No Class
MSTRG.6947	No Class
MSTRG.69693	No Class
MSTRG.69940	No Class
MSTRG.70382	No Class
MSTRG.70621	No Class
MSTRG.71001	No Class
MSTRG.71318	No Class
MSTRG.71850	No Class
MSTRG.72114	No Class
MSTRG.72191	No Class
MSTRG.72491	No Class
MSTRG.72535	No Class
MSTRG.7280	No Class
MSTRG.7283	No Class
MSTRG.72841	No Class
MSTRG.73039	No Class
MSTRG.73095	No Class
MSTRG.73490	No Class
MSTRG.73603	No Class
MSTRG.73791	No Class
MSTRG.73962	No Class
MSTRG.73984	No Class
MSTRG.73998	No Class
MSTRG.74310	No Class
MSTRG.74311	No Class
MSTRG.74321	No Class
MSTRG.7433	No Class
MSTRG.74536	No Class
MSTRG.74945	No Class
MSTRG.75026	No Class
MSTRG.75913	No Class
MSTRG.76273	No Class
MSTRG.77165	No Class
MSTRG.77386	No Class
MSTRG.77865	No Class
MSTRG.78107	No Class
MSTRG.7841	No Class
MSTRG.78428	No Class
MSTRG.78687	No Class
MSTRG.78706	No Class
MSTRG.78716	No Class
MSTRG.78721	No Class
MSTRG.78909	No Class
MSTRG.7984	No Class
MSTRG.7996	No Class
MSTRG.8056	No Class
MSTRG.80573	No Class
MSTRG.80830	No Class
MSTRG.81785	No Class
MSTRG.81830	No Class
MSTRG.81831	No Class
MSTRG.82682	No Class
MSTRG.83098	No Class
MSTRG.8331	No Class
MSTRG.83724	No Class
MSTRG.83775	No Class
MSTRG.84941	No Class
MSTRG.85136	No Class
MSTRG.85218	No Class
MSTRG.853	No Class
MSTRG.8559	No Class
MSTRG.8657	No Class
MSTRG.9283	No Class
MSTRG.9341	No Class
MSTRG.9434	No Class
MSTRG.9468	No Class
XLOC_002205|from_cattle	No Class
XLOC_002206|from_cattle	No Class
XLOC_002618|from_cattle	No Class
XLOC_031652|from_cattle	No Class
XLOC_036662|from_cattle	No Class
XLOC_048839|from_cattle	No Class
XLOC_051655|from_cattle	No Class
MSTRG.63067	Cluster 6
MSTRG.63459	Cluster 6
MSTRG.63461	Cluster 6
MSTRG.63612	Cluster 6
MSTRG.63786	Cluster 6
MSTRG.64305	Cluster 6
MSTRG.65023	Cluster 6
MSTRG.6511	Cluster 6
MSTRG.68880	Cluster 6
MSTRG.68891	Cluster 6
MSTRG.71318	Cluster 6
MSTRG.73984	Cluster 6
MSTRG.73998	Cluster 6
MSTRG.78716	Cluster 6
MSTRG.78718	Cluster 6
MSTRG.78721	Cluster 6
MSTRG.78730	Cluster 6
MSTRG.78817	Cluster 6
MSTRG.79393	Cluster 6
MSTRG.83975	Cluster 6
MSTRG.9453	Cluster 6
XLOC_002326|from_cattle	Cluster 6
XLOC_009788|from_cattle	Cluster 6
XLOC_014210|from_cattle	Cluster 6
XLOC_041652|from_cattle	Cluster 6
XLOC_042998|from_cattle	Cluster 6
MSTRG.10545	Cluster 7
MSTRG.1254	Cluster 7
MSTRG.1279	Cluster 7
MSTRG.14146	Cluster 7
MSTRG.15761	Cluster 7
MSTRG.16211	Cluster 7
MSTRG.1639	Cluster 7
MSTRG.16795	Cluster 7
MSTRG.1766	Cluster 7
MSTRG.19268	Cluster 7
MSTRG.19720	Cluster 7
MSTRG.20419	Cluster 7
MSTRG.20530	Cluster 7
MSTRG.20593	Cluster 7
MSTRG.20722	Cluster 7
MSTRG.20845	Cluster 7
MSTRG.20846	Cluster 7
MSTRG.20965	Cluster 7
MSTRG.20972	Cluster 7
MSTRG.21221	Cluster 7
MSTRG.21316	Cluster 7
MSTRG.2191	Cluster 7
MSTRG.21963	Cluster 7
MSTRG.22396	Cluster 7
MSTRG.22552	Cluster 7
MSTRG.22684	Cluster 7
MSTRG.22714	Cluster 7
MSTRG.2340	Cluster 7
MSTRG.24099	Cluster 7
MSTRG.2525	Cluster 7
MSTRG.26469	Cluster 7
MSTRG.28722	Cluster 7
MSTRG.28963	Cluster 7
MSTRG.31742	Cluster 7
MSTRG.4048	Cluster 7
MSTRG.4056	Cluster 7
MSTRG.41569	Cluster 7
MSTRG.43497	Cluster 7
MSTRG.4426	Cluster 7
MSTRG.56469	Cluster 7
MSTRG.5691	Cluster 7
MSTRG.5846|from_goat	Cluster 7
MSTRG.64083	Cluster 7
MSTRG.64248	Cluster 7
MSTRG.67623	Cluster 7
MSTRG.67828	Cluster 7
MSTRG.69828	Cluster 7
MSTRG.70804	Cluster 7
MSTRG.71382	Cluster 7
MSTRG.71682	Cluster 7
MSTRG.7176	Cluster 7
MSTRG.73083	Cluster 7
MSTRG.738	Cluster 7
MSTRG.744	Cluster 7
MSTRG.760	Cluster 7
MSTRG.77400	Cluster 7
MSTRG.8039	Cluster 7
MSTRG.9464	Cluster 7
MSTRG.954	Cluster 7
MSTRG.1010	Cluster 8
MSTRG.1025	Cluster 8
MSTRG.1051	Cluster 8
MSTRG.12166	Cluster 8
MSTRG.16021	Cluster 8
MSTRG.16301	Cluster 8
MSTRG.1685	Cluster 8
MSTRG.20959	Cluster 8
MSTRG.21300	Cluster 8
MSTRG.22822	Cluster 8
MSTRG.22964	Cluster 8
MSTRG.24084	Cluster 8
MSTRG.24326	Cluster 8
MSTRG.24543	Cluster 8
MSTRG.2882	Cluster 8
MSTRG.2948	Cluster 8
MSTRG.30126	Cluster 8
MSTRG.33862	Cluster 8
MSTRG.33948	Cluster 8
MSTRG.35465	Cluster 8
MSTRG.35470	Cluster 8
MSTRG.3719	Cluster 8
MSTRG.38902	Cluster 8
MSTRG.4066	Cluster 8
MSTRG.40974	Cluster 8
MSTRG.43780	Cluster 8
MSTRG.44408	Cluster 8
MSTRG.4656	Cluster 8
MSTRG.47527	Cluster 8
MSTRG.56044	Cluster 8
MSTRG.5890	Cluster 8
MSTRG.58935	Cluster 8
MSTRG.59538	Cluster 8
MSTRG.610	Cluster 8
MSTRG.63470	Cluster 8
MSTRG.6558	Cluster 8
MSTRG.6565	Cluster 8
MSTRG.66830	Cluster 8
MSTRG.681	Cluster 8
MSTRG.70134	Cluster 8
MSTRG.72114	Cluster 8
MSTRG.73203	Cluster 8
MSTRG.73937	Cluster 8
MSTRG.78757	Cluster 8
MSTRG.82682	Cluster 8
MSTRG.856	Cluster 8
MSTRG.8627	Cluster 8
MSTRG.1165	Cluster 9
MSTRG.122	Cluster 9
MSTRG.16414	Cluster 9
MSTRG.20043	Cluster 9
MSTRG.20316	Cluster 9
MSTRG.20319	Cluster 9
MSTRG.20612	Cluster 9
MSTRG.20635	Cluster 9
MSTRG.21555	Cluster 9
MSTRG.22565	Cluster 9
MSTRG.22590	Cluster 9
MSTRG.28253	Cluster 9
MSTRG.28314	Cluster 9
MSTRG.34397	Cluster 9
MSTRG.40608	Cluster 9
MSTRG.414	Cluster 9
MSTRG.41447	Cluster 9
MSTRG.41498	Cluster 9
MSTRG.44123	Cluster 9
MSTRG.47207	Cluster 9
MSTRG.4763|from_sheep	Cluster 9
MSTRG.50295	Cluster 9
MSTRG.54880	Cluster 9
MSTRG.56005	Cluster 9
MSTRG.57212	Cluster 9
MSTRG.74062	Cluster 9
MSTRG.74527	Cluster 9
MSTRG.77865	Cluster 9
MSTRG.78107	Cluster 9
MSTRG.82047	Cluster 9
MSTRG.10301	Cluster 10
MSTRG.11682	Cluster 10
MSTRG.11753	Cluster 10
MSTRG.14092	Cluster 10
MSTRG.14607	Cluster 10
MSTRG.16572	Cluster 10
MSTRG.17445	Cluster 10
MSTRG.17845	Cluster 10
MSTRG.18844	Cluster 10
MSTRG.18846	Cluster 10
MSTRG.19334	Cluster 10
MSTRG.20321	Cluster 10
MSTRG.20910	Cluster 10
MSTRG.21683	Cluster 10
MSTRG.22691	Cluster 10
MSTRG.3109	Cluster 10
MSTRG.31191	Cluster 10
MSTRG.47856	Cluster 10
MSTRG.52556	Cluster 10
MSTRG.54816	Cluster 10
MSTRG.6016	Cluster 10
MSTRG.6326	Cluster 10
MSTRG.7061	Cluster 10
MSTRG.7508	Cluster 10
MSTRG.7749	Cluster 10
MSTRG.8412	Cluster 10
MSTRG.8525	Cluster 10
MSTRG.85793	Cluster 10
XLOC_048850|from_cattle	Cluster 10
MSTRG.16030	Cluster 11
MSTRG.16506	Cluster 11
MSTRG.17132	Cluster 11
MSTRG.17253	Cluster 11
MSTRG.18775	Cluster 11
MSTRG.19270	Cluster 11
MSTRG.19860	Cluster 11
MSTRG.20293	Cluster 11
MSTRG.20666	Cluster 11
MSTRG.20704	Cluster 11
MSTRG.20948	Cluster 11
MSTRG.20951	Cluster 11
MSTRG.21078	Cluster 11
MSTRG.22606	Cluster 11
MSTRG.22736	Cluster 11
MSTRG.26268	Cluster 11
MSTRG.3827	Cluster 11
MSTRG.4161	Cluster 11
MSTRG.4381	Cluster 11
MSTRG.4533	Cluster 11
MSTRG.466	Cluster 11
MSTRG.57131	Cluster 11
MSTRG.59162	Cluster 11
MSTRG.68882	Cluster 11
MSTRG.9457	Cluster 11
MSTRG.10157	Cluster 12
MSTRG.10171	Cluster 12
MSTRG.11381	Cluster 12
MSTRG.11508	Cluster 12
MSTRG.11792	Cluster 12
MSTRG.12633	Cluster 12
MSTRG.13153	Cluster 12
MSTRG.13294	Cluster 12
MSTRG.13791	Cluster 12
MSTRG.13993	Cluster 12
MSTRG.14241	Cluster 12
MSTRG.14294	Cluster 12
MSTRG.18426	Cluster 12
MSTRG.18476	Cluster 12
MSTRG.18539	Cluster 12
MSTRG.18728	Cluster 12
MSTRG.19158	Cluster 12
MSTRG.19446	Cluster 12
MSTRG.6045	Cluster 12
MSTRG.6206	Cluster 12
MSTRG.7065	Cluster 12
MSTRG.7839	Cluster 12
MSTRG.7969	Cluster 12
MSTRG.8522	Cluster 12
MSTRG.9013	Cluster 12
MSTRG.1349	Cluster 13
MSTRG.15895	Cluster 13
MSTRG.15896	Cluster 13
MSTRG.15920	Cluster 13
MSTRG.17088	Cluster 13
MSTRG.17162	Cluster 13
MSTRG.17293	Cluster 13
MSTRG.1956	Cluster 13
MSTRG.259	Cluster 13
MSTRG.2746	Cluster 13
[truncated: 820 more rows]
